# Supplementary material for: Exonuclease domain mutants of yeast DIS3 display genome instability
Source: Nucleus. 2019 Feb 11;10(1):21–32. doi: 10.1080/19491034.2019.1578600 (PMC6380420; doi:10.1080/19491034.2019.1578600)
Supplement: Supplemental Material [file kncl-10-01-1578600-s001.zip]

Archive with 8 entries (7 files):
- Supplementary information/
- Supplementary information/Figure S2_Revised.pdf
- Supplementary information/FigureS1_Revised.pdf
- Supplementary information/Supplemental Dataset S1.xls
- Supplementary information/Supplementary Information List.docx
- Supplementary information/Table S1_Revised.xls
- Supplementary information/TableS2_Revised.xls
- Supplementary information/TableS3_Revised.xls
