# Supplementary material for: Exonuclease domain mutants of yeast DIS3 display genome instability
Source: Nucleus. 2019 Feb 11;10(1):21–32. doi: 10.1080/19491034.2019.1578600 (PMC6380420; doi:10.1080/19491034.2019.1578600)
Supplement: Supplemental Material [file kncl-10-01-1578600-s001.zip › Supplementary information/Supplemental Dataset S1.xls]

## Sheet: DIS3-TS QUERY
dis3-ts::URA3 Query Strain Output from Balony SGA scoring software.
#	Plate	Row	Col	ORF	Gene	Ctrl	Ctrl SD	Exp	Exp SD	Ratio	Ratio SD	Ratio < p	Ratio > q	Diff	p-value
5775	4	2	23	YER180C_15	false	1.00549	0.059388	1.16844	0.0599656	1.16257	0.00874297	0/3	0/3	0.162949	2.63104e-05
48	3	7	39	YDR456W	NHX1	0.883443	0.030979	0.684749	0.0323833	0.774761	0.00986436	3/3	0/3	-0.198695	9.46181e-05
21	3	7	3	YDR443C	SSN2	0.691731	0.119853	0.332639	0.125369	0.463068	0.10314	3/3	0/3	-0.359092	0.000147124
963	4	25	18	YOL125W_15	false	1.10769	0.0842589	0.992263	0.0819121	0.895327	0.00644872	0/3	0/3	-0.115426	0.000371736
88	3	24	15	YDL156W	YDL156W	0.822896	0.071393	1.06538	0.0773411	1.29624	0.0183441	0/3	3/3	0.242486	0.00040106
9	3	7	43	YDR457W	TOM1	0.805917	0.0283766	0.279785	0.0267718	0.346628	0.0236466	3/3	0/3	-0.526132	0.000437184
5783	2	27	40	YNL199C	GCR2	0.33084	0.0594094	0.495421	0.0592668	1.51412	0.0927515	0/2	2/2	0.16458	0.000551536
65	2	14	43	YLR418C	CDC73	0.288083	0.018902	0.441021	0.0142044	1.53433	0.0546251	0/3	3/3	0.152939	0.000835751
29	3	7	44	YGR092W	DBF2	0.744169	0.0711457	0.419543	0.0841771	0.558468	0.0569352	3/3	0/3	-0.324626	0.00109469
4660	4	22	15	YDR326C_15	false	1.00275	0.0115801	1.0686	0.0146035	1.06565	0.00258492	0/3	0/3	0.0658584	0.00123598
83	1	5	11	YGR170W	PSD2	0.880463	0.0913043	1.09899	0.0860553	1.25186	0.0370043	0/3	3/3	0.218524	0.00132697
1891	1	31	23	YLR137W	YLR137W	1.00021	0.0497284	0.960422	0.0516571	0.960022	0.00399485	0/3	0/3	-0.0397922	0.00133216
23	1	4	43	YOL031C	SIL1	0.944993	0.077719	0.589758	0.0608229	0.622985	0.015114	3/3	0/3	-0.355235	0.0013845
8	3	11	2	YIL148W	RPL40A	0.939292	0.0432345	0.38961	0.0382374	0.414237	0.0302649	3/3	0/3	-0.549682	0.0014317
1	2	26	5	YJL130C	URA2	1.10486	0.0480822	0.254252	0.0432097	0.22969	0.0349185	3/3	0/3	-0.850606	0.00148363
1652	2	3	6	YBL003C	HTA2	1.04136	0.0649939	0.984785	0.0654267	0.945449	0.004747	0/3	0/3	-0.0565777	0.00174097
5	2	22	6	YKL009W	MRT4	1.09974	0.0122675	0.407926	0.0501666	0.370605	0.0423851	3/3	0/3	-0.691817	0.00183871
5063	1	21	38	YPL135W	ISU1	0.994299	0.0199943	1.08523	0.0179063	1.09155	0.0068085	0/3	0/3	0.0909355	0.001877
1755	1	32	27	YPL230W	USV1	1.00611	0.0583102	0.956086	0.0573136	0.950166	0.00334032	0/3	0/3	-0.0500282	0.00188412
682	1	27	16	YEL045C	YEL045C	0.309672	0.0311006	0.154518	0.0306245	0.494025	0.0492781	2/2	0/2	-0.155154	0.00195351
3812	4	9	4	YJR055W_15	false	0.330947	0.047362	0.353085	0.0469727	1.06851	0.0124637	0/3	0/3	0.0221378	0.00197937
90	3	29	29	YOR268C	YOR268C	0.851945	0.0409682	1.09949	0.0301386	1.29196	0.0309515	0/3	3/3	0.247543	0.00206451
5751	1	1	3	YGR153W	YGR153W	1.04054	0.0584891	1.19977	0.0690538	1.15294	0.00479127	0/3	0/3	0.159225	0.00254081
38	1	20	26	YML013C-A	YML013C-A	0.704939	0.109107	0.43059	0.129104	0.598193	0.0816991	3/3	0/3	-0.274349	0.00272442
5781	1	18	36	YLR064W	YLR064W	0.992722	0.0403205	1.15677	0.0498805	1.16517	0.00886686	0/3	1/3	0.164052	0.00285247
49	3	30	45	YJR099W	YUH1	1.11465	0.164194	0.917453	0.150658	0.821089	0.0154727	3/3	0/3	-0.197201	0.0029651
6071	1	12	34	YML051W	GAL80	1.13763	0.204412	1.39119	0.184791	1.23229	0.0523668	0/3	2/3	0.253555	0.00298675
16	2	31	15	YOL013W-A	YOL013W-A	1.19824	0.0407425	0.79337	0.017824	0.662614	0.0194701	3/3	0/3	-0.404869	0.00358206
5774	1	10	36	YLR020C	YEH2	0.987115	0.0320254	1.14986	0.0359485	1.16502	0.0149009	0/3	2/3	0.162747	0.00372175
72	3	28	32	YKR087C	OMA1	0.942269	0.0248722	1.12604	0.0405301	1.19473	0.0118931	0/3	3/3	0.183767	0.00375689
105	3	28	43	YDL182W	LYS20	0.772604	0.0546358	1.10831	0.0601926	1.43683	0.0486824	0/3	3/3	0.335703	0.00386781
404	4	8	3	YDR417C_14	false	0.302391	0.0135025	0.0650099	0.0150099	0.213195	0.0401176	2/2	0/2	-0.237382	0.00404247
5780	1	12	30	YML052W	SUR7	0.931724	0.0107696	1.09561	0.0199173	1.17589	0.016135	0/3	2/3	0.163886	0.00422108
14	1	4	35	YOL029C	YOL029C	0.955475	0.152749	0.519896	0.115808	0.538125	0.039484	3/3	0/3	-0.435579	0.00431296
51	4	27	24	YPR108W-A_15	false	1.03286	0.0298375	0.840372	0.0449443	0.813093	0.0223093	3/3	0/3	-0.192488	0.00444582
59	4	15	44	YMR242W-A_15	false	0.302732	0.00834995	0.421163	0.0129692	1.39167	0.0409853	0/3	3/3	0.118431	0.00447596
1399	2	8	46	YGR055W	MUP1	1.06052	0.0549396	0.985636	0.0591098	0.929022	0.00938158	0/3	0/3	-0.074879	0.00459909
3	4	19	44	YOL019W-A_15	false	1.20382	0.0370998	0.432195	0.0894522	0.358175	0.0702898	3/3	0/3	-0.771622	0.00491601
61	3	7	15	YDR448W	ADA2	0.280257	0.0584112	0.404795	0.0595644	1.46363	0.0979727	0/3	3/3	0.124538	0.00533298
73	2	13	13	YKR001C	VPS1	0.640475	0.177416	0.829216	0.177771	1.3179	0.0972698	0/3	3/3	0.188741	0.005543
4683	2	32	31	YPL071C	YPL071C	0.896188	0.0492631	0.96374	0.0562101	1.07517	0.00445099	0/3	0/3	0.0675522	0.00576199
1313	3	11	5	YBR162W-A	YSY6	0.994348	0.0419512	0.911431	0.0509526	0.916069	0.0129765	0/3	0/3	-0.0829162	0.00594179
5680	2	13	25	YKR007W	MEH1	0.882565	0.141449	1.03128	0.157452	1.17007	0.0103501	0/3	2/3	0.148715	0.00602828
5668	3	30	26	YMR279C	YMR279C	0.955757	0.0477377	1.10268	0.0357298	1.15481	0.0243318	0/3	1/3	0.146925	0.00617079
5290	4	16	34	YML110C_14	false	0.93883	0.0549004	1.04714	0.0665368	1.11504	0.00704536	0/3	0/3	0.108307	0.00621408
1401	3	12	33	YBR295W	PCA1	1.14079	0.0571695	1.06598	0.065489	0.933886	0.0108084	0/3	0/3	-0.0748101	0.00625738
698	3	5	18	YNL023C	FAP1	1.00772	0.0333683	0.855222	0.018995	0.849011	0.0124161	1/3	0/3	-0.152501	0.00632602
1682	1	31	10	YDR368W	YPR1	1.24285	0.0205422	1.18769	0.0170436	0.955658	0.00462449	0/3	0/3	-0.0551645	0.00635706
56	2	22	24	YKL143W	LTV1	0.32054	0.0326516	0.407555	0.0227383	1.27774	0.0616397	0/3	3/3	0.087015	0.00656172
5324	1	19	21	YHR120W	MSH1	0.76207	0.0578846	0.87369	0.0553021	1.14764	0.0225965	0/3	1/3	0.11162	0.0072287
1348	3	9	33	YLR346C	YLR346C	1.1567	0.059539	1.07706	0.0523223	0.931296	0.00581297	0/3	0/3	-0.0796415	0.00730536
730	2	25	29	YKR064W	OAF3	1.11633	0.0406759	0.969319	0.0337914	0.868452	0.0138186	0/3	0/3	-0.147016	0.00734855
660	2	5	43	YDR286C	YDR286C	1.10349	0.0212987	0.944512	0.0250879	0.855956	0.0169865	1/3	0/3	-0.158982	0.00742128
5258	4	23	14	YGR174W-A_15	false	0.946025	0.00641901	1.05113	0.0187203	1.11103	0.0131342	0/3	0/3	0.10511	0.00762342
5777	3	26	27	YDR003W	RCR2	0.89755	0.0340906	1.06082	0.0384653	1.18221	0.0241063	0/3	1/3	0.16327	0.00765561
5448	2	9	3	YDR289C	RTT103	0.929632	0.0527512	1.05244	0.0673062	1.13166	0.00949253	0/3	0/3	0.122806	0.00767535
5644	2	19	18	YBL067C	UBP13	0.999631	0.0180849	1.14306	0.0194942	1.14366	0.019403	0/3	1/3	0.143425	0.00773966
817	1	15	29	YHR108W	GGA2	1.04868	0.0516287	0.915775	0.0582263	0.872736	0.0183423	0/3	0/3	-0.132904	0.00780509
85	2	10	43	YLR402W	YLR402W	0.540392	0.079338	0.767936	0.0731722	1.43213	0.0920148	0/3	3/3	0.227544	0.00786292
978	2	28	8	YOR240W	YOR240W	1.25192	0.0545518	1.13789	0.0670155	0.908327	0.0152317	0/3	0/3	-0.114029	0.00797945
79	4	18	48	YAL024C_15	false	0.914282	0.0972048	1.11374	0.0862322	1.22239	0.0479856	0/3	3/3	0.199457	0.00800985
66	2	28	46	YOR125C	CAT5	0.813096	0.0164307	0.968774	0.034824	1.19113	0.0209687	0/3	3/3	0.155678	0.00801242
1359	2	32	20	YOR264W	DSE3	1.27011	0.0124968	1.19197	0.0218025	0.938405	0.00855585	0/3	0/3	-0.0781396	0.00831852
935	2	28	10	YOR112W	CEX1	1.14788	0.0135242	1.02946	0.0127935	0.89692	0.0127749	0/3	0/3	-0.118421	0.00850345
673	2	20	42	YGR111W	YGR111W	0.974338	0.0819074	0.817665	0.0655777	0.839559	0.0117444	2/3	0/3	-0.156674	0.00861618
856	1	7	37	YHR075C	PPE1	1.02128	0.0103156	0.893165	0.0191776	0.87455	0.0166625	0/3	0/3	-0.12812	0.00863065
63	2	18	38	YKL003C	MRP17	0.5424	0.079665	0.686641	0.0828948	1.27099	0.0469202	0/3	3/3	0.144241	0.00868498
5557	1	13	29	YER058W	PET117	0.837158	0.00608313	0.971428	0.015979	1.16047	0.0219173	0/3	1/3	0.134271	0.00880067
1459	4	17	10	YIR004W_15	false	1.13308	0.0256197	1.06379	0.0265938	0.938794	0.00224364	0/2	0/2	-0.069294	0.00894906
5685	4	30	41	blank	false	0.918866	0.0314483	1.06843	0.0503679	1.16229	0.0170722	0/3	1/3	0.149563	0.0090888
1360	3	6	6	YOL110W	SHR5	1.1506	0.0117596	1.07284	0.0123638	0.932452	0.00891673	0/3	0/3	-0.0777553	0.00910994
4938	3	27	15	YDR530C	APA2	0.905824	0.0360851	0.987499	0.0472107	1.08981	0.00892794	0/3	0/3	0.0816745	0.00915851
861	3	5	44	YBR041W	FAT1	1.15412	0.121351	1.02653	0.13581	0.886835	0.0260457	0/3	0/3	-0.127581	0.00945625
5186	4	15	34	YER053C-A_15	false	0.992535	0.0319168	1.09246	0.0457446	1.10033	0.0107843	0/3	0/3	0.0999235	0.00946988
80	4	12	33	YKR006C_14	false	0.493153	0.0159535	0.698981	0.0134408	1.41964	0.070609	0/3	3/3	0.205828	0.00973228
54	1	1	11	YGR157W	CHO2	0.703421	0.0911945	0.573102	0.0763972	0.814464	0.0132882	3/3	0/3	-0.130319	0.00988929
5601	1	32	39	YPL226W	NEW1	1.06038	0.0225045	1.19988	0.00288043	1.13201	0.0211859	0/3	0/3	0.139504	0.009913
28	1	6	39	YOR003W	YSP3	1.01305	0.101781	0.680283	0.0774705	0.671507	0.032002	3/3	0/3	-0.332763	0.00999782
5327	2	1	15	YDR263C	DIN7	1.06577	0.0547999	1.17766	0.0415197	1.10598	0.0205388	0/3	0/3	0.111888	0.0100367
1305	4	17	36	YHR033W_15	false	1.13366	0.0451243	1.05022	0.0434121	0.926411	0.0101805	0/3	0/3	-0.0834354	0.0101834
5603	3	21	37	YIR023W	DAL81	0.624796	0.10053	0.76451	0.0924746	1.23339	0.0668607	0/3	2/3	0.139713	0.0102458
5212	2	6	6	YLR174W	IDP2	0.967995	0.0311674	1.07012	0.0379919	1.10547	0.0145186	0/3	0/3	0.102124	0.0103118
32	3	16	48	YOL150C	YOL150C	1.3174	0.0682259	1.00609	0.101211	0.761971	0.043594	3/3	0/3	-0.311306	0.0105927
4323	1	10	48	YLR024C	UBR2	1.07698	0.0616608	1.12395	0.06612	1.04353	0.00555935	0/3	0/3	0.0469761	0.0108262
5710	3	29	16	YNL054W	VAC7	0.724081	0.090766	0.876329	0.0972021	1.21314	0.0362878	0/3	2/3	0.152249	0.0109502
990	3	6	33	YLR446W	YLR446W	1.05084	0.0372206	0.938114	0.0532925	0.89206	0.019669	0/3	0/3	-0.112722	0.0109886
1166	1	5	43	YGR181W	TIM13	1.04515	0.0410042	0.949713	0.0270755	0.909068	0.00998315	0/3	0/3	-0.0954339	0.0110844
1470	1	30	23	YOR081C	TGL5	0.975128	0.0631555	0.906345	0.05387	0.929814	0.00725708	0/3	0/3	-0.0687828	0.0114197
102	3	28	7	YDL173W	PAR32	1.03273	0.0286254	1.36532	0.0785916	1.32101	0.0416032	0/3	3/3	0.332597	0.0115737
726	1	13	1	YER051W	JHD1	1.17532	0.0181787	1.02765	0.0147389	0.874566	0.0183404	1/3	0/3	-0.147671	0.0123577
5494	3	21	38	YNR042W	YNR042W	1.12755	0.0651256	1.25524	0.0854566	1.11261	0.0111267	0/3	0/3	0.127691	0.0124775
2	2	9	41	YKL216W	URA1	1.05754	0.0610798	0.246274	0.0685914	0.237248	0.0758231	3/3	0/3	-0.811268	0.0125114
4293	4	11	38	YDR169C-A_15	false	0.984896	0.0527969	1.02984	0.0464317	1.04614	0.00999216	0/3	0/3	0.0449447	0.0126876
1268	2	5	11	YDR276C	PMP3	1.04427	0.0794437	0.957675	0.0875315	0.916063	0.0182125	0/3	0/3	-0.0865964	0.0128317
4710	1	27	2	YDR347W	MRP1	0.453425	0.0239769	0.522721	0.0350283	1.15201	0.0167091	0/3	1/3	0.0692959	0.0129998
1009	1	27	11	YCR020C-A	MAK31	1.04472	0.0423289	0.934133	0.0476792	0.89388	0.0185115	0/3	0/3	-0.110588	0.013143
39	4	32	46	YOR008C-A_14	false	1.31024	0.0272838	1.0434	0.0187346	0.796932	0.0291191	3/3	0/3	-0.26683	0.0132044
5639	4	7	4	YGL119W_15	false	0.941109	0.066236	1.08371	0.0693883	1.15243	0.0274933	0/3	1/3	0.142598	0.0132282
1100	2	29	21	YDR253C	MET32	1.02361	0.0358036	0.920754	0.0379416	0.899322	0.0056102	0/2	0/2	-0.102854	0.0132313
44	2	16	12	YOR195W	SLK19	1.08921	0.0759386	0.859907	0.0512073	0.790367	0.0235354	3/3	0/3	-0.229306	0.0132593
5897	3	25	6	YNR049C	MSO1	0.923677	0.044003	1.10948	0.0697908	1.20048	0.0262627	0/3	2/3	0.185801	0.0134411
67	4	14	39	YML010W-A_15	false	0.292396	0.0304343	0.448469	0.0256118	1.54436	0.127	0/3	3/3	0.156074	0.0135209
729	1	26	43	YOR072W	YOR072W	0.969577	0.0308882	0.822157	0.0499767	0.847301	0.0282953	2/3	0/3	-0.14742	0.0137412
31	3	17	11	YNL109W	YNL109W	1.0151	0.0564429	0.702679	0.0636178	0.69208	0.0488033	3/3	0/3	-0.312423	0.0137572
74	2	14	5	YJL176C	SWI3	0.249302	0.0174535	0.438307	0.0316118	1.76385	0.147479	0/3	3/3	0.189004	0.0137591
5666	1	18	44	YLR067C	PET309	0.777196	0.059688	0.923546	0.035726	1.19174	0.0448748	0/3	2/3	0.14635	0.0139942
406	3	26	41	YJR074W	MOG1	0.873891	0.135187	0.638136	0.129963	0.724558	0.0366313	2/2	0/2	-0.235754	0.0141058
513	4	7	48	YKR004C-A_15	false	1.05573	0.0236051	0.861145	0.0545482	0.815014	0.0349445	2/3	0/3	-0.19459	0.0143902
1000	2	12	29	YDR155C	CPR1	1.04335	0.0448864	0.931554	0.043423	0.892899	0.0181544	0/3	0/3	-0.111792	0.0145344
916	1	11	42	YDR110W	FOB1	0.95603	0.0158267	0.835893	0.0138375	0.874573	0.0204271	0/3	0/3	-0.120137	0.0147084
5054	3	29	17	YOR265W	RBL2	0.813224	0.0379465	0.903503	0.0226899	1.11211	0.0238129	0/3	0/3	0.0902788	0.0149115
5569	1	13	40	YBR219C	YBR219C	1.00296	0.063808	1.13855	0.067571	1.13579	0.0245512	0/3	0/3	0.135591	0.0150931
756	2	29	43	YIL072W	HOP1	1.17829	0.0481779	1.03542	0.0731409	0.877647	0.0270206	1/3	0/3	-0.142874	0.0151207
11	2	24	10	YGR122W	YGR122W	0.913289	0.153712	0.415908	0.125952	0.447798	0.0990056	3/3	0/3	-0.497381	0.0153129
4488	1	19	4	YEL008W	YEL008W	0.895412	0.0725436	0.951166	0.0710972	1.06292	0.013138	0/3	0/3	0.055754	0.0155233
42	3	14	8	YML107C	PML39	1.006	0.0765963	0.763833	0.0741345	0.758823	0.0405102	3/3	0/3	-0.242164	0.0155397
5833	2	16	34	YGR084C	MRP13	0.899546	0.140365	1.07367	0.116643	1.20285	0.0611835	0/3	2/3	0.17412	0.0160034
92	2	28	45	YDR230W	YDR230W	0.750432	0.029041	1.00172	0.0631236	1.33448	0.0560219	0/3	3/3	0.25129	0.0161438
69	4	12	23	YKR085C_14	false	0.494876	0.0514153	0.674915	0.0798884	1.36251	0.0405038	0/3	3/3	0.180039	0.0161542
5688	4	27	2	YHR086W-A_15	false	1.16367	0.0900686	1.31342	0.0656822	1.13117	0.0339299	0/3	1/3	0.149747	0.0163439
1049	2	24	28	YOR231W	MKK1	1.17829	0.0405793	1.07113	0.0308038	0.909352	0.0148311	0/3	0/3	-0.107157	0.0163742
78	3	25	7	YBR090C-A	YBR090C-A	0.921852	0.0399872	1.12063	0.0289903	1.21727	0.0478105	0/3	3/3	0.198777	0.016397
609	4	10	2	YGL160W	AIM14	1.30779	0.0472552	1.13761	0.0435065	0.870068	0.0220668	1/3	0/3	-0.170184	0.0166188
110	1	22	43	YOR058C	ASE1	1.03459	0.0258129	0.05	0	0.0483584	0.00120654	2/2	0/2	-0.98459	0.0166864
45	2	32	33	YGL195W	GCN1	0.74201	0.00680545	0.515084	0.0357078	0.694635	0.0542569	3/3	0/3	-0.226927	0.016687
47	4	2	11	YER177W_15	false	1.01895	0.043634	0.816482	0.0332811	0.801974	0.0310532	3/3	0/3	-0.202472	0.0169643
5857	1	18	42	YAR027W	UIP3	0.992759	0.0518326	1.17113	0.0184055	1.18202	0.0449637	0/3	1/3	0.178369	0.0172518
99	4	16	47	YNL277W_14	false	0.542889	0.0363986	0.834776	0.0238607	1.54671	0.140718	0/3	3/3	0.291887	0.0172983
1089	2	11	29	YIL074C	SER33	1.0613	0.0446549	0.957655	0.025304	0.902965	0.0149935	0/3	0/3	-0.103641	0.0177902
97	3	25	42	YBL104C	YBL104C	0.967797	0.0157278	1.25119	0.0700691	1.29199	0.0511677	0/3	3/3	0.28339	0.0179005
414	2	21	4	YFR044C	DUG1	1.20647	0.0471865	0.975929	0.0447284	0.809364	0.0341937	2/3	0/3	-0.23054	0.0184568
4645	3	26	40	YMR132C	JLP2	0.950865	0.0401443	1.01606	0.0473901	1.06841	0.0122126	0/3	0/3	0.0651908	0.0185846
1161	2	30	28	YKL175W	ZRT3	1.05851	0.00908969	0.962557	0.0183444	0.909391	0.0176783	0/3	0/3	-0.0959511	0.0187705
4958	1	3	8	YDR382W	RPP2B	0.361329	0.0433779	0.444714	0.0395537	1.23582	0.0586302	0/3	2/3	0.0833844	0.0188325
5141	2	29	33	YDR256C	CTA1	0.989697	0.108676	1.08642	0.105634	1.09926	0.022887	0/3	0/3	0.0967266	0.0189258
420	3	31	4	YBR150C	TBS1	1.25693	0.0709241	1.03055	0.0987271	0.818507	0.0417044	2/3	0/3	-0.226375	0.018982
5753	1	17	38	YPL154C	PEP4	1.00228	0.0266258	1.16158	0.0251795	1.1596	0.0346899	0/3	1/3	0.1593	0.0190321
5873	3	30	29	YJR095W	SFC1	0.909157	0.00392831	1.09014	0.0398882	1.1989	0.0386533	0/3	2/3	0.180986	0.019193
740	2	20	16	YOR213C	SAS5	1.1805	0.0728478	1.03487	0.101703	0.874728	0.0315028	1/3	0/3	-0.145626	0.0195847
888	4	22	2	YER123W	YCK3	1.06634	0.0458034	0.943216	0.0706309	0.88331	0.0286058	1/3	0/3	-0.123122	0.0197345
819	3	10	17	YLR456W	YLR456W	1.00323	0.111839	0.871008	0.0860493	0.869552	0.0132261	0/3	0/3	-0.132227	0.0197644
5704	4	27	42	YJL077W-B_15	false	1.06749	0.118706	1.21896	0.123689	1.14337	0.0335056	0/3	1/3	0.151471	0.0197955
4632	2	15	7	YKR035W-A	DID2	0.860377	0.105923	0.924952	0.0932459	1.07789	0.0236004	0/3	0/3	0.0645742	0.0198482
4782	1	29	42	YPL103C	FMP30	0.958364	0.0193849	1.03114	0.0340285	1.07566	0.0137342	0/3	0/3	0.0727732	0.0199612
5598	1	22	37	YNL311C	YNL311C	0.846602	0.0352016	0.98557	0.0400326	1.16478	0.0369021	0/3	1/3	0.138968	0.0204446
107	4	1	6	YBR021W_15	false	0.799278	0.0673744	1.28022	0.164746	1.5957	0.0771171	0/3	3/3	0.480947	0.0204556
4625	4	4	27	YLL027W_14	false	0.26916	0.0148217	0.333122	0.00509769	1.24099	0.0626091	0/3	2/3	0.0639618	0.0205764
4081	1	24	27	YPL263C	KEL3	1.06893	0.0350611	1.10413	0.0345103	1.03301	0.00723232	0/3	0/3	0.0352034	0.020601
775	2	19	7	YKR080W	MTD1	1.16385	0.0492892	1.02303	0.0204252	0.879845	0.0198171	0/3	0/3	-0.140817	0.0207095
75	1	13	35	YGR214W	RPS0A	0.535725	0.0780774	0.726755	0.0549651	1.37315	0.129195	0/3	3/3	0.19103	0.0207361
101	2	1	14	YPL062W	YPL062W	0.969999	0.0900451	1.28401	0.0623994	1.33055	0.0876368	0/3	3/3	0.314015	0.0208861
1054	1	12	10	YML058C-A	YML058C-A	1.10486	0.0421782	0.997939	0.0257586	0.903749	0.0175086	0/3	0/3	-0.106925	0.0210225
5283	3	26	3	YDL239C	ADY3	1.07001	0.0170935	1.17774	0.0396414	1.10038	0.0193724	0/3	0/3	0.107734	0.0212248
4172	4	30	25	blank	false	1.00796	0.0433417	1.04718	0.0365022	1.03928	0.0094381	0/3	0/3	0.039226	0.0212638
1018	1	3	43	YHR210C	YHR210C	1.06546	0.0307829	0.955418	0.0446102	0.8964	0.0229581	0/3	0/3	-0.110039	0.0214411
87	3	29	14	YBR003W	COQ1	0.684222	0.0485852	0.924876	0.0574469	1.35524	0.0823477	0/3	3/3	0.240654	0.0214545
37	3	4	19	YJR035W	RAD26	1.11674	0.0449554	0.841208	0.0595204	0.75364	0.0508221	3/3	0/3	-0.275537	0.0215593
41	1	4	39	YOL030W	GAS5	0.952773	0.0727313	0.705041	0.0478431	0.741788	0.0420569	3/3	0/3	-0.247733	0.021567
5609	3	2	31	YJR117W	STE24	0.971585	0.0434617	1.11186	0.0519678	1.14467	0.0317652	0/3	1/3	0.140278	0.0216382
6	2	17	25	YKR024C	DBP7	0.849492	0.0696389	0.251754	0.18663	0.282799	0.190899	3/3	0/3	-0.597737	0.0217981
13	2	3	44	YGL042C	YGL042C	0.809452	0.011818	0.366416	0.0970912	0.45222	0.116976	3/3	0/3	-0.443036	0.0218162
5224	3	26	16	YMR124W	YMR124W	0.910069	0.0221496	1.01318	0.0426799	1.11286	0.0216568	0/3	0/3	0.103112	0.0219258
81	3	26	37	YJR070C	LIA1	0.685598	0.0221945	0.892114	0.043729	1.30207	0.0662331	0/3	3/3	0.206516	0.0220995
4263	2	23	36	YNL215W	IES2	0.422127	0.117763	0.465538	0.125394	1.10553	0.0145811	0/3	0/3	0.0434111	0.0221967
76	2	8	21	YLR315W	NKP2	0.601734	0.0808303	0.796015	0.0408449	1.33965	0.126126	0/3	3/3	0.19428	0.0222207
5702	3	7	45	YBR161W	CSH1	1.08146	0.0337104	1.23272	0.0158706	1.14085	0.0347026	0/3	1/3	0.151261	0.0222322
5219	2	16	35	YGL254W	FZF1	1.06052	0.0298388	1.16324	0.0245663	1.09728	0.022527	0/3	0/3	0.102714	0.0225649
93	1	14	42	YAL008W	FUN14	1.01898	0.0584557	1.28516	0.0916356	1.26135	0.0531538	0/3	3/3	0.26618	0.0227806
77	2	25	36	YGR231C	PHB2	0.66713	0.0436101	0.865136	0.0776239	1.29568	0.0537711	0/3	3/3	0.198006	0.0229311
5343	3	27	34	YNL091W	NST1	0.818193	0.041112	0.93145	0.061332	1.13768	0.0265615	0/3	0/3	0.113257	0.0230584
98	4	26	3	YFL001W_15	false	0.635261	0.0729476	0.920632	0.0585861	1.4638	0.14585	0/3	3/3	0.285372	0.0232712
1857	3	17	23	YNR069C	BSC5	1.17044	0.0699577	1.12754	0.0604766	0.963713	0.00612959	0/3	0/3	-0.042901	0.0235767
43	1	30	46	YLL039C	UBI4	0.848161	0.0656233	0.611603	0.100697	0.717384	0.0704474	3/3	0/3	-0.236558	0.0235968
1621	3	10	26	YOL132W	GAS4	1.01635	0.0106037	0.95755	0.0202476	0.942075	0.0130506	0/3	0/3	-0.0588041	0.0235983
5253	2	5	29	YNL148C	ALF1	0.548889	0.0470466	0.653473	0.0561369	1.19116	0.0402069	0/3	2/3	0.104584	0.0237183
1908	1	8	42	YML060W	OGG1	0.982808	0.0194721	0.943986	0.0225753	0.960453	0.00888287	0/3	0/3	-0.0388223	0.0239788
4913	1	15	22	YDR119W	VBA4	1.05686	0.0593354	1.13727	0.0647386	1.07617	0.0175447	0/3	0/3	0.0804044	0.0240967
5484	2	22	40	YKL149C	DBR1	0.938472	0.0793757	1.06512	0.106089	1.13361	0.0191475	0/3	0/3	0.12665	0.0241306
103	4	2	5	YBR021W_15	false	0.831618	0.01295	1.16638	0.0869036	1.40136	0.0848353	0/3	3/3	0.334761	0.0242072
5958	3	1	25	YCR033W	SNT1	0.946166	0.0372145	1.14775	0.0812658	1.21159	0.0408119	0/3	2/3	0.201581	0.0242512
5849	3	32	44	YKR105C	VBA5	0.974632	0.0507768	1.15164	0.0438482	1.18336	0.048741	0/3	1/3	0.177013	0.0245123
36	2	3	42	YBL013W	FMT1	1.04551	0.0490186	0.766706	0.0420246	0.734857	0.0529891	3/3	0/3	-0.278799	0.024548
4333	1	22	20	YLR074C	BUD20	0.297733	0.0905898	0.345387	0.0887501	1.17846	0.0604782	0/2	1/2	0.0476546	0.0245643
5810	1	5	2	YPL206C	PGC1	1.02938	0.0111912	1.19852	0.0273072	1.16473	0.0389573	0/3	1/3	0.169135	0.0245924
5296	4	22	7	YCR107W_15	false	0.955178	0.0594457	1.06383	0.053644	1.11495	0.0296051	0/3	0/3	0.108647	0.0246442
397	3	31	45	YDL086W	YDL086W	1.04842	0.0347513	0.804365	0.0252934	0.767262	0.00130667	2/2	0/2	-0.244051	0.024659
4797	2	20	34	YGR108W	CLB1	1.02241	0.0480715	1.09597	0.0533245	1.07198	0.0166466	0/3	0/3	0.0735611	0.0246805
5778	1	14	32	YLR047C	FRE8	1.02395	0.00865687	1.18756	0.0350696	1.15991	0.0366988	0/3	1/3	0.163619	0.0247267
4738	1	24	14	YML003W	YML003W	0.840893	0.10685	0.911565	0.0928084	1.08746	0.0276606	0/3	0/3	0.0706716	0.0248719
5977	3	32	15	YDL187C	YDL187C	1.09895	0.00895663	1.30725	0.0433317	1.18976	0.0441225	0/3	2/3	0.208305	0.0252336
5629	2	17	22	YPR109W	YPR109W	1.02826	0.0457769	1.17011	0.0766616	1.13692	0.0260583	0/3	1/3	0.141854	0.0252444
4587	3	18	20	YML131W	YML131W	0.960657	0.0485229	1.02254	0.062617	1.06384	0.0117686	0/3	0/3	0.0618871	0.025257
4216	1	22	24	YLR077W	FMP25	1.04931	0.0464062	1.09102	0.0376488	1.04019	0.0105077	0/3	0/3	0.0417126	0.0255534
995	3	9	12	YBR045C	GIP1	1.11887	0.108471	1.0065	0.0828663	0.90093	0.0143129	0/3	0/3	-0.112371	0.0256953
57	4	8	20	YKL155C_14	false	0.392281	0.0598532	0.489883	0.0802412	1.24644	0.0321596	0/3	3/3	0.0976026	0.0259863
5275	4	26	33	YOR300W_15	false	1.04452	0.0644969	1.15109	0.0634333	1.10273	0.0265696	0/3	0/3	0.106578	0.0261054
4277	4	29	22	blank	false	0.944776	0.016097	0.989058	0.00588683	1.04707	0.0119115	0/3	0/3	0.0442824	0.0263644
95	3	29	13	YOL155C	HPF1	0.840574	0.0579727	1.11951	0.05526	1.3367	0.0909883	0/3	3/3	0.278936	0.02643
5735	4	19	34	YGL041C-B_15	false	1.04144	0.0237269	1.19808	0.0400236	1.15062	0.036257	0/3	1/3	0.156643	0.0264705
1548	2	3	34	YBL011W	SCT1	1.05381	0.0422751	0.990561	0.0488301	0.939709	0.0154433	0/3	0/3	-0.0632495	0.0265431
669	3	7	34	YIL140W	AXL2	1.11678	0.00432271	0.959833	0.0332313	0.859584	0.032754	1/3	0/3	-0.156944	0.0269369
5264	2	9	40	YCR102C	YCR102C	1.05387	0.0778724	1.15945	0.0529209	1.10239	0.0302012	0/3	0/3	0.10557	0.0270576
5765	2	12	31	YGL236C	MTO1	0.912517	0.0923776	1.07363	0.0844376	1.17996	0.0489854	0/3	2/3	0.161113	0.0275106
5616	1	13	26	YPL172C	COX10	0.784787	0.0384236	0.926074	0.034001	1.18171	0.0506853	0/3	1/3	0.141287	0.0278484
46	3	6	31	YJR139C	HOM6	0.812529	0.0903231	0.593852	0.0460826	0.734516	0.042518	3/3	0/3	-0.218678	0.0278594
4237	3	2	23	YJR113C	RSM7	0.294175	0.0368206	0.336867	0.0386985	1.14662	0.0119682	0/2	0/2	0.0426918	0.0279858
5314	3	17	10	YNR018W	AIM38	0.770675	0.0840356	0.881439	0.0661028	1.14801	0.0447272	0/3	1/3	0.110765	0.0280559
1240	3	10	31	YML067C	ERV41	1.19013	0.0439308	1.10087	0.025424	0.925526	0.0161384	0/3	0/3	-0.0892649	0.0282572
5336	4	1	30	YBR095C_15	false	0.897891	0.0107978	1.0106	0.0366045	1.12526	0.0292602	0/3	0/3	0.112713	0.0283669
106	3	29	12	YNL058C	YNL058C	0.773137	0.0525345	1.12877	0.0719395	1.46598	0.127385	0/3	3/3	0.355633	0.0284037
5485	4	28	44	blank	false	0.914394	0.0294408	1.04105	0.0020849	1.13973	0.0377448	0/3	1/3	0.12666	0.0288872
4983	4	20	28	blank	false	1.03055	0.00970895	1.11565	0.02868	1.08245	0.019933	0/3	0/3	0.085095	0.0293395
60	2	28	39	YPL084W	BRO1	0.43644	0.0286844	0.555413	0.0531565	1.27095	0.0551072	0/3	3/3	0.118974	0.0293432
5471	3	29	19	YBR111C	YSA1	0.846253	0.0516607	0.971285	0.0243424	1.15032	0.0436023	0/3	2/3	0.125032	0.0294728
50	2	27	46	YGL014W	PUF4	0.938227	0.0844134	0.745101	0.0539785	0.796299	0.037118	3/3	0/3	-0.193125	0.0298992
2025	3	20	33	YCR061W	YCR061W	1.14108	0.0979522	1.10847	0.0939858	0.971541	0.00666808	0/3	0/3	-0.0326043	0.0300469
5187	1	22	29	YNL318C	HXT14	0.954493	0.0631239	1.05449	0.0881497	1.10351	0.0194851	0/3	0/3	0.0999984	0.0302215
524	2	29	36	YGR244C	LSC2	1.15383	0.0308386	0.964115	0.0400768	0.836056	0.039159	2/3	0/3	-0.189714	0.0302856
4965	1	20	14	YML016C	PPZ1	0.921142	0.0316557	1.00495	0.0279161	1.09148	0.0240711	0/3	0/3	0.0838079	0.030298
40	2	8	20	YOR166C	SWT1	1.0213	0.0524343	0.758975	0.0798778	0.742932	0.0656915	3/3	0/3	-0.262326	0.0303613
100	1	32	47	YPL223C	GRE1	0.965238	0.072509	1.26761	0.127254	1.31259	0.0707509	0/3	3/3	0.302367	0.0307005
86	2	27	30	YGL007W	BRP1	0.688815	0.0355595	0.92806	0.0320547	1.35254	0.106377	0/3	3/3	0.239245	0.0309023
2122	2	16	13	YDR165W	TRM82	0.976288	0.0810591	0.949662	0.0756942	0.972982	0.00516837	0/3	0/3	-0.0266258	0.0312174
5679	4	6	6	YGL147C	RPL9A	0.594195	0.0330744	0.742762	0.00672155	1.25436	0.0786108	0/3	2/3	0.148567	0.0315687
68	2	22	43	YLR261C	VPS63	0.581818	0.0767373	0.759899	0.101969	1.30739	0.0814632	0/3	3/3	0.178081	0.0316759
912	3	13	35	YNL268W	LYP1	1.06076	0.0294548	0.940417	0.0113498	0.88721	0.0259588	0/3	0/3	-0.120338	0.0316965
24	4	23	32	YOR034C-A_15	false	1.08617	0.107447	0.738575	0.0960841	0.681269	0.0761557	3/3	0/3	-0.347597	0.0317889
1662	3	30	42	YMR313C	TGL3	0.878764	0.150089	0.822837	0.164257	0.930941	0.0319615	0/3	0/3	-0.0559275	0.031863
1383	1	8	46	YML059C	NTE1	1.06672	0.0215504	0.99102	0.0385335	0.928723	0.0197477	0/3	0/3	-0.0756989	0.0318959
64	4	16	2	YDR296W_14	false	0.383125	0.0430978	0.531479	0.00536224	1.40358	0.145539	0/3	3/3	0.148354	0.0319257
1318	2	30	34	YKL056C	TMA19	0.999609	0.0533069	0.917416	0.0640351	0.917112	0.0242078	0/3	0/3	-0.0821932	0.0321434
53	2	25	10	YPR135W	CTF4	0.626805	0.060712	0.461319	0.0643597	0.735044	0.0710768	3/3	0/3	-0.165486	0.0321968
5032	4	29	34	blank	false	0.872962	0.0177538	0.961806	0.0246657	1.10197	0.0268703	0/3	0/3	0.0888432	0.0324051
94	4	10	21	YDL067C_15	false	0.728346	0.0375394	0.997271	0.0837967	1.36958	0.099531	0/3	3/3	0.268925	0.0324774
20	2	1	36	YPR179C	HDA3	0.897815	0.0903581	0.520116	0.0370925	0.585284	0.0696217	3/3	0/3	-0.377699	0.0325507
35	4	25	40	YGR122C-A_15	false	1.28104	0.0372229	0.984388	0.101858	0.767354	0.0658536	3/3	0/3	-0.296654	0.0330686
5848	3	28	19	YDL176W	YDL176W	0.858176	0.0612491	1.03503	0.0391375	1.21039	0.0696748	0/3	2/3	0.176854	0.0330854
904	2	11	44	YGL078C	DBP3	0.559539	0.114311	0.437742	0.102796	0.777256	0.0612806	2/3	0/3	-0.121798	0.0333658
5449	1	16	30	YML029W	USA1	1.07693	0.0548962	1.19987	0.029301	1.11579	0.0347084	0/3	0/3	0.122943	0.0335795
5164	1	6	34	YAL043C-a	false	1.00345	0.0132909	1.10163	0.0129372	1.0982	0.0271866	0/3	0/3	0.098179	0.0338801
70	2	11	36	YGL076C	RPL7A	0.414563	0.144383	0.595114	0.182574	1.46708	0.106989	0/3	3/3	0.180551	0.033998
5426	3	29	37	YOR270C	VPH1	0.523526	0.22274	0.643898	0.209763	1.33514	0.255801	0/3	2/3	0.120372	0.0340288
6060	3	26	46	YMR142C	RPL13B	0.243919	0.0417956	0.489425	0.054956	2.02743	0.122097	0/2	2/2	0.245506	0.0340935
34	4	16	48	YNL277W_14	false	0.847811	0.124295	0.548203	0.202575	0.626249	0.144775	3/3	0/3	-0.299608	0.034155
940	1	16	13	YOR328W	PDR10	1.03389	0.0621586	0.916108	0.0331516	0.887489	0.025316	0/3	0/3	-0.11778	0.0343664
576	3	16	27	YDL124W	YDL124W	1.10812	0.0816604	0.929039	0.0429988	0.840336	0.0327254	2/3	0/3	-0.179081	0.0344369
5745	3	29	36	YIL105C	SLM1	0.99592	0.0146255	1.15411	0.0494093	1.15866	0.0418578	0/3	1/3	0.158185	0.0346318
96	2	30	43	YLR289W	GUF1	0.857621	0.0360849	1.13856	0.0700399	1.32953	0.0932715	0/3	3/3	0.280941	0.0347168
1220	4	21	4	YBR299W_15	false	1.11367	0.0333921	1.02235	0.0121792	0.918572	0.0199865	0/3	0/3	-0.0913187	0.034756
1263	3	8	27	YJR060W	CBF1	1.06669	0.0214747	0.979281	0.0302543	0.918067	0.0218643	0/3	0/3	-0.0874131	0.0350698
5461	1	18	30	YAR018C	KIN3	0.850777	0.0155563	0.974427	0.0445606	1.14496	0.0377631	0/3	1/3	0.12365	0.0351821
89	3	26	43	YDR008C	YDR008C	0.916989	0.0657608	1.1626	0.13269	1.26409	0.0533332	0/3	3/3	0.245612	0.035361
91	2	15	20	YGL084C	GUP1	0.489056	0.0613908	0.740183	0.0135861	1.53818	0.200742	0/3	3/3	0.251127	0.0353632
62	4	8	26	YPL031C_14	false	0.289041	0.0218312	0.418683	0.0157763	1.4607	0.165464	0/3	3/3	0.129642	0.0355907
5617	2	1	10	YPL064C	CWC27	1.06429	0.0658585	1.20559	0.10187	1.1312	0.0307983	0/3	0/3	0.141304	0.0356392
5261	4	7	24	YGL190C_15	false	0.994553	0.0341932	1.0998	0.0635059	1.10496	0.0252802	0/3	0/3	0.105252	0.0366669
478	2	3	41	YIL096C	YIL096C	1.01132	0.0786073	0.805918	0.0861812	0.796439	0.0566778	2/3	0/3	-0.205398	0.0366889
5593	3	30	40	YPR027C	YPR027C	0.93313	0.0397851	1.07161	0.00190144	1.15043	0.0476378	0/3	1/3	0.138479	0.0368983
727	1	7	10	YDR085C	AFR1	1.17817	0.047746	1.0305	0.0477459	0.87511	0.0337285	1/3	0/3	-0.147668	0.0369375
614	2	15	31	YKR073C	YKR073C	0.910515	0.0420177	0.741057	0.0674098	0.813229	0.0550677	2/3	0/3	-0.169458	0.0371731
4853	3	27	21	YDL063C	YDL063C	1.01953	0.0359917	1.09597	0.0446385	1.07497	0.0203928	0/3	0/3	0.0764445	0.0374376
82	1	14	41	YMR307W	GAS1	0.553865	0.0904977	0.760495	0.0334964	1.39801	0.153819	0/3	3/3	0.206631	0.0375683
5201	4	31	30	YKL068W-A_15	false	1.00998	0.0116536	1.11139	0.0402204	1.10009	0.0272202	0/3	0/3	0.101406	0.0375817
12	4	19	40	YOL013W-B_15	false	1.08238	0.0712449	0.638789	0.195478	0.580631	0.148035	3/3	0/3	-0.44359	0.0376453
5860	3	25	4	YNL116W	DMA2	0.980422	0.0391109	1.15957	0.0339943	1.1845	0.0570464	0/3	2/3	0.179151	0.0376607
665	3	32	20	YKR098C	UBP11	1.06304	0.0263954	0.904639	0.0185791	0.851965	0.0392209	2/3	0/3	-0.1584	0.0378771
5560	2	5	31	YDR282C	YDR282C	0.916289	0.0669452	1.05101	0.0717593	1.14821	0.0425929	0/3	1/3	0.134717	0.0381092
4519	3	9	17	YLR192C	HCR1	0.3492	0.0632981	0.406847	0.0590263	1.17512	0.0666774	0/3	2/3	0.0576471	0.0382834
5235	2	30	33	YLR349W	YLR349W	0.974045	0.0343737	1.07764	0.0316347	1.10703	0.0316469	0/3	0/3	0.103594	0.0382965
5395	3	7	17	YBR148W	YSW1	0.998395	0.0171816	1.11608	0.050233	1.11736	0.0314716	0/3	0/3	0.117681	0.0384002
3980	1	4	6	YLR120C	YPS1	1.13133	0.0351149	1.16124	0.0395938	1.02637	0.00711771	0/3	0/3	0.0299123	0.0384636
18	4	28	21	YNL003C_14	false	1.09461	0.0353851	0.705628	0.141684	0.641545	0.111036	3/3	0/3	-0.388981	0.0385758
55	4	14	44	YMR038C_15	false	0.214742	0.0048647	0.292307	0.0210555	1.36222	0.105444	0/3	3/3	0.0775649	0.0389366
5508	1	31	33	YHR182W	YHR182W	1.00234	0.04918	1.13168	0.0754157	1.12845	0.0348926	0/3	0/3	0.129339	0.0389827
5306	4	30	34	YER169W	RPH1	0.93608	0.0582928	1.04625	0.075364	1.11742	0.0335572	0/3	0/3	0.110174	0.0389974
7	1	27	27	YLR420W	URA4	0.785711	0.185908	0.20552	0.0256072	0.272668	0.049893	3/3	0/3	-0.580191	0.0390385
5424	1	19	42	YDR136C	VPS61	0.6098	0.0410427	0.729954	0.0495197	1.19836	0.0579408	0/3	2/3	0.120154	0.0390718
10	2	1	21	YNL171C	YNL171C	0.739995	0.102093	0.225987	0.133569	0.305074	0.194484	3/3	0/3	-0.514008	0.0394648
5851	1	18	33	YNL329C	PEX6	0.767746	0.0141281	0.945068	0.0519222	1.23119	0.0678448	0/3	2/3	0.177322	0.0396685
1254	3	27	27	YDR534C	FIT1	0.983716	0.0357329	0.895608	0.0278609	0.910896	0.023695	0/3	0/3	-0.0881077	0.0399771
6024	1	7	23	YCL009C	ILV6	0.876314	0.0796392	1.10008	0.0154218	1.26397	0.0948191	0/3	2/3	0.223765	0.0400887
58	2	30	16	YKL170W	MRPL38	0.315077	0.0633627	0.426603	0.0845857	1.35615	0.08234	0/3	3/3	0.111526	0.0401659
1209	3	17	17	YMR137C	PSO2	1.05676	0.0536773	0.964647	0.0731046	0.911809	0.028102	0/3	0/3	-0.0921123	0.0403407
30	4	32	45	YOR008C-A_14	false	1.28692	0.0258531	0.969475	0.0986015	0.753108	0.071916	3/3	0/3	-0.317447	0.0403989
5945	2	12	23	YGL234W	"ADE5,7"	0.944869	0.0111261	1.1432	0.0671027	1.20939	0.0593049	0/3	2/3	0.198334	0.0405235
5994	2	32	48	YOR286W	RDL2	0.97301	0.0526092	1.18653	0.0879387	1.21962	0.0620339	0/3	2/3	0.213517	0.0405354
5547	4	13	12	YDL074C_15	false	0.441666	0.0119507	0.575336	0.0204973	1.30235	0.0111698	0/2	2/2	0.13367	0.040649
108	4	32	1	YPR067W_14	false	0.792624	0.433002	1.31024	0.513213	1.81044	0.434729	0/3	3/3	0.517621	0.0408953
1569	3	20	21	YCR050C	YCR050C	1.13	0.0246388	1.06799	0.0307416	0.945101	0.016605	0/3	0/3	-0.0620092	0.0414899
5756	1	30	14	YLL024C	SSA2	1.02535	0.032444	1.18563	0.0248808	1.1578	0.0519928	0/3	1/3	0.16028	0.0415834
1628	4	30	31	YGR291C_15	false	1.05365	0.0312739	0.995251	0.0386176	0.944426	0.0173067	0/3	0/3	-0.0583971	0.0421477
5545	2	15	17	YFL025C	BST1	0.923708	0.046453	1.05718	0.0627214	1.14471	0.044626	0/3	1/3	0.133474	0.0421901
19	2	2	45	YJL207C	LAA1	0.891628	0.208532	0.502836	0.321881	0.495876	0.293235	3/3	0/3	-0.388792	0.0423829
823	2	17	30	YPR114W	YPR114W	1.0649	0.0425746	0.933096	0.0819998	0.874517	0.0430055	1/3	0/3	-0.131808	0.0424161
4552	3	9	11	YHR146W	CRP1	1.00959	0.0473859	1.06925	0.0533035	1.05908	0.0181203	0/3	0/3	0.0596572	0.0424654
601	3	18	46	YHR140W	YHR140W	1.20816	0.0973096	1.03694	0.0833515	0.859279	0.0374382	1/3	0/3	-0.171224	0.0424831
5615	3	14	29	YNR032C-A	HUB1	0.995912	0.0571897	1.13715	0.0935644	1.14049	0.0356596	0/3	1/3	0.141237	0.0426113
5334	2	12	32	YOR187W	TUF1	0.337348	0.115918	0.449986	0.103397	1.38459	0.162695	0/3	2/3	0.112638	0.0428169
26	1	32	41	YOL017W	ESC8	1.08059	0.204328	0.738579	0.242337	0.665868	0.128522	3/3	0/3	-0.342011	0.0429968
941	3	8	17	YBR269C	FMP21	1.07225	0.0202482	0.954499	0.0344007	0.890371	0.0330416	1/3	0/3	-0.117749	0.0430935
4560	1	18	21	YNL333W	SNZ2	1.15427	0.0435336	1.21436	0.0266599	1.05272	0.0180845	0/3	0/3	0.0600868	0.0431771
1167	3	5	29	YCR088W	ABP1	1.13373	0.0477764	1.03831	0.0762853	0.914618	0.0297494	0/3	0/3	-0.0954253	0.0436037
981	4	24	33	YJR037W_14	false	1.16834	0.0410161	1.0544	0.0292069	0.903095	0.0268378	0/3	0/3	-0.11394	0.043681
27	4	28	22	YNL003C_14	false	1.06726	0.0297276	0.732703	0.128244	0.684027	0.102992	3/3	0/3	-0.334552	0.0436951
71	4	12	32	YGR272C_14	false	0.31137	0.0426191	0.493383	0.0772064	1.58916	0.194559	0/3	3/3	0.182013	0.0437392
5607	4	18	46	YER121W	YER121W	0.972782	0.0684755	1.11304	0.0774832	1.14519	0.0488323	0/3	1/3	0.140254	0.0443543
6030	1	8	17	YOR298W	MUM3	0.93325	0.0462921	1.15968	0.0453549	1.24596	0.0831897	0/3	2/3	0.226433	0.0445526
5451	2	18	33	YJL151C	SNA3	1.05966	0.0148585	1.18284	0.0267017	1.11669	0.0370789	0/3	0/3	0.123181	0.044671
687	3	10	38	YOL137W	BSC6	1.09236	0.0513188	0.937878	0.0270623	0.860021	0.0374638	1/3	0/3	-0.154478	0.0446776
545	2	18	24	YKL129C	MYO3	1.2241	0.0716591	1.03922	0.128579	0.845846	0.0536345	2/3	0/3	-0.184884	0.0448464
5247	2	12	24	YOR185C	GSP2	0.982668	0.0607664	1.0871	0.0663556	1.10679	0.0350331	0/3	0/3	0.104427	0.0449081
4729	3	26	44	YMR133W	REC114	1.14254	0.104847	1.2128	0.0904382	1.0632	0.0236055	0/3	0/3	0.0702579	0.0449111
22	4	28	46	YPL268W_14	false	1.05123	0.0201156	0.692522	0.113679	0.65858	0.105177	3/3	0/3	-0.358707	0.044958
4948	4	22	1	YKL194C_15	false	1.00663	0.0971321	1.08921	0.0882073	1.08381	0.0301204	0/3	0/3	0.0825853	0.0453438
15	4	28	30	YNL084C_14	false	1.05512	0.026787	0.640498	0.110109	0.609256	0.117209	3/3	0/3	-0.414619	0.0457393
5987	4	24	46	YJR040W_14	false	0.968188	0.0356655	1.18042	0.0666139	1.22025	0.0727598	0/3	2/3	0.212231	0.0459016
84	2	9	29	YKL212W	SAC1	0.393635	0.0620817	0.616088	0.12255	1.55723	0.123407	0/3	3/3	0.222452	0.0460155
600	3	7	36	YGR086C	PIL1	1.04947	0.089636	0.877507	0.12983	0.83227	0.0587513	2/3	0/3	-0.171963	0.0460454
5191	3	28	13	YJL021C	YJL021C	0.932392	0.0465877	1.03289	0.0390875	1.10907	0.0377993	0/3	0/3	0.100498	0.0461473
5864	4	20	37	YCR044C_14	false	1.22307	0.0825649	1.40241	0.0502696	1.14972	0.0523997	0/3	2/3	0.179335	0.0462243
1187	3	20	20	YOL163W	YOL163W	0.958818	0.104704	0.865022	0.131023	0.89776	0.0441509	1/3	0/3	-0.0937958	0.0462525
789	1	16	11	YOL061W	PRS5	1.08602	0.0246831	0.948082	0.0545731	0.872732	0.040335	1/3	0/3	-0.13794	0.0464242
4724	1	9	3	YGR183C	QCR9	0.959609	0.0351188	1.0297	0.0253357	1.07373	0.0253876	0/3	0/3	0.0700946	0.0464394
4288	2	29	32	YGR243W	FMP43	1.00315	0.0246739	1.04788	0.0176521	1.04488	0.0151189	0/3	0/3	0.0447349	0.0465989
1149	3	15	17	YDL013W	SLX5	0.608183	0.0757906	0.510212	0.063072	0.839916	0.0393316	2/3	0/3	-0.0979712	0.0467046
6111	1	8	14	YML081W	YML081W	1.34294	0.102486	1.64308	0.056769	1.22939	0.0887463	0/3	2/3	0.300136	0.0469257
434	2	9	15	YDR293C	SSD1	1.08501	0.100347	0.864537	0.0935307	0.797526	0.0619123	2/3	0/3	-0.220478	0.0469863
33	3	8	15	YJR056C	YJR056C	1.1195	0.111649	0.808718	0.0813875	0.726415	0.0740912	3/3	0/3	-0.310784	0.0470019
4924	3	25	31	YBR099C	YBR099C	0.838688	0.0340961	0.919633	0.0106917	1.0979	0.0346332	0/3	0/3	0.0809449	0.047017
25	3	25	37	YNL140C	YNL140C	0.80129	0.013023	0.455692	0.109517	0.568775	0.138088	3/3	0/3	-0.345598	0.0470526
5300	4	20	42	YCR063W_14	false	0.45975	0.0707435	0.568889	0.051046	1.25379	0.116753	0/3	2/3	0.109138	0.0470982
6141	4	8	23	YER014C-A_14	false	0.464234	0.185766	0.953849	0.22224	2.21832	0.408953	0/2	2/2	0.489616	0.0473372
361	1	14	39	YOR029W	YOR029W	1.17753	0.0490797	0.913399	0.111243	0.774188	0.0753976	2/3	0/3	-0.264127	0.0473601
5623	2	7	36	YGL057C	GEP7	0.938313	0.0159025	1.0799	0.0293288	1.15176	0.051113	0/3	1/3	0.141588	0.0473852
6016	3	27	6	YNL079C	TPM1	0.694255	0.0684791	0.91556	0.0663084	1.32696	0.114585	0/3	2/3	0.221305	0.047441
4793	2	8	11	YGL217C	YGL217C	0.801554	0.117178	0.874947	0.132643	1.09074	0.0221288	0/3	0/3	0.0733924	0.0474514
5514	1	10	29	YMR291W	YMR291W	1.01516	0.0330088	1.14594	0.00983316	1.13026	0.0443896	0/3	0/3	0.130776	0.0475261
5581	1	5	10	YPL203W	TPK2	0.932529	0.0530991	1.06958	0.0793559	1.14651	0.043575	0/3	1/3	0.137053	0.0476354
5966	3	27	2	YNL078W	NIS1	0.955744	0.0880873	1.16019	0.0576069	1.22008	0.0804541	0/3	2/3	0.204446	0.0476695
604	2	10	3	YLR386W	VAC14	1.08282	0.111643	0.911812	0.0875924	0.84365	0.0393978	1/3	0/3	-0.171007	0.0477802
498	3	7	23	YDR451C	YHP1	1.10539	0.0881331	0.906236	0.0528506	0.822378	0.0489195	2/3	0/3	-0.199151	0.047874
704	2	15	44	YGL094C	PAN2	1.05067	0.0548824	0.899739	0.0381611	0.857811	0.0423383	1/3	0/3	-0.150928	0.0479564
5832	2	1	11	YDR262W	YDR262W	1.00954	0.0507883	1.18313	0.0278706	1.17489	0.0639272	0/3	2/3	0.173587	0.0479655
17	3	19	11	YDR496C	PUF6	0.836462	0.0721264	0.441933	0.0678248	0.536745	0.119531	3/3	0/3	-0.394529	0.0480755
462	4	20	19	YNL014W	HEF3	1.24322	0.064159	1.03329	0.127729	0.828199	0.0636399	1/3	0/3	-0.209922	0.0481049
4576	1	20	37	YOR355W	GDS1	0.796532	0.0227137	0.857559	0.0366066	1.07634	0.0240876	0/3	0/3	0.0610271	0.0481848
1148	3	15	24	YJL163C	YJL163C	1.04768	0.0452456	0.949684	0.0220394	0.907434	0.0258847	0/3	0/3	-0.0979963	0.048228
104	3	30	13	YJR087W	YJR087W	0.802251	0.0781394	1.13764	0.0668716	1.43193	0.169216	0/3	3/3	0.335393	0.0490289
1210	4	18	31	YHR028C_15	false	1.16561	0.0390881	1.07355	0.0365383	0.921323	0.0240562	0/3	0/3	-0.0920571	0.0491507
547	4	22	34	YER135C	YER135C	1.13927	0.0506118	0.954509	0.10917	0.83521	0.0617171	1/3	0/3	-0.18476	0.0491955
4	3	14	4	YML106W	URA5	0.988249	0.143153	0.283529	0.102176	0.303222	0.127143	3/3	0/3	-0.704719	0.0492036
5066	4	11	32	YLR342W-A_15	false	1.02401	0.0476237	1.11515	0.0182121	1.09051	0.0323726	0/3	0/3	0.0911415	0.0492434
5910	2	32	29	YGL194C	HOS2	0.850412	0.0115208	1.039	0.0602388	1.222	0.0725264	0/3	2/3	0.188592	0.0492672
52	4	16	18	YFL018C_14	false	0.551295	0.178787	0.375165	0.236236	0.584145	0.298947	3/3	0/3	-0.17613	0.0493389
1378	3	31	22	YNL106C	INP52	1.04461	0.11168	0.967951	0.0931452	0.927881	0.0179628	0/3	0/3	-0.0766631	0.0494609
4159	1	24	44	YMR221C	YMR221C	1.0172	0.0158089	1.05605	0.00311741	1.0384	0.0130528	0/3	0/3	0.0388559	0.0497076
5920	3	25	39	YBR103W	SIF2	0.681001	0.0843154	0.871415	0.0535618	1.29359	0.13227	0/3	3/3	0.190414	0.0503347
3965	4	32	36	blank	false	0.976467	0.0199866	1.00558	0.0294135	1.02963	0.0093543	0/3	0/3	0.029112	0.0503887
1591	3	23	20	YKR023W	YKR023W	0.980614	0.0533172	0.920175	0.0343193	0.939295	0.017847	0/3	0/3	-0.0604394	0.0503897
6056	3	24	48	YJR130C	STR2	0.723447	0.370846	0.965162	0.302281	1.67935	0.674616	0/3	2/3	0.241715	0.0504043
4454	4	3	30	YBL071C-B_15	false	0.335898	0.0408364	0.390121	0.0365251	1.16543	0.0329472	0/2	1/2	0.0542227	0.0505119
5434	2	2	22	YLR164W	YLR164W	1.04196	0.0250218	1.1633	0.0628219	1.11572	0.0367487	0/3	0/3	0.12134	0.0505371
180	4	23	8	YOL077W-A_15	false	0.950829	0.0730859	0.545416	0.196006	0.562106	0.177919	3/3	0/3	-0.405413	0.0505697
4644	1	12	28	YMR167W	MLH1	0.916537	0.0482163	0.981687	0.0329985	1.07225	0.0261743	0/3	0/3	0.0651501	0.050624
4764	4	28	11	blank	false	0.891487	0.0677974	0.963334	0.087201	1.07949	0.0218356	0/3	0/3	0.0718466	0.0506643
5900	4	28	43	blank	false	0.922006	0.0606914	1.10828	0.119294	1.19909	0.0532638	0/3	2/3	0.186271	0.0508683
440	4	14	41	YIL122W_15	false	1.2712	0.0862689	1.05237	0.0328425	0.830688	0.0479755	2/3	0/3	-0.218838	0.0510273
3811	1	27	34	YDR358W	GGA1	0.963672	0.0080044	0.985716	0.0143342	1.02283	0.00751548	0/3	0/3	0.022044	0.0511534
5492	1	17	31	YHL038C	CBP2	0.861843	0.0565848	0.989417	0.0645861	1.14911	0.0500323	0/3	1/3	0.127574	0.0512842
1055	3	9	32	YBR051W	YBR051W	1.15538	0.0732107	1.04853	0.0437923	0.908986	0.0269357	0/3	0/3	-0.106855	0.0513478
218	3	6	42	YOL119C	MCH4	1.12011	0.0699895	0.751456	0.0776374	0.675033	0.0944672	3/3	0/3	-0.368658	0.0515165
6085	3	29	42	YBR012C	YBR012C	0.97576	0.0887144	1.23725	0.126915	1.27038	0.0964785	0/3	2/3	0.261489	0.0515564
5221	1	15	39	YCL049C	YCL049C	1.05875	0.0251922	1.16161	0.0132966	1.09793	0.0341298	0/3	0/3	0.102865	0.0516006
5504	2	10	34	YLR199C	PBA1	0.99005	0.0357671	1.11896	0.0311796	1.13146	0.0470945	0/3	1/3	0.128914	0.0516612
5889	3	29	4	YNL057W	YNL057W	1.02152	0.0662411	1.20579	0.0277676	1.18452	0.0687665	0/3	2/3	0.184274	0.0516766
5936	1	8	12	YMR148W	OSW5	0.912519	0.0721589	1.10692	0.00916544	1.21997	0.0884038	0/3	2/3	0.194399	0.0523029
314	1	14	47	YOR031W	CRS5	1.15393	0.0820392	0.855981	0.0199442	0.746936	0.0725427	3/3	0/3	-0.297947	0.0524295
666	3	7	22	YIL137C	TMA108	1.07055	0.00742505	0.912315	0.05286	0.852242	0.0500357	1/3	0/3	-0.158233	0.0526582
3669	2	19	25	YFL046W	FMP32	1.1219	0.0738809	1.13742	0.073355	1.01392	0.0049714	0/3	0/3	0.0155214	0.0528223
5653	3	18	47	YDL224C	WHI4	0.978838	0.0464141	1.12299	0.0948908	1.14525	0.0440081	0/3	1/3	0.144156	0.0530061
4925	3	1	29	YCR046C	IMG1	0.892471	0.0595224	0.97346	0.0497492	1.0922	0.033563	0/3	0/3	0.0809883	0.0531139
5709	4	11	34	YDR079C-A_15	false	0.519266	0.037412	0.671322	0.0494603	1.29708	0.11106	0/3	3/3	0.152057	0.05313
708	3	23	22	YNL068C	FKH2	1.08702	0.0306494	0.937051	0.0799346	0.86071	0.0504698	1/3	0/3	-0.149969	0.0532287
5019	2	6	27	YLR377C	FBP1	0.991631	0.0718975	1.07953	0.0991705	1.08715	0.0246719	0/3	0/3	0.0878992	0.0535897
2453	1	27	41	YHR159W	YHR159W	1.05921	0.0273089	1.05036	0.0266419	0.991658	0.00283056	0/3	0/3	-0.0088526	0.0536207
1006	3	21	27	YPR050C	YPR050C	1.01528	0.101963	0.90413	0.0811791	0.89177	0.0298377	0/3	0/3	-0.111154	0.05398
5861	4	28	40	blank	false	0.888712	0.0382536	1.06793	0.0841643	1.20083	0.0651562	0/3	1/3	0.179222	0.0542204
589	3	30	23	YDR017C	KCS1	0.416505	0.0430294	0.241964	0.0556199	0.584238	0.129164	3/3	0/3	-0.174541	0.0544047
5013	4	28	28	blank	false	0.910804	0.0323555	0.99804	0.06047	1.09488	0.0296127	0/3	0/3	0.0872364	0.0546157
773	1	6	10	YAL049C	AIM2	1.13934	0.0611725	0.998406	0.051558	0.877368	0.0400533	1/3	0/3	-0.140931	0.0551067
1834	4	21	24	YDR444W_15	false	1.10674	0.0272646	1.06235	0.0154902	0.960157	0.0128568	0/3	0/3	-0.044397	0.0551218
5961	1	16	36	YMR184W	ADD37	1.06243	0.0446147	1.26538	0.0263629	1.19423	0.0765815	0/3	1/3	0.20295	0.0552176
825	4	27	28	YPR159C-A_15	false	1.02498	0.0607748	0.893307	0.098343	0.869224	0.0492553	2/3	0/3	-0.131674	0.0556467
591	4	32	38	YBR035C_14	false	0.494265	0.0556473	0.320028	0.0316506	0.655475	0.091616	3/3	0/3	-0.174237	0.0557962
5233	1	32	46	YMR034C	YMR034C	1.03698	0.0280474	1.14047	0.063755	1.09894	0.0326944	0/3	0/3	0.10349	0.0559676
5577	3	25	17	YKL053C-A	MDM35	0.35548	0.13044	0.491892	0.162957	1.41113	0.170133	0/3	3/3	0.136412	0.0559681
5307	1	9	32	YBR204C	YBR204C	1.04019	0.0120856	1.15038	0.0287807	1.10632	0.0380612	0/3	0/3	0.110197	0.0560283
1246	1	32	30	YMR030W	RSF1	1.0191	0.0610691	0.930202	0.0514362	0.913468	0.027185	0/3	0/3	-0.0888941	0.056067
4708	4	20	18	YGL218W_14	false	0.25102	0.0377961	0.320286	0.0220576	1.29502	0.144008	0/3	2/3	0.0692658	0.0560809
1248	1	24	11	YPL269W	KAR9	1.00144	0.0805933	0.912619	0.0975593	0.909616	0.0339069	0/3	0/3	-0.0888231	0.0561345
5061	4	28	41	YPL148C_14	false	1.01684	0.0629578	1.10757	0.0865707	1.08831	0.0293857	0/3	0/3	0.0907306	0.056144
5896	4	16	15	YNL220W_14	false	0.322377	0.0729732	0.50813	0.100131	1.60214	0.206301	0/3	3/3	0.185752	0.0565216
5308	1	30	44	YLR114C	AVL9	0.867204	0.0388781	0.977436	0.0522785	1.12757	0.0470314	0/3	1/3	0.110231	0.0565319
5611	4	17	4	YBR173C_15	false	0.276819	0.0336553	0.41784	0.0180112	1.53736	0.230515	0/3	3/3	0.141021	0.056878
5430	2	8	10	YGR042W	YGR042W	0.970114	0.10346	1.09056	0.0767963	1.12925	0.0580896	0/3	1/3	0.120451	0.0569181
867	1	2	32	YLL047W	YLL047W	1.08436	0.0161009	0.957799	0.0588683	0.882747	0.0428695	1/3	0/3	-0.126558	0.0570105
389	1	4	27	YOL028C	YAP7	0.94162	0.0377616	0.69349	0.122115	0.732673	0.105601	3/3	0/3	-0.24813	0.0571488
4869	2	18	34	YKL002W	DID4	0.561417	0.0503961	0.638879	0.0764254	1.13491	0.0379533	0/3	1/3	0.0774619	0.0571562
5286	1	19	38	YDR135C	YCF1	0.970766	0.0665249	1.07866	0.0396658	1.11382	0.0444513	0/3	0/3	0.107898	0.0573634
5787	2	28	35	YPL086C	ELP3	0.481592	0.0552406	0.646498	0.0620742	1.35185	0.145781	0/3	3/3	0.164905	0.0573656
1684	3	10	36	YML102W	CAC2	0.8712	0.0164436	0.816118	0.0141263	0.937055	0.021858	0/3	0/3	-0.0550813	0.0573835
5909	3	26	7	YDL240W	LRG1	1.07181	0.0948298	1.26024	0.0500102	1.18164	0.0739173	0/3	2/3	0.18843	0.0574198
1339	2	26	18	YKL037W	AIM26	0.984078	0.0433475	0.903839	0.0370262	0.918952	0.0270932	0/3	0/3	-0.0802386	0.0576179
6106	3	23	6	YNL056W	OCA2	0.979478	0.0855875	1.2719	0.0531697	1.30953	0.135288	0/3	2/3	0.292427	0.0576488
1415	1	1	18	YPL216W	YPL216W	1.07403	0.0590186	1.00016	0.0793429	0.930121	0.0276139	0/3	0/3	-0.0738629	0.0579477
525	1	10	39	YOR016C	ERP4	0.990019	0.107992	0.800444	0.0815192	0.811589	0.0569535	2/3	0/3	-0.189575	0.0581435
5099	1	12	25	YOR315W	SFG1	0.952451	0.0300917	1.04607	0.0470733	1.09826	0.0346442	0/3	0/3	0.0936156	0.0584093
4064	3	17	12	YBR072W	HSP26	1.09418	0.0459344	1.12858	0.0433591	1.03165	0.0114415	0/3	0/3	0.0344017	0.0585709
126	1	32	33	YOL014W	YOL014W	1.16801	0.0853246	0.621006	0.259143	0.521998	0.185447	3/3	0/3	-0.547004	0.0587452
5721	3	27	3	YDR525W	API2	0.946579	0.0788447	1.10042	0.0297266	1.1683	0.0721999	0/3	1/3	0.153845	0.0590066
1670	4	26	37	YOR306C_15	false	1.11467	0.0528421	1.0591	0.0332191	0.950904	0.0161288	0/3	0/3	-0.0555667	0.0590677
123	1	32	29	YOL013C	HRD1	1.21144	0.144222	0.646856	0.147101	0.542054	0.131454	3/3	0/3	-0.564583	0.0591724
4917	3	30	4	YPR006C	ICL2	1.02589	0.0500998	1.10659	0.0579671	1.07889	0.0281824	0/3	0/3	0.0806995	0.059201
5030	2	25	37	YDR244W	PEX5	0.772911	0.0650297	0.86167	0.0660275	1.11644	0.0424391	0/3	0/3	0.0887599	0.0592531
5229	3	23	11	YDR512C	EMI1	0.772464	0.0477641	0.87577	0.0247835	1.13668	0.0539125	0/3	1/3	0.103306	0.0593738
4722	2	24	9	YDR203W	YDR203W	1.09773	0.0552982	1.16776	0.0316516	1.06504	0.0255543	0/3	0/3	0.0700292	0.0594879
629	3	2	9	YLR423C	ATG17	0.410604	0.121391	0.244376	0.151234	0.542746	0.2633	3/3	0/3	-0.166227	0.0599095
350	3	6	39	YJR142W	YJR142W	0.97892	0.0384432	0.705852	0.13647	0.716761	0.112234	2/3	0/3	-0.273068	0.0600582
955	1	5	35	YGR178C	PBP1	1.00185	0.0334786	0.885977	0.0534728	0.884204	0.0429145	1/3	0/3	-0.115873	0.0601456
1068	3	29	45	YOR273C	TPO4	1.06882	0.0941992	0.962881	0.076358	0.902029	0.0295407	0/3	0/3	-0.105936	0.0601791
1052	2	18	5	YJL159W	HSP150	1.14212	0.025601	1.03512	0.0225522	0.906895	0.0321357	0/3	0/3	-0.107	0.06032
1168	2	29	16	YGR237C	YGR237C	1.03529	0.0470716	0.939879	0.0251152	0.908987	0.0303869	0/3	0/3	-0.0954147	0.0605582
5226	3	20	11	YDL134C	PPH21	1.05636	0.0420872	1.15952	0.0627677	1.09748	0.0340062	0/3	0/3	0.103168	0.0606444
5072	2	11	41	YFL006W	YFL006W	0.8292	0.0385163	0.92068	0.0380701	1.11137	0.0435194	0/3	1/3	0.0914806	0.0609189
528	3	22	27	YDL232W	OST4	0.998183	0.0327171	0.809425	0.0931033	0.809283	0.0744514	1/3	0/3	-0.188759	0.0609574
169	1	19	43	YCR002C	CDC10	0.469739	0.0403277	0.05	0	0.107232	0.00920602	2/2	0/2	-0.419739	0.0609779
6078	3	27	25	YDL065C	PEX19	0.685448	0.0578539	0.943138	0.0687298	1.38611	0.160312	0/3	3/3	0.25769	0.0610893
1433	3	9	45	YLR370C	ARC18	0.873603	0.0362317	0.801642	0.051061	0.917056	0.0321428	0/3	0/3	-0.0719613	0.0611217
5377	2	23	32	YNL217W	YNL217W	0.837458	0.100445	0.95346	0.0756218	1.14537	0.0647728	0/3	1/3	0.116002	0.0611336
5669	2	21	21	YKR047W	YKR047W	1.0165	0.0514647	1.16384	0.0287954	1.14773	0.0617692	0/3	1/3	0.147338	0.0611435
6086	3	32	7	control10_H2P4	false	1.27591	0.0191733	1.53897	0.0876453	1.20684	0.0773816	0/3	2/3	0.263055	0.0611779
5419	1	4	22	YLR123C	YLR123C	1.05268	0.052899	1.17246	0.0603797	1.11449	0.0434155	0/3	1/3	0.11978	0.061182
5203	1	18	22	YAR014C	BUD14	0.770043	0.0698165	0.871508	0.106735	1.12835	0.0390871	0/3	0/3	0.101465	0.061442
5558	4	12	47	YGR255C_14	false	0.854909	0.0400785	0.98927	0.0869627	1.15511	0.0523353	0/3	2/3	0.134362	0.0614945
5825	3	25	23	YBR095C	RXT2	0.768845	0.0757902	0.940759	0.0300122	1.23413	0.111116	0/3	2/3	0.171914	0.0617889
1299	1	3	30	YDR077W	SED1	0.978859	0.0299562	0.895021	0.0597155	0.913365	0.0342656	0/3	0/3	-0.0838379	0.0619191
1489	4	10	1	YBR166C_15	false	1.41647	0.0914311	1.34902	0.104174	0.95176	0.0183406	0/3	0/3	-0.0674519	0.0619447
5802	2	7	18	YBL022C	PIM1	0.589776	0.0484776	0.757451	0.0473865	1.29246	0.129664	0/3	2/3	0.167675	0.0619763
4902	2	11	12	YGL064C	MRH4	0.549522	0.164805	0.629104	0.192292	1.14258	0.0185463	0/3	0/3	0.0795822	0.0621836
5846	1	13	39	YGR215W	RSM27	0.464391	0.0632517	0.641111	0.0848951	1.392	0.173115	0/3	3/3	0.176721	0.0624145
4566	2	8	15	YGL218W	YGL218W	0.305793	0.0403609	0.3661	0.0463304	1.19809	0.00662364	0/2	2/2	0.0603066	0.0628122
5205	4	10	4	YJR055W_15	false	0.331345	0.065955	0.432982	0.0775403	1.32167	0.129656	0/3	2/3	0.101638	0.0628654
2007	1	23	43	YCR016W	YCR016W	0.914489	0.0273805	0.880773	0.0158324	0.963497	0.0128051	0/3	0/3	-0.0337153	0.0631767
6077	2	26	41	YLR331C	JIP3	0.98065	0.0251023	1.23713	0.105683	1.26099	0.0978551	0/3	2/3	0.256476	0.0633986
6075	4	32	2	YPR067W_14	false	0.345499	0.0409485	0.600843	0.110634	1.74484	0.258008	0/3	3/3	0.255344	0.0634332
5415	3	20	5	YCR037C	PHO87	1.04808	0.00509415	1.1677	0.0396978	1.11434	0.0433771	0/3	1/3	0.119619	0.0634529
678	3	10	2	YOL122C	SMF1	1.13365	0.0234134	0.978312	0.0768529	0.86214	0.0541466	1/3	0/3	-0.155337	0.0634647
1188	3	6	9	YLR437C	DIF1	1.22366	0.0534138	1.13007	0.0274276	0.924445	0.0251435	0/3	0/3	-0.0935993	0.0637929
5798	1	8	28	YMR153W	NUP53	1.06218	0.0478948	1.22938	0.0305896	1.16003	0.0636858	0/3	2/3	0.167207	0.0639237
4954	4	26	30	YER152C	YER152C	1.07085	0.0306506	1.154	0.0602096	1.07696	0.0277372	0/3	0/3	0.0831497	0.0641892
360	2	25	11	YIL028W	YIL028W	1.00134	0.135087	0.736023	0.223343	0.717272	0.145912	2/3	0/3	-0.265313	0.0642179
5381	1	10	32	YLR019W	PSR2	1.02838	0.0113042	1.14458	0.0387883	1.11326	0.0437224	0/3	1/3	0.116191	0.0645249
4911	3	32	11	YDL186W	YDL186W	1.12567	0.0283696	1.20594	0.0439967	1.07127	0.0263153	0/3	0/3	0.080263	0.0645375
4808	4	18	44	YCL038C_15	false	0.999344	0.0533616	1.07346	0.04879	1.07506	0.0299366	0/3	0/3	0.0741191	0.0645854
231	1	32	25	YOL012C	HTZ1	0.78556	0.168369	0.428872	0.0641911	0.563456	0.100299	3/3	0/3	-0.356688	0.0646844
4966	1	6	36	YLR001C	YLR001C	1.03915	0.0660462	1.12313	0.0458652	1.08265	0.0355389	0/3	0/3	0.0839812	0.0651038
5689	1	10	13	YMR285C	NGL2	0.865581	0.0483607	1.0154	0.100036	1.17067	0.0600037	0/3	2/3	0.149818	0.0652632
6038	4	13	30	YIL094C_15	false	0.333228	0.0011505	0.56181	0.0867128	1.68614	0.261108	0/3	3/3	0.228582	0.0652922
6021	4	19	30	YGL007C-A_15	false	0.904315	0.0395527	1.12716	0.123801	1.24299	0.082472	0/3	2/3	0.222842	0.0658428
5965	2	26	37	YLR330W	CHS5	0.983978	0.0414523	1.18795	0.0386861	1.21094	0.0877309	0/3	2/3	0.203974	0.0659088
530	2	5	47	YDR287W	INM2	1.09013	0.0221916	0.901736	0.0519257	0.828363	0.0621515	1/3	0/3	-0.188395	0.0663545
5065	3	13	48	YBR068C	BAP2	1.11902	0.0841403	1.2101	0.0755374	1.08295	0.0363852	0/3	0/3	0.0910832	0.0666686
5815	2	17	8	YFL034C-A	RPL22B	0.97483	0.057344	1.14447	0.0727915	1.17601	0.0722636	0/3	2/3	0.169642	0.0670874
1609	2	32	27	YPL073C	YPL073C	1.08232	0.0903884	1.02297	0.100635	0.944269	0.0222951	0/3	0/3	-0.0593513	0.0674284
5907	2	1	22	YPL060W	LPE10	1.08186	0.0318515	1.26998	0.078723	1.17413	0.0678791	0/3	2/3	0.188112	0.0675449
713	1	14	19	YOR024W	YOR024W	0.997273	0.0720806	0.848027	0.0288886	0.853635	0.0503324	2/3	0/3	-0.149246	0.0675883
1042	1	30	37	YNL280C	ERG24	0.565834	0.0743996	0.457964	0.111669	0.797205	0.105089	1/3	0/3	-0.10787	0.0678179
710	1	5	45	YER035W	EDC2	1.02188	0.0299587	0.872311	0.0284068	0.855198	0.0537163	2/3	0/3	-0.14957	0.0678316
5630	4	15	36	YMR194C-B_15	false	1.02904	0.0499569	1.17089	0.0959903	1.1365	0.0478756	0/3	1/3	0.141856	0.067977
5408	2	25	6	YPR134W	MSS18	0.67918	0.200333	0.798248	0.236702	1.17491	0.0382003	0/3	1/3	0.119068	0.067996
5999	2	31	41	YGR275W	RTT102	0.960615	0.0296591	1.17507	0.0641387	1.22549	0.09367	0/3	1/3	0.214458	0.0681003
934	2	20	3	YGL258W	VEL1	1.07737	0.0198332	0.958942	0.0567331	0.889745	0.0430539	1/3	0/3	-0.118424	0.0681295
5509	4	12	27	YGR162W_14	false	0.344746	0.0246314	0.474207	0.0469253	1.38125	0.163781	0/3	3/3	0.129462	0.0682225
5862	2	1	18	YPL061W	ALD6	0.945728	0.00530392	1.125	0.0646782	1.18998	0.0747796	0/3	2/3	0.179276	0.0684425
5445	2	22	36	YKL148C	SDH1	0.959186	0.0462933	1.0816	0.00276942	1.13042	0.0580098	0/3	1/3	0.122417	0.0685531
4994	1	8	16	YMR151W	YIM2	0.984943	0.0327491	1.07037	0.0126237	1.0879	0.0374955	0/3	0/3	0.0854249	0.0686382
5828	3	25	27	YBR098W	MMS4	0.864077	0.0819712	1.03669	0.0377207	1.20874	0.102732	0/3	1/3	0.172617	0.0687679
5239	2	24	29	YDR210W	YDR210W	0.999182	0.0169998	1.10298	0.0320226	1.10437	0.0413644	0/3	0/3	0.103798	0.0687887
5621	4	24	2	YJL004C_14	false	1.05971	0.0241029	1.20117	0.0719989	1.13288	0.0502696	0/3	1/3	0.141463	0.0690908
469	2	5	44	YPR200C	ARR2	1.12879	0.078914	0.920786	0.0654042	0.818257	0.0623173	1/3	0/3	-0.208005	0.0691075
402	4	6	46	YGL159W	YGL159W	1.18224	0.0951972	0.943363	0.023741	0.802704	0.0633531	2/3	0/3	-0.238879	0.0692946
1105	1	22	19	YOR050C	YOR050C	1.04852	0.0444453	0.946029	0.0786297	0.900889	0.0425662	1/3	0/3	-0.102488	0.0693018
5720	2	9	43	YDR305C	HNT2	0.975189	0.0434287	1.12893	0.0299451	1.16048	0.0704296	0/3	1/3	0.153742	0.0693279
5046	1	14	13	YMR300C	ADE4	1.01014	0.0138768	1.0998	0.0483721	1.08834	0.0335171	0/3	0/3	0.0896624	0.0695318
5597	2	11	24	YGL067W	NPY1	1.04769	0.0534029	1.18656	0.0738774	1.1331	0.0514469	0/3	1/3	0.138872	0.0696643
6095	1	29	48	YDR067C	OCA6	0.956275	0.0345855	1.23406	0.108745	1.29154	0.118172	0/3	3/3	0.277789	0.0697705
854	3	15	18	YIL167W	SDL1	1.10927	0.0495355	0.980988	0.0230851	0.885948	0.0405073	1/3	0/3	-0.12828	0.0703789
488	1	3	47	YCL001W	RER1	1.14628	0.0243341	0.944646	0.0794969	0.824298	0.0690363	1/3	0/3	-0.201632	0.0705372
398	4	30	44	YBR075W_15	false	1.15016	0.0427473	0.907071	0.0537766	0.791531	0.0776128	2/3	0/3	-0.243088	0.0705731
1107	3	17	29	YMR160W	YMR160W	1.0885	0.080239	0.986028	0.0859452	0.905664	0.0354689	0/3	0/3	-0.102467	0.0707559
5989	3	30	14	YMR181C	YMR181C	0.928097	0.0907151	1.1405	0.0267723	1.23971	0.112585	0/3	2/3	0.212405	0.0710762
424	2	4	34	YGR034W	RPL26B	0.834641	0.0631038	0.611631	0.10504	0.732299	0.104431	3/3	0/3	-0.223009	0.0713162
326	1	19	6	YDR127W	ARO1	0.80963	0.106113	0.521948	0.0637113	0.655728	0.115944	3/3	0/3	-0.287682	0.0714358
1085	1	23	14	YDR142C	PEX7	1.06821	0.0626151	0.964242	0.0585155	0.903352	0.0384678	0/3	0/3	-0.103967	0.0715667
5764	1	10	28	YLR018C	POM34	1.03864	0.0169209	1.1997	0.0504529	1.15601	0.0650061	0/3	1/3	0.161062	0.0716992
4417	1	25	19	YHL013C	OTU2	0.78839	0.0230035	0.840734	0.0436732	1.06569	0.0246988	0/3	0/3	0.052344	0.0717722
1086	1	5	34	YPL197C	YPL197C	1.09224	0.0252419	0.988363	0.046952	0.904917	0.0374928	0/3	0/3	-0.103874	0.0720962
5823	4	12	44	YGR252W_14	false	0.248413	0.0217837	0.419605	0.0889289	1.67153	0.232721	0/3	3/3	0.171191	0.0724116
557	1	28	41	YOL003C	PFA4	0.873005	0.138419	0.690148	0.143226	0.786291	0.0880039	2/3	0/3	-0.182857	0.0725019
1264	3	12	23	YDL109C	YDL109C	1.13252	0.0934863	1.04521	0.092946	0.923041	0.0311318	0/3	0/3	-0.0873143	0.0725384
209	1	32	21	YOL011W	PLB3	1.09135	0.183343	0.716208	0.11651	0.666023	0.0976821	3/3	0/3	-0.375139	0.0725636
5727	3	25	20	YNL094W	APP1	0.924399	0.0544801	1.07922	0.0150745	1.17207	0.078612	0/3	1/3	0.154825	0.0726421
1456	1	13	11	YGR206W	MVB12	1.14194	0.0224576	1.07238	0.0504967	0.938579	0.0261022	0/3	0/3	-0.0695562	0.0728518
6110	3	25	5	YIR044C	YIR044C	0.992132	0.0141531	1.29199	0.131535	1.30111	0.118773	0/3	2/3	0.299858	0.0730895
5464	4	12	28	YGR162W_14	false	0.365475	0.0378091	0.489652	0.0321617	1.35544	0.180329	0/3	3/3	0.124177	0.073252
6006	2	23	2	YBL079W	NUP170	0.660014	0.0757799	0.876655	0.100859	1.3282	0.000315252	0/2	2/2	0.216641	0.0733706
5138	2	32	11	YPL078C	ATP4	1.10238	0.0249308	1.19878	0.0467561	1.08748	0.0351087	0/3	0/3	0.0964055	0.0735425
668	3	4	40	YJL045W	YJL045W	1.18025	0.0400292	1.02317	0.0240689	0.868633	0.0507475	2/3	0/3	-0.157074	0.0737457
4826	1	17	30	YPL156C	PRM4	1.01876	0.0109953	1.0938	0.0355755	1.07357	0.0299906	0/3	0/3	0.0750419	0.0738947
5650	4	1	4	YER175C_15	false	1.1126	0.0374981	1.25657	0.0438366	1.13076	0.0572187	0/3	1/3	0.143965	0.0742747
6018	3	32	13	YJR011C	YJR011C	0.895535	0.0449876	1.11792	0.106136	1.24835	0.104616	0/3	2/3	0.222384	0.0744724
1706	1	2	19	YNL270C	ALP1	0.273151	0.0571749	0.220033	0.0509229	0.801637	0.0186321	2/2	0/2	-0.0531178	0.0745876
1622	3	10	44	YML103C	NUP188	0.988066	0.0493922	0.929272	0.0378593	0.941193	0.0233431	0/3	0/3	-0.0587936	0.0747086
4600	3	12	7	YDL101C	DUN1	0.90282	0.0204695	0.965395	0.0420045	1.06893	0.0270132	0/3	0/3	0.0625751	0.0748559
791	2	4	43	YGL213C	SKI8	0.87919	0.076448	0.741391	0.0235748	0.847433	0.0501252	2/3	0/3	-0.137799	0.0748641
4385	3	17	9	YMR048W	CSM3	0.942504	0.0398978	0.993472	0.0470636	1.0541	0.0218952	0/3	0/3	0.0509688	0.0749853
5744	3	7	4	YGL219C	MDM34	0.297328	0.0273684	0.455429	0.0410072	1.55674	0.28423	0/3	3/3	0.1581	0.0750094
5025	1	6	13	YMR267W	PPA2	0.284382	0.049892	0.372559	0.0771109	1.30843	0.100184	0/3	2/3	0.0881768	0.0752108
4473	3	24	25	YCR082W	AHC2	1.16567	0.0801664	1.22101	0.075285	1.04814	0.0215824	0/3	0/3	0.0553375	0.0752361
5874	3	28	27	YDL178W	DLD2	0.869654	0.0260214	1.05069	0.0623553	1.20991	0.0909507	0/3	1/3	0.181037	0.0755142
4804	2	26	8	YKL156W	RPS27A	1.04546	0.0945178	1.1193	0.0840524	1.07262	0.0351219	0/3	0/3	0.0738404	0.0758369
5865	3	27	11	YDR529C	QCR7	0.682781	0.0348352	0.862525	0.0450723	1.2691	0.124903	0/3	2/3	0.179744	0.0758506
4470	3	5	1	YCR062W	YCR062W	1.02176	0.0571656	1.07698	0.0652613	1.05397	0.0212684	0/3	0/3	0.0552141	0.0762335
5482	2	28	19	YPL090C	RPS6A	0.837639	0.176641	0.964016	0.212921	1.15026	0.0570819	0/3	1/3	0.126378	0.0764088
5842	2	29	30	YPR157W	YPR157W	0.911016	0.0195583	1.08678	0.0899721	1.19158	0.0777504	0/3	2/3	0.175762	0.0769483
4255	1	19	34	YDR134C	YDR134C	1.057	0.0219566	1.10018	0.0347891	1.04069	0.016376	0/3	0/3	0.0431797	0.0769531
427	2	22	20	YKL142W	MRP8	1.10731	0.0523489	0.885487	0.0707302	0.801952	0.0800778	2/3	0/3	-0.221824	0.0776212
595	1	24	3	YPL271W	ATP15	0.223446	0.0213063	0.05	0	0.225821	0.0215327	2/2	0/2	-0.173446	0.0778131
388	2	6	8	YKL076C	PSY1	1.10087	0.10859	0.852138	0.00598189	0.780829	0.0687285	3/3	0/3	-0.248736	0.078205
5519	3	27	17	YDL062W	YDL062W	0.898801	0.030241	1.02989	0.0842122	1.14411	0.0562226	0/3	1/3	0.131092	0.0783044
4773	2	1	8	YPR166C	MRP2	0.999116	0.0576422	1.07154	0.0676659	1.07255	0.0292795	0/3	0/3	0.072423	0.0784453
787	4	24	45	YJR040W_14	false	1.23529	0.120038	1.09689	0.0809458	0.890608	0.0411839	0/3	0/3	-0.138401	0.0784593
4137	4	30	28	YGR289C_15	false	1.00009	0.0327403	1.03811	0.0224325	1.03848	0.016926	0/3	0/3	0.0380241	0.0788982
382	2	17	1	YKR015C	YKR015C	1.20332	0.0716701	0.951404	0.112826	0.791002	0.0874692	2/3	0/3	-0.251914	0.0789069
5937	3	31	32	YBR276C	PPS1	1.0156	0.0285656	1.21062	0.0727794	1.19332	0.0831654	0/3	2/3	0.19502	0.0789432
175	3	3	46	YIL128W	MET18	0.468216	0.178015	0.0589274	0.0126253	0.148404	0.0614519	3/3	0/3	-0.409289	0.0789625
5711	4	8	32	YEL036C_14	false	0.279857	0.0438005	0.432126	0.0779793	1.55791	0.275193	0/3	3/3	0.152269	0.0790549
5521	1	23	3	YCR004C	YCP4	1.03173	0.0423321	1.16294	0.0838806	1.12644	0.051762	0/3	0/3	0.131219	0.0790914
394	4	22	46	YER140W	YER140W	1.11306	0.0115943	0.866861	0.0988129	0.779294	0.093244	2/3	0/3	-0.246201	0.0792588
4345	4	31	32	blank	false	0.909013	0.0187742	0.957212	0.0391683	1.05258	0.0214705	0/3	0/3	0.0481993	0.0794983
192	3	16	36	YMR154C	RIM13	0.810617	0.25256	0.419517	0.254468	0.470263	0.239049	3/3	0/3	-0.391101	0.0796684
763	3	25	25	YMR191W	SPG5	1.01161	0.00927599	0.869551	0.0688884	0.859065	0.0611406	1/3	0/3	-0.142057	0.0797084
1565	2	14	41	YJL163C	YJL163C	1.0443	0.0820061	0.982068	0.0628631	0.941725	0.0223111	0/3	0/3	-0.0622361	0.0797136
5809	3	1	22	YNL005C	MRP7	0.315889	0.0665953	0.485001	0.0384453	1.60132	0.321328	0/3	3/3	0.169113	0.0797402
6025	1	21	40	YBR249C	ARO4	0.943969	0.0107356	1.16775	0.097888	1.23686	0.0997153	0/3	2/3	0.223782	0.0797776
5592	3	15	44	YJL177W	RPL17B	0.753216	0.0833911	0.891608	0.129526	1.18084	0.0630934	0/3	2/3	0.138392	0.0797926
733	2	29	4	YGR235C	YGR235C	1.28615	0.0499594	1.1395	0.0528874	0.886845	0.045676	1/3	0/3	-0.146649	0.0798227
5638	1	14	25	YMR304W	UBP15	0.874705	0.0651614	1.01715	0.06902	1.1657	0.077276	0/3	1/3	0.142449	0.0798504
5795	3	23	28	YKR028W	SAP190	0.877336	0.0688271	1.04388	0.0117323	1.19755	0.0987385	0/3	2/3	0.166549	0.0799157
1196	1	10	5	YMR283C	RIT1	1.06552	0.0218954	0.972463	0.0531994	0.912276	0.0385035	0/3	0/3	-0.093056	0.0800459
6033	2	29	40	YGR247W	CPD1	0.956213	0.0273303	1.18343	0.0696905	1.24073	0.109152	0/3	2/3	0.227214	0.08017
5867	1	6	25	YMR273C	ZDS1	0.966893	0.0145559	1.1469	0.065751	1.18719	0.0818055	0/3	2/3	0.180008	0.0805202
4543	1	15	41	YHR111W	UBA4	0.524602	0.0380158	0.583654	0.0201886	1.11608	0.053074	0/3	0/3	0.0590515	0.0805447
824	1	6	21	YMR272C	SCS7	0.916883	0.0719807	0.785127	0.019846	0.860208	0.0506253	1/3	0/3	-0.131756	0.0810621
5785	1	25	44	YBR268W	MRPL37	0.596441	0.093941	0.761319	0.033421	1.30252	0.174031	0/3	2/3	0.164878	0.081093
5894	2	9	21	YKL208W	CBT1	0.767968	0.0690791	0.952639	0.0294498	1.25186	0.13138	0/3	2/3	0.184671	0.0811513
6066	2	11	26	YBL044W	YBL044W	0.92103	0.173308	1.17062	0.108577	1.3022	0.17415	0/3	2/3	0.249586	0.0812567
472	3	8	37	YBR278W	DPB3	1.10135	0.0782022	0.893855	0.0805953	0.813661	0.0771563	2/3	0/3	-0.207497	0.0814347
1102	3	7	13	YBR147W	RTC2	1.03757	0.0529382	0.934858	0.0284621	0.902651	0.0391329	0/3	0/3	-0.102711	0.0815705
5493	2	28	43	YPL081W	RPS9A	0.917724	0.0634518	1.0454	0.0211285	1.14374	0.0705282	0/3	1/3	0.12768	0.081688
5537	3	25	28	YNL089C	YNL089C	1.02227	0.0164504	1.15506	0.0465732	1.13059	0.0576819	0/3	1/3	0.132792	0.0818037
4540	4	15	46	YER087C-B_15	false	0.971702	0.00679455	1.03072	0.019431	1.0609	0.0266667	0/3	0/3	0.0590129	0.0818825
5855	3	29	35	YBR116C	YBR116C	0.832979	0.194956	1.011	0.132057	1.25269	0.175948	0/3	1/3	0.178022	0.0820585
5242	3	17	5	YML086C	ALO1	0.888433	0.0231726	0.992283	0.0228316	1.11827	0.0537064	0/3	1/3	0.103851	0.0824398
915	2	1	4	YPR164W	MMS1	0.766977	0.0495639	0.646768	0.0258943	0.846518	0.0618614	2/3	0/3	-0.12021	0.0827313
5980	2	9	35	YDR298C	ATP5	0.533189	0.0978465	0.74299	0.100189	1.41664	0.204392	0/3	3/3	0.209801	0.0829153
4535	2	7	22	YBL024W	NCL1	0.886143	0.0326528	0.944831	0.0508977	1.06574	0.0277652	0/3	0/3	0.0586888	0.0830456
1092	3	3	43	YDR441C	APT2	1.14717	0.0100376	1.04371	0.0385395	0.910051	0.0384814	0/3	0/3	-0.103459	0.0830613
5993	2	12	22	YGR062C	COX18	0.735656	0.035621	0.94914	0.0638047	1.29608	0.1352	0/3	2/3	0.213484	0.0833168
893	4	10	7	YJR066W_15	false	1.10521	0.0423566	0.982478	0.0930271	0.88711	0.0529608	1/3	0/3	-0.122727	0.0833749
585	4	10	42	YGL173C	KEM1	0.381392	0.0861627	0.205944	0.0169249	0.559741	0.0987258	3/3	0/3	-0.175449	0.0834478
703	1	18	23	YOR037W	CYC2	0.943518	0.0901674	0.792191	0.0248457	0.845237	0.0590011	2/3	0/3	-0.151327	0.0834763
5913	3	30	36	YPR020W	ATP20	0.729267	0.0335098	0.918132	0.0687962	1.2626	0.124323	0/3	2/3	0.188864	0.0839982
5632	4	28	26	YBR078W_14	false	1.04054	0.0424464	1.18265	0.0728448	1.13702	0.05936	0/3	1/3	0.142111	0.0840103
1143	4	25	28	YFL012W_15	false	1.15084	0.0632223	1.05271	0.0226231	0.916448	0.0318463	0/3	0/3	-0.0981286	0.0840667
6129	4	12	6	YGL020C_14	false	0.42589	0.0918256	0.793517	0.107096	1.99368	0.660944	0/3	3/3	0.367626	0.0842625
4456	2	26	13	YLR324W	PEX30	0.906584	0.049117	0.960944	0.0717044	1.05879	0.0243656	0/3	0/3	0.05436	0.0846328
808	2	6	26	YLR179C	YLR179C	1.08509	0.0250162	0.950817	0.0699759	0.875874	0.0544507	1/3	0/3	-0.134271	0.0847368
624	3	21	40	YNL123W	NMA111	1.1154	0.00562686	0.94779	0.0745209	0.849697	0.0665138	2/3	0/3	-0.167614	0.0848952
1336	3	6	24	YPL134C	ODC1	1.06113	0.0545907	0.980541	0.0360856	0.925225	0.0316621	0/3	0/3	-0.0805871	0.0853724
579	1	14	35	YOR028C	CIN5	1.11881	0.0859773	0.940363	0.0289574	0.844955	0.062679	2/3	0/3	-0.178449	0.0855024
748	3	30	47	YDR025W	RPS11A	0.542517	0.0687216	0.398688	0.0492596	0.73518	0.00232826	2/2	0/2	-0.143829	0.0856228
4892	1	23	31	YCR011C	ADP1	1.14756	0.0627648	1.22631	0.0421413	1.07006	0.0322437	0/3	0/3	0.0787554	0.0858453
5724	3	27	26	YNL087W	TCB2	0.878361	0.0652399	1.03268	0.056179	1.1808	0.0912152	0/3	1/3	0.154322	0.0860139
805	3	12	44	YHR041C	SRB2	0.426613	0.0846394	0.291945	0.143165	0.63645	0.24407	3/3	0/3	-0.134668	0.0861781
6092	3	19	15	YDR497C	ITR1	0.435051	0.114059	0.709941	0.091116	1.71612	0.366807	0/3	3/3	0.274889	0.0861796
6068	4	8	25	YPL031C_14	false	0.36041	0.0746142	0.610605	0.177896	1.66497	0.246212	0/3	3/3	0.250195	0.0863761
5683	4	3	20	YCL026C-B_15	false	1.08992	0.040218	1.23935	0.103224	1.1354	0.055629	0/3	1/3	0.149429	0.0867193
5354	2	8	23	YGL221C	NIF3	0.977795	0.0533982	1.09187	0.0484006	1.11857	0.0563742	0/3	1/3	0.114079	0.0868626
5462	4	20	46	YJL003W_14	false	0.991125	0.0701317	1.11503	0.114406	1.12316	0.050954	0/3	0/3	0.123904	0.0869281
1517	3	2	33	YLR431C	ATG23	1.10398	0.0339983	1.03791	0.039814	0.940292	0.0268052	0/3	0/3	-0.0660704	0.0870305
5804	3	26	22	YLR038C	COX12	0.719348	0.0763862	0.887648	0.10979	1.23604	0.0990165	0/3	2/3	0.168301	0.0870898
5135	1	21	11	YHL031C	GOS1	0.734343	0.024614	0.830532	0.0638694	1.1296	0.0566312	0/3	1/3	0.0961896	0.0870956
4693	4	2	2	YGL129C	RSM23	0.645535	0.0268654	0.713801	0.0337822	1.10654	0.0475153	0/3	0/3	0.0682655	0.0871059
5946	3	27	39	YGL105W	ARC1	0.353369	0.0632357	0.55247	0.0517194	1.61655	0.316304	0/3	3/3	0.199101	0.0871322
6015	2	19	34	YBL071C	YBL071C	0.873738	0.0250998	1.09321	0.0784207	1.25402	0.116522	0/3	2/3	0.219467	0.0871565
6105	2	14	2	YLR203C	MSS51	0.715641	0.0573336	1.00799	0.129492	1.41469	0.183871	0/3	2/3	0.292354	0.0872556
181	2	30	6	control5_H2P1	false	1.47047	0.401513	1.06676	0.226583	0.742572	0.0658213	3/3	0/3	-0.403711	0.0874967
5406	1	6	31	YOR001W	RRP6	0.516739	0.0643095	0.63567	0.0280614	1.2466	0.142693	0/3	1/3	0.118931	0.0875753
822	2	29	28	YGR242W	YGR242W	1.11684	0.0573593	0.985031	0.0785121	0.881971	0.0543888	1/3	0/3	-0.131812	0.0876164
429	4	6	10	YGL148W	ARO2	1.0048	0.027987	0.783553	0.071558	0.782334	0.0910754	3/3	0/3	-0.221246	0.0877535
1786	1	28	34	YMR019W	STB4	0.987741	0.00956935	0.93981	0.0268166	0.951384	0.022132	0/3	0/3	-0.0479314	0.0878496
5853	3	28	24	YJR152W	DAL5	0.842378	0.0738983	1.01993	0.129597	1.20888	0.0836466	0/3	2/3	0.177552	0.0879514
5691	4	8	33	YGR219W_14	false	0.50568	0.0478306	0.65588	0.0311118	1.31078	0.158979	0/3	2/3	0.1502	0.0880261
4931	4	24	28	blank	false	1.02927	0.0366811	1.11055	0.0109293	1.0803	0.0388242	0/3	0/3	0.0812844	0.0880934
159	4	28	29	YNL084C_14	false	1.07337	0.0273527	0.640502	0.175741	0.599787	0.173461	3/3	0/3	-0.432871	0.0881136
5335	4	24	13	YJL013C_14	false	0.978843	0.0322927	1.0915	0.0481225	1.11594	0.0542558	0/3	1/3	0.112654	0.0882636
5888	4	19	32	YNL162W-A_15	false	0.806057	0.122814	0.99022	0.0418218	1.25092	0.147342	0/3	2/3	0.184163	0.0883376
5194	1	23	34	YDR340W	YDR340W	0.970068	0.0412733	1.07095	0.0274575	1.10575	0.0491921	0/3	0/3	0.100886	0.0885535
5731	2	19	37	YFL049W	SWP82	0.992036	0.0241869	1.14731	0.046938	1.15827	0.0733819	0/3	2/3	0.155271	0.0889849
5490	3	17	4	YBR069C	TAT1	0.888512	0.0479181	1.01576	0.027183	1.14674	0.0732264	0/3	1/3	0.127252	0.0890103
6082	2	20	31	YGR003W	CUL3	0.915081	0.113911	1.17582	0.0244568	1.30451	0.157863	0/3	2/3	0.260743	0.0890726
5536	2	16	3	YGL244W	RTF1	0.63151	0.179008	0.764282	0.158906	1.23539	0.120434	0/3	2/3	0.132772	0.0891444
147	1	6	47	YOR006C	TSR3	0.836215	0.154101	0.377076	0.0977123	0.477696	0.17439	3/3	0/3	-0.459139	0.0892605
800	4	26	42	YER155C	BEM2	1.08122	0.066365	0.945481	0.0820674	0.874706	0.0543573	1/3	0/3	-0.135735	0.0892641
1772	3	4	41	YDR036C	EHD3	1.05438	0.0433026	1.00532	0.0516871	0.953256	0.0221547	0/3	0/3	-0.0490575	0.0895262
4342	3	28	23	YDL177C	YDL177C	0.953368	0.0480313	1.00147	0.0492328	1.05076	0.0226986	0/3	0/3	0.0480985	0.0895867
6020	2	23	38	YBL089W	AVT5	0.963918	0.0866511	1.18669	0.0230962	1.24247	0.126928	0/3	2/3	0.222776	0.0896546
4193	3	7	7	YDR446W	ECM11	1.1273	0.0613023	1.16785	0.0584424	1.03638	0.01712	0/3	0/3	0.0405511	0.0896712
280	1	28	37	YOL002C	IZH2	0.983697	0.131237	0.656701	0.0698232	0.681261	0.123888	3/3	0/3	-0.326996	0.0896769
114	1	31	13	YHR167W	THP2	0.861721	0.36947	0.05	6.93889e-18	0.078641	0.0481563	3/3	0/3	-0.811721	0.0898472
608	3	10	25	YLR461W	PAU4	1.0117	0.0420748	0.841432	0.0568565	0.833682	0.074125	2/3	0/3	-0.170265	0.0899252
1296	3	9	16	YBR046C	ZTA1	1.08807	0.0457517	1.00395	0.0665648	0.922233	0.0359969	0/3	0/3	-0.0841167	0.0901849
5970	2	16	45	YDR179W-A	YDR179W-A	1.00888	0.0776125	1.21436	0.074306	1.20943	0.099914	0/3	2/3	0.205477	0.0903476
5927	3	32	45	YJR025C	BNA1	0.953254	0.127333	1.14611	0.0414256	1.21923	0.126617	0/3	2/3	0.192856	0.0904194
6119	4	10	25	YDL074C_15	false	0.441129	0.0458934	0.755507	0.129277	1.73415	0.372348	0/3	3/3	0.314378	0.0904222
5169	1	13	30	YPL171C	OYE3	1.03309	0.0471184	1.13184	0.0314224	1.09739	0.048731	0/3	0/3	0.0987553	0.0904298
6005	2	25	35	YIL037C	PRM2	1.03101	0.0846284	1.24729	0.0549539	1.218	0.116503	0/3	1/3	0.216281	0.090438
5241	1	18	38	YAR023C	YAR023C	1.02863	0.0720002	1.13245	0.0412774	1.10429	0.053366	0/3	0/3	0.103817	0.0905069
5014	4	28	32	blank	false	0.885165	0.0574755	0.972587	0.0448096	1.10091	0.0474631	0/3	0/3	0.0874226	0.090609
4841	4	6	37	YBR159W_15	false	1.00922	0.052582	1.08515	0.0804889	1.07427	0.031149	0/3	0/3	0.0759363	0.0906894
5800	4	28	10	YDL167C_14	false	0.815742	0.0667992	0.983063	0.0652915	1.2116	0.110692	0/3	2/3	0.167321	0.0907461
667	2	26	44	YKL166C	TPK3	1.08894	0.0456742	0.930833	0.115135	0.852034	0.071793	2/3	0/3	-0.158111	0.0911342
546	2	18	43	YLR242C	ARV1	0.768179	0.0978586	0.583334	0.181022	0.740949	0.150638	2/3	0/3	-0.184845	0.0911495
242	3	4	48	YJL043W	YJL043W	1.19032	0.0450273	0.843972	0.142995	0.711011	0.131506	2/3	0/3	-0.346353	0.0912805
843	3	6	21	YLR443W	ECM7	1.0576	0.0758688	0.928238	0.0307791	0.880963	0.0500092	1/3	0/3	-0.129362	0.0913003
5088	2	1	5	YNL176C	YNL176C	1.0997	0.0515943	1.19264	0.0940412	1.08286	0.0356925	0/3	0/3	0.0929405	0.0913194
670	3	13	17	YML027W	YOX1	1.15895	0.0756447	1.00202	0.00469393	0.868217	0.0556972	2/3	0/3	-0.156931	0.0913218
5423	3	25	19	YBR094W	PBY1	0.798666	0.0500625	0.918816	0.0283977	1.15474	0.0758155	0/3	2/3	0.12015	0.0914514
5997	2	9	31	YDR297W	SUR2	1.09401	0.0152253	1.30824	0.111077	1.19486	0.088077	0/3	2/3	0.214239	0.0915183
6050	2	25	24	YGR227W	DIE2	0.929344	0.0631353	1.16625	0.0882374	1.26092	0.125555	0/3	2/3	0.236901	0.0916678
6122	2	1	2	YPL066W	YPL066W	0.974496	0.093064	1.30087	0.0763051	1.35088	0.183046	0/3	2/3	0.326378	0.091689
5518	3	29	43	YBR120C	CBP6	0.722448	0.03048	0.853538	0.0344567	1.18496	0.088561	0/3	2/3	0.13109	0.0917478
1111	3	8	4	YJL038C	LOH1	1.11744	0.0834069	1.01566	0.0450494	0.911424	0.0375973	0/3	0/3	-0.101778	0.0917588
4834	1	25	5	YGR126W	YGR126W	0.9898	0.0155365	1.06546	0.0290201	1.07678	0.0363159	0/3	0/3	0.0756562	0.0919625
497	2	28	14	YOR113W	AZF1	1.06069	0.110007	0.861512	0.0291397	0.819559	0.0729898	2/3	0/3	-0.199177	0.0919767
6144	1	1	15	YGR159C	NSR1	1.4695	0.193635	1.99859	0.0581709	1.38603	0.198649	0/3	2/3	0.529088	0.0920795
4197	2	24	31	YGR018C	YGR018C	0.959724	0.0960001	1.00044	0.0807624	1.04463	0.0238709	0/3	0/3	0.0407202	0.092255
415	2	22	29	YJL138C	TIF2	0.909536	0.0418162	0.679985	0.0952185	0.749367	0.109116	2/3	0/3	-0.229551	0.0925692
4835	4	18	27	YER055C_15	false	0.210777	0.00839858	0.286472	0.00268791	1.36179	0.0670141	0/2	2/2	0.0756947	0.092583
5009	1	30	2	YLL021W	SPA2	1.03291	0.0296856	1.11975	0.0206749	1.08515	0.0417994	0/3	0/3	0.0868476	0.0927718
4319	4	4	29	YLR240W_14	false	0.290308	0.0242148	0.336759	0.0427163	1.15655	0.0619786	0/3	1/3	0.0464513	0.092784
4873	4	19	8	YMR315W-A_15	false	1.04281	0.056239	1.12042	0.0258731	1.07631	0.0370325	0/3	0/3	0.0776086	0.0930289
1504	2	29	31	YIL057C	YIL057C	1.04867	0.0211966	0.981961	0.0179224	0.936859	0.0284546	0/3	0/3	-0.0667101	0.0930781
206	3	3	47	YDR442W	YDR442W	0.579059	0.111362	0.201155	0.107007	0.377985	0.23747	3/3	0/3	-0.377904	0.0931231
5574	3	24	13	YCR077C	PAT1	1.0002	0.0164299	1.13645	0.0738567	1.13569	0.062034	0/3	1/3	0.136254	0.093409
5173	2	5	23	YDR279W	RNH202	0.926654	0.0559931	1.02559	0.026743	1.10995	0.0582027	0/3	1/3	0.0989324	0.0936803
5369	4	14	43	YMR038C_15	false	0.270187	0.0363515	0.385504	0.0601484	1.43663	0.22267	0/3	3/3	0.115317	0.0938644
2327	4	24	7	blank	false	0.904872	0.0577367	0.889581	0.0642006	0.982556	0.00921914	0/3	0/3	-0.0152904	0.0939353
962	1	4	41	YOR291W	YPK9	1.0037	0.0545321	0.888249	0.038403	0.886862	0.0484204	1/3	0/3	-0.115447	0.0940565
5038	2	21	39	YIL020C	HIS6	0.251264	0.0164938	0.340431	0.00320484	1.3599	0.0765132	0/2	2/2	0.0891671	0.0941849
4972	2	6	22	YLR178C	TFS1	0.993651	0.0445693	1.07807	0.0489534	1.08574	0.0403744	0/3	0/3	0.0844211	0.0943234
5208	3	23	10	YNL065W	AQR1	0.881808	0.0695318	0.98358	0.0523133	1.11924	0.0631447	0/3	1/3	0.101772	0.0943429
4799	4	31	16	blank	false	1.00428	0.0495636	1.07794	0.0589433	1.07368	0.0349001	0/3	0/3	0.0736652	0.094352
5101	4	24	47	blank	false	0.966328	0.0397906	1.05998	0.0282166	1.09853	0.0492667	0/3	0/3	0.0936531	0.0945905
4750	4	19	46	YGR035W-A_15	false	0.980575	0.00742577	1.05161	0.0277761	1.07265	0.0342814	0/3	0/3	0.0710354	0.0946211
5503	4	13	44	YMR038C_15	false	0.292954	0.0368521	0.421529	0.051735	1.45728	0.223298	0/3	3/3	0.128575	0.0946244
880	2	9	46	YPL019C	VTC3	1.02212	0.130724	0.898501	0.0777129	0.883595	0.0396211	1/3	0/3	-0.123615	0.0946986
781	1	2	36	YLL051C	FRE6	1.05839	0.0425475	0.918746	0.037257	0.869925	0.0561802	1/3	0/3	-0.139647	0.0947393
570	3	11	8	YGR110W	CLD1	1.01535	0.122565	0.835348	0.141231	0.820314	0.087031	2/3	0/3	-0.179998	0.094764
5543	4	31	38	YKL106C-A_15	false	1.01462	0.0337432	1.14779	0.0292686	1.13342	0.065555	0/3	1/3	0.133169	0.0948066
6019	4	6	1	YBR108W_15	false	1.39688	0.123839	1.61928	0.143271	1.16235	0.0835076	0/3	1/3	0.222402	0.0948477
1644	3	18	31	YDL218W	YDL218W	0.992626	0.0684132	0.934863	0.0659048	0.942023	0.0253972	0/3	0/3	-0.0577632	0.0948718
4493	2	27	33	YFR023W	PES4	1.11414	0.0680977	1.17011	0.0437362	1.05178	0.0267212	0/3	0/3	0.0559628	0.0949197
5836	2	30	1	YLR333C	RPS25B	0.925647	0.040107	1.10076	0.0994863	1.18854	0.0868406	0/3	1/3	0.17511	0.0949418
5788	2	29	46	YPR163C	TIF3	0.921504	0.0351732	1.08655	0.0663145	1.18109	0.0903601	0/3	1/3	0.165049	0.0950115
5497	4	1	22	YBR082C_15	false	0.794178	0.0600365	0.922033	0.0622406	1.16427	0.0807958	0/3	1/3	0.127855	0.0950275
5801	2	16	44	YOR205C	GEP3	0.522931	0.121459	0.69058	0.152443	1.32862	0.148626	0/3	3/3	0.167648	0.0950513
4788	4	16	33	YML110C_14	false	0.964597	0.0691624	1.03768	0.0428589	1.07825	0.0386456	0/3	0/3	0.0730784	0.0951062
4829	4	18	47	YAL024C_15	false	0.931681	0.045063	1.007	0.0710318	1.07996	0.0364981	0/3	0/3	0.0753194	0.0952457
6063	2	10	41	YJL180C	ATP12	0.497756	0.128997	0.74521	0.0288034	1.61693	0.471911	0/3	3/3	0.247453	0.0953666
905	1	28	4	YMR223W	UBP8	1.17195	0.0454238	1.05025	0.0163223	0.897906	0.0463609	0/3	0/3	-0.121696	0.0954486
803	3	3	19	YDL093W	PMT5	1.01561	0.0530564	0.880727	0.0179868	0.869926	0.0548703	1/3	0/3	-0.134879	0.0958786
5303	2	13	20	YDR536W	STL1	0.968478	0.0359637	1.07835	0.0448648	1.11471	0.0564116	0/3	1/3	0.10987	0.0959398
734	2	31	7	control8_H2P4	false	1.23934	0.308949	1.0927	0.26439	0.885049	0.0362656	1/3	0/3	-0.146643	0.096045
594	1	18	43	YOR042W	CUE5	1.09111	0.0884419	0.917624	0.100552	0.841775	0.0685287	2/3	0/3	-0.173486	0.0963545
1659	3	23	4	YKL215C	YKL215C	1.07027	0.0231632	1.01397	0.0196976	0.947751	0.024136	0/3	0/3	-0.056303	0.0963641
4698	2	24	34	YOR105W	YOR105W	1.05036	0.0204724	1.11881	0.0523273	1.06463	0.0294149	0/3	0/3	0.0684471	0.0967806
5083	3	17	42	YNR028W	CPR8	1.02802	0.13554	1.1205	0.10167	1.09708	0.0588374	0/3	1/3	0.092478	0.0970099
1605	1	30	20	YLR107W	REX3	1.10929	0.0178238	1.0495	0.0394546	0.945916	0.0261161	0/3	0/3	-0.0597907	0.0971851
5456	2	15	3	YKL162C-A	YKL162C-A	0.943511	0.064644	1.06688	0.00588609	1.13548	0.0690745	0/3	1/3	0.123364	0.0971854
5344	2	18	37	YJL150W	YJL150W	1.07724	0.0227213	1.19056	0.0458193	1.10583	0.0522115	0/3	1/3	0.11332	0.0975641
5654	3	28	3	YDL172C	YDL172C	1.05175	0.0308525	1.19601	0.0654024	1.13791	0.0656456	0/3	1/3	0.144257	0.097635
699	2	1	42	YPL054W	LEE1	1.07146	0.0479032	0.91909	0.0846902	0.857768	0.0665636	1/3	0/3	-0.152373	0.0979035
3891	2	15	28	YGL086W	MAD1	0.989227	0.0894661	1.01538	0.0770177	1.02778	0.0148516	0/3	0/3	0.0261545	0.0980085
1159	4	6	42	YGL158W	RCK1	0.998125	0.0195866	0.901853	0.0399215	0.903977	0.0449604	1/3	0/3	-0.096272	0.0981725
5302	3	25	10	YBL095W	YBL095W	0.8604	0.0392568	0.969994	0.0780317	1.12651	0.0574808	0/3	1/3	0.109594	0.0982669
885	3	32	3	YDL184C	RPL41A	1.13494	0.034661	1.01172	0.0290828	0.892795	0.0481066	1/3	0/3	-0.123217	0.0982851
5318	2	15	15	YKR067W	GPT2	0.987891	0.0495453	1.09911	0.0994075	1.11053	0.0500617	0/3	0/3	0.111219	0.0985444
4761	2	8	6	YGR041W	BUD9	0.953842	0.0430993	1.02558	0.0132236	1.07699	0.0406645	0/3	0/3	0.0717383	0.0987414
872	3	5	47	YFR024C	YFR024C	1.0506	0.0374208	0.925287	0.0933797	0.878949	0.0594445	1/3	0/3	-0.125308	0.0987978
1098	3	8	45	YBR282W	MRPL27	0.509904	0.0626023	0.406966	0.111224	0.781915	0.134942	1/3	0/3	-0.102938	0.0989537
6124	3	17	46	YNR029C	YNR029C	0.865134	0.106099	1.19408	0.129733	1.4017	0.228066	0/3	2/3	0.328949	0.0989674
5432	4	20	45	YJL003W_14	false	0.971284	0.0571515	1.09213	0.0546827	1.12665	0.0626249	0/3	1/3	0.120847	0.0991486
770	4	32	37	YBR035C_14	false	0.475311	0.0525537	0.334068	0.0265522	0.714718	0.115705	2/3	0/3	-0.141243	0.0993449
2001	4	32	39	blank	false	1.02279	0.0235707	0.988761	0.0365007	0.966477	0.0163235	0/3	0/3	-0.0340266	0.0994895
4422	4	25	20	YFL010C_15	false	1.01491	0.0614857	1.06739	0.0421141	1.05322	0.0277211	0/3	0/3	0.0524818	0.0995796
5474	2	29	20	YGR240C	PFK1	0.414249	0.0661204	0.540018	0.113215	1.29802	0.112091	0/3	2/3	0.125768	0.099695
5552	1	19	47	YCR003W	MRPL32	0.765228	0.072813	0.899113	0.0473647	1.18252	0.0931091	0/3	2/3	0.133886	0.0997576
124	4	23	4	YOL052C-A_15	false	1.17604	0.0708819	0.623375	0.203641	0.540614	0.19376	3/3	0/3	-0.552668	0.0997915
5588	3	21	10	YNR032W	PPG1	0.854174	0.130958	0.99198	0.111568	1.17321	0.0995029	0/3	2/3	0.137806	0.100018
5582	2	6	7	YLR372W	SUR4	0.450321	0.0322288	0.587487	0.096453	1.29672	0.131769	0/3	2/3	0.137166	0.100259
5438	2	30	21	YLR344W	RPL26A	0.807128	0.0453147	0.92881	0.0409947	1.15427	0.0824662	0/3	1/3	0.121681	0.100494
267	3	7	48	YGR093W	YGR093W	1.30857	0.0883869	0.976424	0.0929754	0.752695	0.110781	2/3	0/3	-0.332148	0.100618
757	3	3	28	YDR174W	HMO1	0.487906	0.0544667	0.345057	0.0772451	0.698249	0.0803715	2/2	0/2	-0.142849	0.100667
162	3	2	44	YNL300W	TOS6	1.09575	0.119496	0.668449	0.0883183	0.627449	0.159733	2/3	0/3	-0.427298	0.100712
5178	4	5	10	YBR115C_15	false	0.253758	0.00905799	0.352793	0.0572256	1.38415	0.171847	0/3	3/3	0.0990353	0.100745
5772	1	10	33	YMR292W	GOT1	1.00998	0.0740267	1.1722	0.0225903	1.16692	0.087853	0/3	2/3	0.16222	0.10088
3865	2	15	1	YFL015C	YFL015C	0.982839	0.0162821	1.00813	0.0188877	1.02577	0.0127356	0/3	0/3	0.0252877	0.101201
6093	4	14	11	YDL074C_15	false	0.496951	0.0539682	0.773831	0.0984998	1.55396	0.0294502	0/2	2/2	0.276881	0.10152
320	2	4	44	YOR156C	NFI1	1.11089	0.0623382	0.818137	0.0916462	0.742247	0.115943	2/3	0/3	-0.292753	0.101614
5137	4	30	27	YGR289C_15	false	0.991585	0.0165018	1.08784	0.0309053	1.09789	0.0496688	0/3	0/3	0.0962578	0.101697
5790	3	24	31	YDL162C	YDL162C	0.953533	0.0451278	1.11899	0.0577872	1.17677	0.0925415	0/3	1/3	0.165457	0.102005
1453	2	23	29	YFR007W	YFH7	1.19355	0.0681642	1.1237	0.0383022	0.942854	0.0260019	0/3	0/3	-0.0698538	0.102074
4568	2	8	9	YLR312C	YLR312C	1.07149	0.0176257	1.13211	0.0472485	1.05614	0.0265497	0/3	0/3	0.0606166	0.102196
287	2	7	39	YIR026C	YVH1	0.905996	0.155173	0.582947	0.0773037	0.657741	0.113084	3/3	0/3	-0.32305	0.10226
5177	4	24	5	YJL006C_14	false	0.312831	0.0467369	0.411865	0.00254127	1.34768	0.210056	0/3	2/3	0.0990334	0.102332
1651	1	27	25	YHR155W	YSP1	0.960294	0.0514798	0.90367	0.0680452	0.940184	0.0297844	0/3	0/3	-0.0566243	0.102364
137	2	3	46	YBL015W	ACH1	1.0501	0.100953	0.539272	0.351771	0.484027	0.307038	3/3	0/3	-0.510827	0.102416
928	1	9	30	YPL186C	UIP4	1.00592	0.0295635	0.887135	0.0838668	0.880468	0.0612204	1/3	0/3	-0.118783	0.102614
5524	2	15	19	YKR069W	MET1	0.887146	0.0473328	1.01859	0.0265559	1.15209	0.0776471	0/3	2/3	0.13144	0.102795
1071	1	25	1	YGR125W	YGR125W	1.03627	0.029506	0.930565	0.0384017	0.898916	0.0492651	1/3	0/3	-0.105706	0.102897
4630	2	23	18	YBL083C	YBL083C	0.709204	0.295523	0.773662	0.313988	1.10031	0.0362058	0/3	0/3	0.0644579	0.103075
5252	1	18	9	YNL336W	COS1	0.984418	0.0339751	1.089	0.0329246	1.10777	0.0561176	0/3	1/3	0.104578	0.103078
6023	1	27	47	YLR131C	ACE2	1.17675	0.0553083	1.4004	0.116533	1.19122	0.0948389	0/3	2/3	0.22365	0.103411
5921	4	8	6	YLR396C_14	false	0.435477	0.0904584	0.626204	0.0407409	1.51143	0.369958	0/3	3/3	0.190727	0.103413
4164	3	14	45	YNR057C	BIO4	0.994824	0.00467771	1.03387	0.0146776	1.03934	0.0195313	0/3	0/3	0.0390438	0.103618
5892	1	10	40	YLR021W	IRC25	0.796197	0.126605	0.980697	0.0720486	1.25107	0.134328	0/3	2/3	0.184499	0.103675
6045	4	16	39	YMR263W_14	false	0.685393	0.0770516	0.918592	0.0857065	1.35575	0.185526	0/3	2/3	0.233199	0.103693
1193	3	6	34	YOL117W	RRI2	1.07554	0.0176775	0.982411	0.0547482	0.913137	0.043288	0/3	0/3	-0.093133	0.103869
374	1	11	28	YDR421W	ARO80	0.873796	0.0165061	0.62002	0.11765	0.710977	0.141527	2/3	0/3	-0.253775	0.104015
5483	3	26	9	YGL217C	YGL217C	0.966204	0.0331996	1.09281	0.0469834	1.13276	0.0685415	0/3	1/3	0.126606	0.104074
5736	2	21	25	YKR048C	NAP1	1.01844	0.0284716	1.17529	0.0574313	1.15585	0.080433	0/3	1/3	0.156857	0.104197
448	2	4	41	YLR307W	CDA1	1.01501	0.0547312	0.800067	0.155425	0.782631	0.118208	2/3	0/3	-0.214942	0.104334
565	3	2	34	YOL105C	WSC3	1.09123	0.0451624	0.909584	0.0489089	0.836455	0.0744868	1/3	0/3	-0.181647	0.104773
5375	1	14	26	YAL013W	DEP1	0.636697	0.0115639	0.752352	0.0577973	1.18186	0.0920468	0/3	2/3	0.115655	0.105076
567	2	18	16	YKL127W	PGM1	1.00934	0.103809	0.827767	0.161863	0.814125	0.106394	2/3	0/3	-0.181574	0.105159
611	2	6	14	YLR177W	YLR177W	1.04576	0.0600831	0.875763	0.0595267	0.84009	0.0744627	2/3	0/3	-0.169992	0.105165
511	2	18	29	YJL152W	YJL152W	1.00701	0.101836	0.811932	0.195473	0.794255	0.124311	2/3	0/3	-0.195075	0.105609
985	1	10	46	YAL021C	CCR4	0.52193	0.0273378	0.408217	0.0342645	0.786636	0.0995949	2/3	0/3	-0.113712	0.105681
5924	3	27	29	YDL066W	IDP1	0.9208	0.0500647	1.11216	0.0849438	1.21113	0.107074	0/3	2/3	0.191363	0.105851
5529	2	29	45	YDR259C	YAP6	0.977158	0.0533176	1.109	0.025589	1.13893	0.0776945	0/3	1/3	0.13184	0.106026
5649	3	29	30	YBR008C	FLR1	0.981807	0.0399415	1.12563	0.0474978	1.1491	0.0772087	0/3	2/3	0.143825	0.106063
6042	2	20	18	YGR102C	YGR102C	0.501248	0.0793522	0.732534	0.0721318	1.49906	0.268096	0/3	2/3	0.231286	0.106095
5741	1	16	29	YOR337W	TEA1	1.07589	0.0578831	1.23312	0.0470698	1.1499	0.0832151	0/3	1/3	0.157231	0.106391
2063	3	3	33	YBR137W	YBR137W	1.08387	0.0646543	1.05355	0.0670103	0.971897	0.0148173	0/3	0/3	-0.0303251	0.106592
908	4	26	32	YFL013C_15	false	0.837583	0.0368463	0.716628	0.0249012	0.858479	0.0661178	1/3	0/3	-0.120955	0.106839
4273	1	14	6	YAL019W	FUN30	0.925206	0.0611356	0.969338	0.0608882	1.04828	0.0244733	0/3	0/3	0.0441323	0.106839
1460	2	2	34	YLR169W	YLR169W	0.986026	0.0267025	0.916829	0.0615605	0.928828	0.0366802	0/3	0/3	-0.0691979	0.106914
1044	1	4	29	YOR094W	ARF3	1.05697	0.0369637	0.949335	0.0553784	0.898575	0.0492569	1/3	0/3	-0.107634	0.107118
480	2	4	24	YOR144C	ELG1	0.986128	0.0647086	0.781316	0.0414056	0.798338	0.0931742	2/3	0/3	-0.204812	0.107187
464	2	28	44	YOR252W	TMA16	1.12236	0.0626297	0.912769	0.125721	0.812442	0.0990992	2/3	0/3	-0.209594	0.107351
502	3	23	30	YNL071W	LAT1	0.960723	0.0352739	0.762525	0.066246	0.797102	0.0951645	2/3	0/3	-0.198198	0.107405
5761	2	16	27	YGL252C	RTG2	0.863479	0.0896366	1.02416	0.00963959	1.19816	0.116447	0/3	2/3	0.160677	0.107454
5718	1	16	38	YML026C	RPS18B	0.582209	0.0986834	0.735382	0.0239449	1.29558	0.195435	0/3	2/3	0.153173	0.107537
316	2	24	24	YOR230W	WTM1	1.04162	0.0693498	0.747589	0.0849889	0.725723	0.125847	2/3	0/3	-0.294034	0.107553
4125	1	6	22	YAL045C	YAL045C	1.185	0.0443759	1.2223	0.0532527	1.03132	0.0155509	0/3	0/3	0.0372961	0.107698
4593	4	26	25	YOR179C_15	false	1.04929	0.066767	1.11146	0.0375693	1.06133	0.0341265	0/3	0/3	0.0621672	0.107746
487	3	7	40	YGR089W	NNF2	1.04955	0.0345881	0.847383	0.11995	0.805963	0.0979187	2/3	0/3	-0.202168	0.107915
5431	3	29	38	YBR010W	HHT1	0.904483	0.0675252	1.02527	0.0595922	1.137	0.0705314	0/3	1/3	0.12079	0.108296
1655	4	29	36	YGR292W_15	false	1.09892	0.00862413	1.04246	0.0262073	0.948702	0.025791	0/3	0/3	-0.0564647	0.108449
5887	1	28	2	YMR010W	YMR010W	0.81311	0.07678	0.996384	0.0228109	1.23778	0.131798	0/3	2/3	0.183274	0.108517
6088	2	23	30	YBL087C	RPL23A	0.631554	0.122722	0.900154	0.0410099	1.49359	0.3581	0/3	3/3	0.2686	0.108556
501	4	25	8	YFL003C_15	false	1.1699	0.0459283	0.971505	0.0549617	0.833468	0.0777026	1/3	0/3	-0.198393	0.108564
5360	2	12	1	YDR148C	KGD2	0.94401	0.0477489	1.05834	0.0340089	1.12408	0.0690278	0/3	1/3	0.114325	0.108826
260	4	23	28	YOR020W-A_15	false	1.17142	0.0771815	0.835191	0.244556	0.702219	0.171895	2/3	0/3	-0.336231	0.10893
5351	1	13	2	YPL179W	PPQ1	0.862188	0.0385204	0.976191	0.0292761	1.13509	0.0711576	0/3	1/3	0.114003	0.109143
1400	1	16	19	YOL063C	CRT10	1.17606	0.0280632	1.1012	0.0535473	0.936102	0.0331012	0/3	0/3	-0.0748547	0.10932
4801	4	27	40	blank	false	0.920916	0.0238584	0.994678	0.0204199	1.0811	0.0435105	0/3	0/3	0.0737622	0.109323
5769	3	29	28	YIL101C	XBP1	0.885463	0.0529685	1.04674	0.0370566	1.18831	0.108236	0/3	1/3	0.16128	0.109387
474	1	2	34	YAL059W	ECM1	1.13556	0.0672561	0.928578	0.072981	0.821143	0.0887105	2/3	0/3	-0.206986	0.109609
4665	4	23	40	YOR293C-A_15	false	1.02733	0.0182314	1.09373	0.0403796	1.06459	0.032697	0/3	0/3	0.0664009	0.109668
1581	3	21	1	YPL183C	RTT10	0.998933	0.0578909	0.937796	0.0471089	0.939719	0.0304269	0/3	0/3	-0.0611371	0.109756
5167	2	29	39	YIL065C	FIS1	0.844404	0.101696	0.942932	0.0784118	1.12277	0.0649077	0/3	1/3	0.098528	0.109806
410	4	19	48	YOL038C-A_15	false	1.06252	0.0397176	0.82867	0.100311	0.782252	0.110815	2/3	0/3	-0.233854	0.109934
376	2	5	20	YPR194C	OPT2	0.862657	0.203641	0.609541	0.222566	0.69253	0.141229	2/3	0/3	-0.253115	0.110181
644	1	8	48	YMR158W-A	YMR158W-A	1.08012	0.0320666	0.916764	0.0541986	0.850864	0.0748849	2/3	0/3	-0.163355	0.11059
1728	1	28	16	YMR226C	YMR226C	1.03036	0.0190035	0.978607	0.0419992	0.949433	0.0261506	0/3	0/3	-0.0517524	0.110801
5231	2	6	36	YKL085W	MDH1	0.900386	0.0628941	1.00382	0.0738234	1.11607	0.0602943	0/3	1/3	0.103439	0.111006
1124	1	31	40	YEL064C	AVT2	0.253754	0.0394686	0.153063	0.0573267	0.582138	0.135369	2/2	0/2	-0.100691	0.111745
581	2	31	13	YGR260W	TNA1	1.09972	0.0819674	0.922662	0.0876794	0.841285	0.0824377	2/3	0/3	-0.177053	0.111766
5957	3	29	26	YBR007C	DSF2	0.897146	0.051086	1.09872	0.102226	1.22722	0.124502	0/3	1/3	0.201572	0.111975
5206	4	10	30	YGL167C	PMR1	0.59412	0.038127	0.695796	0.0441696	1.17482	0.0918884	0/3	2/3	0.101676	0.111983
5385	3	26	45	YJR077C	MIR1	0.962575	0.0761397	1.07917	0.0407142	1.12582	0.0685883	0/3	1/3	0.116592	0.112122
6100	3	32	39	YOR309C	YOR309C	0.500497	0.068934	0.782647	0.078508	1.61115	0.344931	0/3	2/3	0.282151	0.112385
173	2	19	14	YBL066C	SEF1	1.29544	0.141184	0.884634	0.124403	0.695338	0.145448	2/3	0/3	-0.410803	0.112416
5550	3	1	43	YPL036W	PMA2	0.767515	0.149124	0.901388	0.0796263	1.20276	0.146269	0/3	1/3	0.133873	0.112502
5564	1	29	41	YGR151C	YGR151C	0.952966	0.0811778	1.08804	0.0253776	1.14927	0.0912529	0/3	1/3	0.135071	0.11254
4133	2	26	17	YLR325C	RPL38	0.854189	0.0174924	0.892064	0.0311663	1.04417	0.0229636	0/3	0/3	0.0378746	0.112744
617	4	3	44	YER186W-A_15	false	1.06202	0.0812707	0.892723	0.0105684	0.845881	0.0701173	2/3	0/3	-0.169301	0.112761
655	2	14	23	YLR413W	YLR413W	0.980746	0.146727	0.820416	0.156216	0.83389	0.0807859	2/3	0/3	-0.16033	0.112867
5328	3	20	28	YJR075W	HOC1	0.842171	0.0439158	0.954136	0.0784595	1.13273	0.0659461	0/3	1/3	0.111965	0.112869
5600	1	24	16	YMR206W	YMR206W	0.879954	0.0121835	1.01941	0.0846075	1.15738	0.0803993	0/3	1/3	0.139452	0.112909
3869	1	1	10	YPL220W	RPL1A	1.15581	0.0310536	1.18125	0.0203487	1.02229	0.0118311	0/3	0/3	0.0254367	0.113459
5931	3	27	33	YDL068W	YDL068W	0.851003	0.0285485	1.04423	0.113719	1.22595	0.119086	0/3	2/3	0.193232	0.113649
6027	3	26	4	YMR121C	RPL15B	0.990159	0.0156796	1.21519	0.113205	1.22794	0.119398	0/3	2/3	0.225028	0.113701
4814	1	23	44	YEL039C	CYC7	0.908006	0.0455482	0.982368	0.0401367	1.08325	0.0437156	0/3	0/3	0.0743617	0.113754
5803	2	11	17	YIL070C	MAM33	0.941139	0.0972406	1.10892	0.069869	1.18808	0.115539	0/3	1/3	0.167782	0.113918
113	2	1	47	YDR273W	DON1	1.16008	0.0195015	0.340909	0.411408	0.299206	0.36281	3/3	0/3	-0.819169	0.113939
5822	2	25	23	YIL034C	CAP2	1.032	0.0314992	1.20304	0.115822	1.16387	0.0815884	0/3	1/3	0.17104	0.113948
5658	2	13	4	YDL130W-A	STF1	1.02007	0.043191	1.1653	0.0993483	1.14165	0.0713477	0/3	1/3	0.145235	0.114306
5004	2	20	8	YOR211C	MGM1	0.511977	0.0380132	0.598239	0.0816418	1.1635	0.0767741	0/3	2/3	0.0862624	0.114327
5637	2	10	23	YLR393W	ATP10	0.709531	0.0631366	0.851973	0.0929733	1.20334	0.102563	0/3	2/3	0.142442	0.114406
2144	3	1	16	YBR018C	GAL7	1.05214	0.0266923	1.02662	0.0291213	0.975748	0.012491	0/3	0/3	-0.0255219	0.114543
5716	1	17	41	YER072W	VTC1	0.922394	0.065556	1.07528	0.133109	1.16229	0.0840386	0/3	2/3	0.152883	0.114567
431	3	17	21	YMR138W	CIN4	1.12593	0.0576049	0.904859	0.0898805	0.806612	0.0945273	1/3	0/3	-0.221073	0.114785
135	3	1	7	YOR275C	RIM20	0.814501	0.114454	0.302369	0.196035	0.39326	0.246961	3/3	0/3	-0.512132	0.11501
5829	2	19	21	YFL044C	OTU1	1.0384	0.0262633	1.2112	0.0647679	1.16876	0.0932449	0/3	1/3	0.172797	0.115093
1473	1	12	4	YMR159C	ATG16	1.15294	0.0407921	1.08425	0.0292917	0.941113	0.0295018	0/3	0/3	-0.0686956	0.115101
275	3	5	46	YNL031C	HHT2	1.18785	0.13638	0.858403	0.111635	0.731461	0.115016	3/3	0/3	-0.32945	0.115274
6049	2	7	28	YGL054C	ERV14	0.646996	0.131497	0.883285	0.0459714	1.42584	0.300633	0/3	2/3	0.236289	0.115742
960	3	31	47	YGL127C	SOH1	0.29867	0.0605848	0.183178	0.0649604	0.611582	0.168184	3/3	0/3	-0.115492	0.115884
4612	2	10	46	YLR202C	YLR202C	0.690045	0.0961012	0.75331	0.107492	1.0916	0.0460693	0/3	0/3	0.0632648	0.115891
5433	4	32	21	YDL040C_14	false	1.05414	0.0119159	1.17515	0.0685394	1.1146	0.0601094	0/3	1/3	0.121008	0.115927
3797	3	9	9	YER037W	PHM8	0.987792	0.0469223	1.00907	0.0376103	1.02206	0.01206	0/3	0/3	0.0212805	0.116002
4952	2	4	1	YLR292C	SEC72	1.03518	0.0171403	1.11803	0.0504822	1.07991	0.0424785	0/3	0/3	0.0828531	0.116137
4476	1	24	45	YOR377W	ATF1	0.959807	0.0273993	1.01525	0.0463355	1.05753	0.0305594	0/3	0/3	0.055442	0.116138
1015	1	31	18	YDR370C	YDR370C	1.05241	0.00840525	0.942059	0.0645859	0.894826	0.0561496	1/3	0/3	-0.110354	0.116201
5684	3	29	41	YOR271C	FSF1	0.818277	0.0402881	0.967792	0.040588	1.18798	0.108117	0/3	1/3	0.149516	0.116445
5149	1	19	24	YEL015W	EDC3	0.973088	0.0563873	1.07042	0.0150781	1.10324	0.0577088	0/3	1/3	0.0973294	0.116533
1053	4	15	2	YDR246W-A_15	false	1.19574	0.0447947	1.08878	0.044842	0.9115	0.0449366	0/3	0/3	-0.106968	0.116639
5837	3	28	25	YJL024C	APS3	0.822686	0.0496353	0.997999	0.0596866	1.21981	0.12881	0/3	2/3	0.175312	0.116652
1422	3	14	32	YML117W-A	YML117W-A	1.30639	0.0812203	1.23287	0.0484609	0.945263	0.0274004	0/3	0/3	-0.0735213	0.116758
5793	1	23	36	YEL037C	RAD23	0.864925	0.0682304	1.03078	0.15063	1.18638	0.0876416	0/3	2/3	0.165854	0.116776
5880	1	19	36	YEL017W	GTT3	0.836345	0.0414043	1.01895	0.0705066	1.22343	0.129109	0/3	1/3	0.182602	0.116844
732	4	30	43	YBR075W_15	false	1.1572	0.0488438	1.0104	0.0292232	0.875697	0.0605346	1/3	0/3	-0.1468	0.116989
5365	1	31	2	YDR364C	CDC40	0.32404	0.0291403	0.439001	0.0354091	1.37445	0.225671	0/3	2/3	0.114961	0.117013
5021	2	6	16	YKL079W	SMY1	1.00994	0.0318492	1.09804	0.041093	1.08809	0.0478496	0/3	0/3	0.0880992	0.117037
539	4	3	32	YER099C_15	false	1.08375	0.0171184	0.897868	0.0925695	0.829065	0.0891664	2/3	0/3	-0.18588	0.117078
166	1	18	15	YOR035C	SHE4	0.852006	0.165377	0.427523	0.156805	0.523719	0.196958	3/3	0/3	-0.424482	0.117161
5505	4	10	32	YIL158W_15	false	1.05578	0.0451474	1.18502	0.112358	1.12006	0.0594228	0/3	1/3	0.129235	0.117183
538	2	16	10	YGR076C	MRPL25	0.933527	0.023356	0.747579	0.121257	0.798216	0.109601	2/3	0/3	-0.185948	0.117507
277	2	3	48	YGL043W	DST1	0.791358	0.141667	0.463892	0.31596	0.528697	0.326719	2/3	0/3	-0.327465	0.117692
5944	4	30	1	YOR331C_15	false	0.487922	0.048899	0.685405	0.0830278	1.4213	0.230374	0/3	2/3	0.197483	0.117772
203	3	6	4	YOL016C	CMK2	1.18079	0.0273153	0.797555	0.185053	0.678225	0.167973	2/3	0/3	-0.38323	0.117809
6116	3	32	43	YOR325W	YOR325W	0.954364	0.11985	1.25929	0.0460513	1.347	0.218973	0/3	2/3	0.304921	0.118059
3874	1	12	21	YOR314W	YOR314W	1.04703	0.0636758	1.07272	0.0591681	1.02494	0.0139894	0/3	0/3	0.0256914	0.118068
696	2	24	37	YDR214W	AHA1	1.16274	0.0579947	1.01009	0.0508604	0.87114	0.0667169	2/3	0/3	-0.152647	0.118297
1600	4	14	2	YGL175C	SAE2	1.2117	0.0801364	1.15165	0.0500718	0.951876	0.0231876	0/3	0/3	-0.0600486	0.118324
5729	2	1	12	YPR167C	MET16	1.01307	0.112739	1.16827	0.0719324	1.16314	0.104543	0/3	1/3	0.155201	0.118363
1099	2	31	31	YOL089C	HAL9	1.14555	0.0224134	1.04262	0.0370915	0.91093	0.0465029	0/3	0/3	-0.102933	0.118594
4878	1	14	40	YLR049C	YLR049C	1.10817	0.0283258	1.18616	0.0676117	1.06961	0.0357238	0/3	0/3	0.0779919	0.11894
988	3	26	1	YGL199C	YGL199C	1.11704	0.0459407	1.00358	0.0755002	0.898345	0.0559995	1/3	0/3	-0.113459	0.119212
428	2	21	1	YKR035C	OPI8	1.10658	0.12246	0.885275	0.109332	0.803846	0.095068	2/3	0/3	-0.221302	0.119499
1151	4	6	35	YMR058W_15	false	1.03414	0.0707301	0.936356	0.114693	0.902288	0.0581441	1/3	0/3	-0.0977814	0.119953
5210	3	26	34	YLR041W	YLR041W	0.994087	0.0562981	1.096	0.0746948	1.10305	0.0568999	0/3	1/3	0.101917	0.119954
5139	1	7	3	YCL002C	YCL002C	1.11408	0.0333646	1.21072	0.0275258	1.08805	0.0489001	0/3	0/3	0.096647	0.120184
873	3	10	18	YOL129W	VPS68	1.01842	0.082282	0.893179	0.0430195	0.880871	0.0610104	2/3	0/3	-0.125243	0.120217
5916	3	10	41	YML081C-A	ATP18	0.631021	0.20566	0.820895	0.118197	1.41948	0.365123	0/3	2/3	0.189873	0.120447
4590	3	21	3	YPR023C	EAF3	0.908631	0.0332246	0.970682	0.0469621	1.06843	0.0368466	0/3	0/3	0.062051	0.120546
4286	1	13	37	YER060W	FCY21	1.08282	0.031674	1.12744	0.0310771	1.04152	0.0231654	0/3	0/3	0.0446208	0.120567
5979	2	13	44	YER091C-A	YER091C-A	0.873884	0.0734378	1.08333	0.0434178	1.25254	0.154001	0/3	2/3	0.209444	0.12078
5661	2	31	34	YGL025C	PGD1	1.01496	0.0816025	1.16035	0.15779	1.13858	0.0637193	0/3	1/3	0.145388	0.120799
584	2	21	40	YFR056C	YFR056C	1.23983	0.0461893	1.06328	0.0728766	0.859295	0.0734323	2/3	0/3	-0.176541	0.120842
5064	1	5	9	YER017C	AFG3	0.517615	0.0327748	0.608674	0.0488326	1.17897	0.0994027	0/3	2/3	0.0910588	0.120854
518	1	19	17	YHR117W	TOM71	1.07289	0.0614655	0.880792	0.0798157	0.824174	0.0937317	2/3	0/3	-0.192101	0.120944
4512	2	10	5	YJL190C	RPS22A	1.08093	0.0287149	1.13814	0.0430459	1.05292	0.029092	0/3	0/3	0.0572046	0.121238
1442	3	8	9	YAL064C-A	TDA8	1.09974	0.0362214	1.0289	0.00520507	0.936679	0.0336834	0/3	0/3	-0.0708445	0.121243
433	3	5	35	YFL019C	YFL019C	1.1093	0.15916	0.888515	0.255825	0.784749	0.145346	1/3	0/3	-0.220789	0.121336
5951	1	7	32	YDR405W	MRP20	0.564468	0.10981	0.764758	0.0617115	1.39606	0.245561	0/3	2/3	0.20029	0.121686
5895	2	12	18	YGR061C	ADE6	0.850787	0.0995298	1.03571	0.052413	1.2338	0.155416	0/3	1/3	0.184925	0.121736
5732	2	23	33	YFR008W	FAR7	0.98039	0.0810221	1.13591	0.101354	1.16178	0.0881124	0/3	2/3	0.155517	0.121822
5834	1	10	25	YMR289W	ABZ2	1.00702	0.0987167	1.18152	0.0231244	1.18371	0.110251	0/3	2/3	0.174502	0.121918
5467	2	13	11	YDR310C	SUM1	0.749794	0.189398	0.874273	0.135194	1.20577	0.167864	0/3	1/3	0.12448	0.122239
345	4	28	45	YPL268W_14	false	1.04203	0.0725172	0.767494	0.0812707	0.744606	0.120848	2/3	0/3	-0.274541	0.12226
5398	1	30	48	YLR118C	YLR118C	0.909324	0.0317027	1.02723	0.0524691	1.13123	0.0738834	0/3	1/3	0.117907	0.122278
4265	2	10	7	YLR387C	REH1	0.948192	0.0731025	0.991751	0.054527	1.04775	0.0268355	0/3	0/3	0.0435592	0.122569
784	4	26	8	YFL003C_15	false	1.12796	0.0523236	0.989092	0.0981449	0.876259	0.0694039	1/3	0/3	-0.138866	0.122595
531	2	2	25	YJL212C	OPT1	1.05835	0.0474379	0.869982	0.0886011	0.823829	0.0907416	2/3	0/3	-0.188369	0.122745
5259	1	21	29	YER085C	YER085C	1.0159	0.067279	1.1211	0.0306936	1.10751	0.0660036	0/3	1/3	0.105201	0.122817
1562	3	12	5	YBR284W	YBR284W	0.999248	0.0123849	0.936797	0.0465036	0.937077	0.0348092	0/3	0/3	-0.0624506	0.123272
5807	2	11	18	YBL042C	FUI1	0.899521	0.0322897	1.06854	0.0661117	1.19138	0.107251	0/3	2/3	0.16902	0.123441
1175	1	4	2	YLR119W	SRN2	1.05034	0.0286771	0.955371	0.054456	0.909803	0.0497651	1/3	0/3	-0.0949696	0.123682
891	3	13	44	YBR067C	TIP1	1.23789	0.100793	1.11494	0.0363684	0.904566	0.0483081	1/3	0/3	-0.122944	0.123858
224	3	8	44	YGR201C	YGR201C	1.24851	0.0320966	0.882398	0.227048	0.703307	0.169189	2/3	0/3	-0.366108	0.123908
5528	4	9	26	YDL074C_15	false	0.4757	0.0227081	0.607427	0.0919766	1.27182	0.139243	0/3	2/3	0.131727	0.123969
5084	2	27	8	YNL208W	YNL208W	0.908726	0.099541	1.00122	0.122733	1.1019	0.0534586	0/3	0/3	0.0924923	0.124152
6017	2	1	1	YNL177C	MRPL22	0.473854	0.0446433	0.695638	0.077689	1.49699	0.30898	0/3	2/3	0.221783	0.124233
5115	3	13	16	YBR061C	TRM7	0.653375	0.0581112	0.748326	0.0843738	1.14495	0.0764159	0/3	1/3	0.0949506	0.124398
717	4	24	10	YJL012C_14	false	1.02905	0.0638662	0.880143	0.0512041	0.85882	0.0765344	2/3	0/3	-0.148911	0.124712
4712	3	15	5	YDL010W	GRX6	1.08268	0.0246574	1.15216	0.0595142	1.06359	0.0346716	0/3	0/3	0.0694786	0.124793
1081	1	9	1	YER038W-A	YER038W-A	1.20862	0.0413923	1.10373	0.0315149	0.914477	0.0444422	0/3	0/3	-0.104894	0.124844
5499	4	12	34	YKR006C_14	false	0.611524	0.0329185	0.739526	0.0387231	1.2161	0.128345	0/3	2/3	0.128003	0.1249
5938	3	23	18	YNL067W	RPL9B	0.752055	0.117538	0.947099	0.0828918	1.28492	0.199836	0/3	2/3	0.195044	0.124963
648	2	2	17	YJL215C	YJL215C	1.04989	0.0352347	0.888001	0.114524	0.843811	0.0900256	2/3	0/3	-0.161888	0.125041
809	1	31	24	YEL060C	PRB1	0.316931	0.0240735	0.183322	0.00251857	0.582394	0.0521843	2/2	0/2	-0.133608	0.125072
643	4	26	15	YFL007W_15	false	0.99523	0.0478026	0.831799	0.107904	0.834904	0.0895779	2/3	0/3	-0.163431	0.125272
5902	2	16	36	YOR201C	MRM1	0.518274	0.144411	0.705451	0.0696258	1.43754	0.310069	0/3	2/3	0.187177	0.125293
814	4	6	18	YGL151W	NUT1	0.933073	0.0479581	0.799858	0.0543184	0.859553	0.0756488	2/3	0/3	-0.133215	0.125298
5871	3	31	36	YBR280C	SAF1	0.931895	0.0556278	1.11241	0.0542245	1.20055	0.12186	0/3	2/3	0.180514	0.125564
401	2	15	23	YKR070W	YKR070W	1.08412	0.102889	0.842557	0.069074	0.785973	0.109629	2/3	0/3	-0.241559	0.12574
1592	4	6	3	YER187W_15	false	1.11698	0.0207665	1.05654	0.0319095	0.946086	0.0292913	0/3	0/3	-0.0604381	0.125755
5754	4	12	38	YDR245W_14	false	0.28467	0.0190835	0.444226	0.0747011	1.57948	0.353508	0/3	3/3	0.159556	0.125794
6120	2	28	47	YPL080C	YPL080C	0.510814	0.175517	0.826591	0.0738921	1.87353	0.795856	0/3	3/3	0.315777	0.126025
5278	1	13	31	YGR213C	RTA1	1.02073	0.0247021	1.12783	0.0410798	1.10619	0.0608054	0/3	1/3	0.107103	0.126032
185	1	32	13	YOL008W	COQ10	0.89724	0.110906	0.495511	0.125793	0.57665	0.212638	2/3	0/3	-0.401729	0.126036
5962	3	5	16	YBR031W	RPL4A	0.748103	0.0324859	0.951372	0.0998999	1.27573	0.16235	0/3	2/3	0.203269	0.126115
377	4	17	2	YIL136W_15	false	1.42565	0.0890685	1.17258	0.0672187	0.827446	0.0861212	1/3	0/3	-0.253067	0.126484
6128	2	22	47	YLR262C	YPT6	0.679985	0.00787517	1.03799	0.195528	1.52841	0.298214	0/3	3/3	0.358002	0.126732
5023	3	2	36	YNL252C	MRPL17	0.266804	0.0371278	0.354931	0.0187242	1.36193	0.242509	0/3	2/3	0.0881272	0.126733
4668	4	29	38	blank	false	0.919844	0.0223935	0.986538	0.0531478	1.07199	0.0401541	0/3	0/3	0.066694	0.126739
5287	3	21	34	YNR041C	COQ2	0.9028	0.0535577	1.01077	0.0414884	1.12296	0.0743771	0/3	1/3	0.10797	0.126912
5255	1	5	26	YPL199C	YPL199C	1.04867	0.0342417	1.15339	0.0433152	1.10118	0.0583606	0/3	1/3	0.104721	0.12705
6041	4	3	40	YER155C_15	false	1.16185	0.0921659	1.39312	0.0452857	1.20353	0.0564954	0/2	1/2	0.231268	0.127323
1500	2	13	17	YKR003W	OSH6	1.03464	0.0629387	0.967508	0.0860371	0.933991	0.0387886	0/3	0/3	-0.0671292	0.127338
5692	2	19	39	YMR069W	NAT4	1.03143	0.131465	1.18168	0.145314	1.14936	0.0792649	0/3	1/3	0.150251	0.127356
262	4	30	22	YER164W	CHD1	1.01647	0.167091	0.681545	0.0398939	0.694054	0.151118	2/3	0/3	-0.334924	0.127874
439	2	18	46	YKL007W	CAP1	1.0787	0.0381901	0.859675	0.0860537	0.800725	0.108946	2/3	0/3	-0.219024	0.127992
1269	1	25	20	YBR261C	TAE1	0.926396	0.0167321	0.839817	0.0320283	0.907464	0.0513835	0/3	0/3	-0.0865784	0.128023
1208	1	18	19	YOR036W	PEP12	0.445654	0.0350674	0.353467	0.0518995	0.795398	0.115672	2/3	0/3	-0.0921867	0.128042
5811	2	7	30	YBL028C	YBL028C	0.888688	0.104125	1.05796	0.030915	1.20636	0.137755	0/3	1/3	0.169277	0.12808
296	2	7	4	YGL045W	RIM8	0.706959	0.0791209	0.388438	0.146459	0.562894	0.237425	3/3	0/3	-0.318521	0.128111
349	2	18	14	YLR221C	RSA3	0.784519	0.117224	0.511115	0.233918	0.628347	0.251291	3/3	0/3	-0.273404	0.128341
2396	1	7	43	YCL014W	BUD3	1.14917	0.0500413	1.13751	0.0437026	0.990075	0.00520424	0/3	0/3	-0.0116585	0.12841
4516	2	7	12	YGL049C	TIF4632	1.01317	0.106604	1.07069	0.105921	1.05812	0.0362214	0/3	0/3	0.0575215	0.128442
1116	2	4	33	YLR304C	ACO1	1.13316	0.127073	1.03174	0.111495	0.911701	0.0451458	0/3	0/3	-0.101422	0.128492
1375	1	15	13	YHR103W	SBE22	1.0221	0.0677281	0.945286	0.034133	0.927118	0.0381507	0/3	0/3	-0.0768184	0.128673
4879	1	12	37	YOR320C	GNT1	1.01566	0.0617556	1.09372	0.0601909	1.07808	0.0438113	0/3	0/3	0.0780624	0.128716
5393	1	26	20	YLR091W	GEP5	0.375774	0.0780367	0.493325	0.035573	1.36963	0.289717	0/3	2/3	0.117551	0.128871
416	1	17	1	YER062C	HOR2	1.22463	0.0784719	0.995293	0.129153	0.814041	0.107432	2/3	0/3	-0.229337	0.129126
652	3	15	48	YJL189W	RPL39	0.350963	0.0440453	0.189984	0.109852	0.52441	0.269288	2/3	0/3	-0.160979	0.129247
261	2	7	46	YBL036C	YBL036C	1.00853	0.0531812	0.673051	0.239626	0.65733	0.201079	2/3	0/3	-0.335475	0.129508
5234	4	7	14	YBR182C-A_15	false	1.0053	0.0306063	1.10886	0.0287076	1.10483	0.0601692	0/3	0/3	0.103566	0.129658
5884	2	26	33	YLR329W	REC102	0.935908	0.05995	1.11889	0.0508207	1.20323	0.127401	0/3	1/3	0.182979	0.129677
6140	1	8	26	YML078W	CPR3	1.31506	0.20929	1.76726	0.0800422	1.381	0.245874	0/3	2/3	0.452203	0.129921
4453	3	26	30	YLR040C	YLR040C	0.929908	0.077229	0.98409	0.0709922	1.05966	0.0333122	0/3	0/3	0.0541821	0.129962
1014	4	7	36	YGL216W_15	false	1.05237	0.0499419	0.941961	0.0481783	0.896778	0.0582068	1/3	0/3	-0.110409	0.130033
909	2	9	25	YKL211C	TRP3	1.04127	0.0480186	0.920787	0.0231753	0.887064	0.0617845	1/3	0/3	-0.120479	0.130088
5018	1	10	42	YAL022C	FUN26	1.04245	0.0743213	1.13018	0.0261733	1.08801	0.0548823	0/3	0/3	0.0877294	0.130158
4497	1	9	18	YPL188W	POS5	0.319835	0.0769779	0.376053	0.0653027	1.1959	0.0836541	0/2	1/2	0.0562177	0.130358
4866	4	17	38	YJR005W_15	false	0.32688	0.0192851	0.404148	0.0354286	1.2421	0.139159	0/3	2/3	0.0772684	0.130783
959	2	5	38	YPL039W	YPL039W	1.11203	0.0273384	0.996335	0.0404535	0.897275	0.0558646	1/3	0/3	-0.11569	0.130843
6043	1	6	3	YNL257C	SIP3	0.260934	0.0421714	0.493048	0.174437	1.83464	0.341286	0/3	3/3	0.232114	0.13117
5249	3	3	21	YBR132C	AGP2	0.964328	0.0599011	1.06882	0.0737698	1.10986	0.0644044	0/3	1/3	0.104489	0.131182
338	3	7	42	YIL145C	PAN6	1.11513	0.0606392	0.835146	0.118058	0.754202	0.12837	2/3	0/3	-0.279982	0.131274
4757	3	26	25	YGR022C	YGR022C	0.962532	0.0345632	1.03392	0.008918	1.0758	0.0457417	0/3	0/3	0.0713927	0.131303
6127	2	27	27	YMR091C	NPL6	1.25565	0.0174876	1.61014	0.0568214	1.28319	0.0631236	0/2	2/2	0.354488	0.131546
5933	4	28	20	blank	false	0.867151	0.054328	1.0605	0.156025	1.21802	0.112865	0/3	2/3	0.193348	0.131789
998	1	2	9	YMR254C	YMR254C	1.21972	0.0620299	1.10774	0.0776731	0.908526	0.0523861	0/3	0/3	-0.111974	0.132338
5698	4	8	38	YGR222W_14	false	0.844865	0.0970133	0.995815	0.0613499	1.1915	0.131109	0/3	1/3	0.15095	0.132658
5737	3	10	24	YML100W-A	YML100W-A	1.02074	0.0447129	1.17777	0.0521026	1.15768	0.0931828	0/3	2/3	0.157036	0.132682
5133	1	1	8	YPL100W	ATG21	1.17187	0.0765861	1.268	0.0226322	1.08559	0.0548684	0/3	0/3	0.09613	0.13273
859	3	4	13	YDR029W	YDR029W	1.08135	0.121675	0.953586	0.0659486	0.886738	0.0528996	1/3	0/3	-0.127765	0.13304
118	1	4	19	YOL025W	LAG2	0.941473	0.26949	0.276651	0.118013	0.374633	0.286664	3/3	0/3	-0.664823	0.133042
5184	3	3	32	YDR202C	RAV2	1.01704	0.0146539	1.11693	0.0690289	1.09764	0.0556479	0/3	0/3	0.0998906	0.133167
5507	2	12	30	YGR066C	YGR066C	1.08593	0.085314	1.21522	0.0779052	1.12265	0.0772245	0/3	1/3	0.129293	0.133287
6053	4	9	22	YDL067C_15	false	0.776355	0.081171	1.01714	0.0597028	1.33264	0.215357	0/3	2/3	0.240787	0.133524
1617	1	19	8	YEL009C	GCN4	0.393702	0.0517384	0.334749	0.042272	0.855032	0.0843119	2/3	0/3	-0.0589527	0.133598
6046	3	29	10	YBR001C	NTH2	0.976341	0.0165184	1.2096	0.120349	1.24104	0.142123	0/3	2/3	0.233262	0.133697
1337	4	6	34	YGL156W	AMS1	1.06747	0.0389656	0.986904	0.0304202	0.925673	0.0418488	0/3	0/3	-0.0805623	0.133825
273	1	32	37	YOL015W	IRC10	0.975702	0.220451	0.645136	0.0448634	0.694621	0.150866	2/3	0/3	-0.330566	0.133912
5985	4	16	23	YNL315C_14	false	0.538348	0.0922186	0.750279	0.135768	1.40944	0.238183	0/3	2/3	0.211931	0.133925
4953	1	18	20	YLR059C	REX2	1.03633	0.0134487	1.11926	0.0460881	1.0802	0.0468833	0/3	0/3	0.0829236	0.13407
421	2	5	45	YKL199C	YKL199C	1.03022	0.0667639	0.804137	0.0643163	0.787557	0.108939	2/3	0/3	-0.226085	0.134086
494	2	12	37	YDR157W	YDR157W	0.943773	0.0920479	0.743896	0.0609994	0.796119	0.107728	2/3	0/3	-0.199877	0.134231
5760	3	9	2	YNL032W	SIW14	1.03204	0.0654565	1.19265	0.156702	1.15086	0.0786244	0/3	1/3	0.160617	0.13444
5817	1	24	22	YML001W	YPT7	0.684549	0.0497738	0.854952	0.138694	1.2432	0.129007	0/3	2/3	0.170403	0.134693
1324	1	15	30	YDR121W	DPB4	1.09271	0.0114861	1.01114	0.0409793	0.925629	0.0430744	0/3	0/3	-0.0815737	0.134698
447	3	23	14	YNL066W	SUN4	1.13927	0.0485905	0.923293	0.0838634	0.814331	0.101558	1/3	0/3	-0.215972	0.134717
5940	1	12	42	YML048W	GSF2	0.836101	0.124977	1.03214	0.0178103	1.2609	0.176874	0/3	2/3	0.196036	0.135001
5767	4	6	22	YGL152C	YGL152C	0.853921	0.0247388	1.01506	0.0749964	1.19136	0.112073	0/3	2/3	0.161141	0.13501
1858	3	22	28	YMR111C	YMR111C	1.06015	0.0196107	1.01726	0.0442828	0.959105	0.0240089	0/3	0/3	-0.0428936	0.135114
5345	2	6	9	YJL204C	RCY1	0.234984	0.00811684	0.348448	0.0666593	1.48286	0.283538	0/3	3/3	0.113464	0.135135
6035	2	28	42	YOR124C	UBP2	0.926113	0.061255	1.15432	0.0769853	1.25663	0.159046	0/3	2/3	0.228209	0.135286
1223	2	11	7	YIR031C	DAL7	1.13666	0.0730261	1.04571	0.0200378	0.922551	0.0399543	0/3	0/3	-0.0909488	0.136167
5697	3	27	23	YDR533C	HSP31	0.980108	0.0239081	1.13098	0.0713622	1.1557	0.0938077	0/3	1/3	0.150867	0.136173
205	2	12	33	YDR156W	RPA14	0.7251	0.136354	0.34644	0.0869256	0.516319	0.205124	3/3	0/3	-0.378661	0.136245
1233	3	12	29	YBR293W	VBA2	1.16774	0.0745224	1.07764	0.0658603	0.923872	0.0423597	0/3	0/3	-0.0901032	0.136569
461	3	9	25	YLR246W	ERF2	1.14025	0.132141	0.930095	0.0137892	0.825126	0.0815534	1/3	0/3	-0.210154	0.136755
4975	1	14	44	YLR053C	YLR053C	0.987554	0.043307	1.07215	0.0795934	1.08486	0.0477133	0/3	0/3	0.0845961	0.136938
491	3	13	6	YNR002C	ATO2	1.05968	0.00884891	0.858573	0.124945	0.809464	0.113083	1/3	0/3	-0.201104	0.137093
5901	3	28	39	YDL181W	INH1	0.923413	0.0639934	1.11017	0.0456706	1.21181	0.138346	0/3	1/3	0.186758	0.137314
551	2	8	40	YOR172W	YRM1	1.07112	0.0752417	0.887127	0.18071	0.820285	0.116944	1/3	0/3	-0.183991	0.137351
4296	3	27	19	YDR532C	YDR532C	0.250259	0.000323623	0.295293	0.00957828	1.18	0.0397994	0/2	1/2	0.045034	0.137785
5217	3	26	47	YDR009W	GAL3	1.04501	0.0704522	1.14753	0.112154	1.09691	0.0542676	0/3	0/3	0.102518	0.138884
4736	1	18	45	YNL326C	PFA3	1.04181	0.057565	1.11244	0.0171411	1.07028	0.0452168	0/3	0/3	0.070632	0.138919
5917	2	16	43	YGL256W	ADH4	0.952706	0.0997414	1.14269	0.106457	1.20757	0.121714	0/3	2/3	0.189981	0.13918
754	1	30	25	YNL285W	YNL285W	0.698936	0.0299325	0.555807	0.104576	0.792049	0.123517	2/3	0/3	-0.143129	0.139221
2130	2	32	32	YOR280C	FSH3	0.957938	0.0353725	0.931668	0.0489047	0.972063	0.0168599	0/3	0/3	-0.0262708	0.139474
1907	3	5	30	YNL027W	CRZ1	0.97447	0.064247	0.935622	0.0738103	0.959604	0.0247411	0/3	0/3	-0.0388485	0.139565
4555	2	10	11	YLR388W	RPS29A	0.388227	0.0241061	0.448187	0.0596785	1.14917	0.0851721	0/3	2/3	0.0599598	0.139998
1020	1	2	41	YMR262W	YMR262W	1.07465	0.0343582	0.964709	0.0917138	0.896323	0.0634082	1/3	0/3	-0.109942	0.140017
1321	2	10	44	YKL103C	LAP4	0.990803	0.0293982	0.908837	0.0298001	0.918406	0.0468699	0/3	0/3	-0.0819656	0.140145
5411	2	18	13	YJL157C	FAR1	0.956248	0.0454229	1.07564	0.103891	1.12304	0.0699958	0/3	1/3	0.119392	0.140158
1192	3	16	24	YHR185C	PFS1	1.01944	0.0903667	0.926285	0.0354336	0.912987	0.0494946	0/3	0/3	-0.0931508	0.140185
5964	1	10	37	YMR293C	HER2	0.463976	0.133104	0.667838	0.0156242	1.56796	0.461679	0/3	2/3	0.203862	0.140221
5478	1	26	12	YLR089C	ALT1	0.415869	0.0786706	0.541982	0.141334	1.28935	0.168963	0/3	2/3	0.126113	0.140246
5349	3	15	45	YDL023C	YDL023C	0.97349	0.0849494	1.08736	0.0175248	1.12441	0.0854275	0/3	1/3	0.113867	0.140547
5613	2	19	47	YMR071C	TVP18	0.843759	0.177327	0.984915	0.199301	1.17518	0.0941174	0/3	2/3	0.141156	0.140631
4730	4	30	21	blank	false	0.894359	0.0126291	0.964647	0.0311301	1.0792	0.0476209	0/3	0/3	0.0702883	0.140727
352	4	15	8	YML054C-A_15	false	1.02566	0.176776	0.753828	0.337375	0.694108	0.238273	2/3	0/3	-0.271827	0.140737
871	1	12	3	YOL048C	RRT8	1.13061	0.00757627	1.00524	0.0673386	0.889543	0.0651231	1/3	0/3	-0.125364	0.140925
1024	2	29	15	YIL045W	PIG2	1.12968	0.0199018	1.02007	0.0838051	0.902005	0.0596436	1/3	0/3	-0.109613	0.140928
303	2	24	6	YGR121C	MEP1	1.13704	0.173943	0.825886	0.355253	0.692996	0.228385	2/3	0/3	-0.31115	0.140973
5926	2	27	22	YGL005C	COG7	0.722982	0.0683892	0.915032	0.0464289	1.28282	0.182994	0/3	2/3	0.19205	0.140991
5608	2	15	42	YBL061C	SKT5	0.925921	0.0942365	1.06618	0.0497122	1.16074	0.0997131	0/3	2/3	0.140256	0.14102
4134	2	11	42	YBL048W	RRT1	1.00985	0.051396	1.04774	0.0317006	1.03871	0.0250485	0/3	0/3	0.0378851	0.141065
5912	2	23	3	YMR072W	ABF2	0.754338	0.158645	0.943178	0.050072	1.29755	0.230761	0/3	2/3	0.18884	0.141332
6058	2	28	16	YOR242C	SSP2	0.796038	0.112782	1.03872	0.0342202	1.33443	0.208983	0/3	2/3	0.242678	0.141645
4202	4	31	26	YKL018C-A_15	false	1.04788	0.0189928	1.08884	0.0230135	1.0393	0.0239151	0/3	0/3	0.0409588	0.141675
807	4	22	3	YBR299W_15	false	1.00152	0.169516	0.867175	0.242077	0.848764	0.114121	1/3	0/3	-0.134345	0.141861
479	3	19	23	YDR501W	PLM2	1.18289	0.0718964	0.977526	0.0529844	0.831962	0.0924214	1/3	0/3	-0.205359	0.141935
4440	2	10	26	YLR193C	UPS1	0.351663	0.0598026	0.405153	0.0719386	1.15059	0.00890145	0/2	0/2	0.0534893	0.142036
199	1	10	47	YOR018W	ROD1	1.04406	0.0911401	0.657544	0.140495	0.647265	0.200133	2/3	0/3	-0.386512	0.14221
5813	2	12	3	YGL228W	SHE10	0.967789	0.0491757	1.13736	0.147574	1.17096	0.0962553	0/3	2/3	0.169569	0.142228
679	4	15	28	YMR175W-A_15	false	1.28004	0.0470819	1.1247	0.134614	0.876251	0.0760161	2/3	0/3	-0.155335	0.142242
6051	2	17	32	YFR036W	CDC26	0.994047	0.159078	1.23295	0.0688724	1.2718	0.205869	0/3	2/3	0.238902	0.142293
5311	4	16	16	YNL220W_14	false	0.495711	0.0739869	0.606173	0.134188	1.20989	0.108509	0/3	2/3	0.110461	0.142376
4806	3	10	27	YLR343W	GAS2	1.02844	0.0162831	1.10239	0.0281714	1.0726	0.044	0/3	0/3	0.0739458	0.142395
1595	1	17	15	YHL043W	ECM34	1.07019	0.0376487	1.00987	0.0214008	0.944558	0.0327939	0/3	0/3	-0.0603258	0.14246
1935	2	1	31	YDR269C	YDR269C	1.06135	0.0216816	1.02439	0.0386698	0.964927	0.0210801	0/3	0/3	-0.0369648	0.142502
5866	4	22	22	YER131W	RPS26B	0.71248	0.13315	0.89241	0.030125	1.2948	0.23022	0/3	2/3	0.179929	0.142646
1091	1	2	1	YMR252C	YMR252C	1.20643	0.06015	1.10294	0.0268885	0.916417	0.0494594	0/3	0/3	-0.103491	0.142751
4998	2	24	33	YDR213W	UPC2	0.991875	0.0740193	1.07774	0.0430531	1.09051	0.0605897	0/3	1/3	0.0858683	0.142803
120	2	2	46	YLR172C	DPH5	0.974342	0.0196424	0.334115	0.401799	0.335952	0.401622	2/3	0/3	-0.640227	0.143033
5346	4	16	1	YDR296W_14	false	0.588168	0.0547136	0.701667	0.0283161	1.20425	0.127379	0/3	2/3	0.113499	0.14304
4697	4	24	39	blank	false	0.971558	0.0266416	1.03997	0.0249415	1.07139	0.0431222	0/3	0/3	0.0684129	0.143065
4805	4	17	14	YJL006C_15	false	0.25964	0.0392726	0.333544	0.0333541	1.30738	0.186375	0/3	2/3	0.0739039	0.143207
3767	1	27	35	YLR126C	YLR126C	1.03589	0.0253777	1.05573	0.0150733	1.01943	0.0121282	0/3	0/3	0.0198448	0.143315
1138	2	28	27	YPL088W	YPL088W	1.09686	0.0766988	0.998216	0.0495183	0.912454	0.0504716	0/3	0/3	-0.0986428	0.14339
4111	2	21	31	YIL016W	SNL1	0.994412	0.0362023	1.03091	0.022582	1.03738	0.0227677	0/3	0/3	0.0364982	0.143432
1282	4	29	24	YGR276C_15	false	1.00719	0.0260252	0.921855	0.0467623	0.915795	0.0501024	1/3	0/3	-0.0853385	0.143452
5968	4	16	40	YMR263W_14	false	0.777662	0.0230815	0.98243	0.105367	1.26737	0.162739	0/3	2/3	0.204768	0.143454
4356	4	28	39	blank	false	0.963514	0.0769198	1.01254	0.0474983	1.05355	0.0334311	0/3	0/3	0.0490285	0.143654
4324	4	1	24	YER180C_15	false	1.03045	0.0353132	1.07748	0.0226138	1.04639	0.0282082	0/3	0/3	0.0470226	0.14401
5981	2	10	36	YKL101W	HSL1	0.935415	0.140516	1.14627	0.0428124	1.25368	0.192027	0/3	1/3	0.210856	0.144074
641	1	18	27	YOR038C	HIR2	1.01232	0.0937639	0.847273	0.0591516	0.84358	0.0928132	2/3	0/3	-0.165052	0.144106
5446	4	8	35	YNL296W_14	false	0.359092	0.0319526	0.481721	0.0777284	1.34693	0.224203	0/3	2/3	0.122629	0.144167
1553	3	25	14	YBL096C	YBL096C	1.12046	0.0696354	1.05737	0.0467853	0.945063	0.0301344	0/3	0/3	-0.063086	0.144171
5525	4	27	26	YIR021W-A_15	false	0.977878	0.0541459	1.10932	0.0539535	1.13832	0.0905946	0/3	1/3	0.131443	0.144253
246	1	8	11	YOL036W	YOL036W	0.928322	0.272329	0.582958	0.104133	0.667648	0.146058	3/3	0/3	-0.345364	0.144471
6044	1	4	28	YMR042W	ARG80	1.03596	0.0836817	1.26904	0.162505	1.22611	0.139784	0/3	1/3	0.233085	0.144525
5734	2	29	25	YDR254W	CHL4	0.929767	0.0872475	1.08626	0.0710886	1.17717	0.11698	0/3	2/3	0.156488	0.144547
6062	4	12	36	YDR500C_14	false	0.574406	0.0788018	0.821679	0.0711388	1.48011	0.361766	0/3	3/3	0.247273	0.144836
5363	4	22	29	YNL213C_15	false	0.538477	0.046772	0.65306	0.0308212	1.22521	0.147875	0/3	2/3	0.114583	0.144858
5949	2	15	14	YBL054W	TOD6	0.943938	0.12277	1.14413	0.0526913	1.23116	0.162192	0/3	1/3	0.20019	0.144957
6079	3	23	37	YDL052C	SLC1	0.919578	0.103787	1.17749	0.05903	1.30472	0.219738	0/3	1/3	0.257909	0.144963
5648	4	29	2	YOR331C_15	false	0.355513	0.0294729	0.49921	0.0578088	1.42875	0.296817	0/3	3/3	0.143698	0.145158
5320	1	27	26	YDR354W	TRP4	0.922232	0.0533211	1.03351	0.0343868	1.12478	0.0789166	0/3	1/3	0.111275	0.145231
5595	1	10	38	YAL023C	PMT2	1.06021	0.10956	1.19894	0.0925621	1.13638	0.0860743	0/3	1/3	0.13873	0.145315
4640	1	30	1	YNL089C	YNL089C	0.977586	0.0147089	1.04254	0.037565	1.06665	0.0411371	0/3	0/3	0.0649585	0.145428
4192	1	24	36	YMR216C	SKY1	0.793374	0.0783252	0.83378	0.0685214	1.05332	0.0361106	0/3	0/3	0.0404063	0.145747
1862	3	14	13	YMR174C	PAI3	0.989201	0.068859	0.946841	0.0462746	0.958632	0.0228093	0/3	0/3	-0.0423603	0.145784
5214	2	20	33	YDR194C	MSS116	0.598982	0.10878	0.70131	0.0499802	1.19337	0.128648	0/3	2/3	0.102329	0.145853
5652	3	29	22	YBR006W	UGA2	0.865954	0.0732095	1.01005	0.0605109	1.17454	0.118761	0/3	1/3	0.144101	0.14628
5664	4	18	41	YJR063W_15	false	0.414692	0.0615772	0.560762	0.0315159	1.38928	0.257351	0/3	2/3	0.14607	0.146539
983	1	32	24	YMR245W	YMR245W	1.0108	0.014106	0.896929	0.079365	0.886717	0.0692909	1/3	0/3	-0.113872	0.146761
5762	2	24	21	YDR207C	UME6	0.387918	0.0435916	0.548749	0.141822	1.39286	0.195112	0/3	3/3	0.160831	0.146834
813	3	11	10	YIL152W	YIL152W	0.986317	0.133771	0.853007	0.0619499	0.872408	0.0627759	1/3	0/3	-0.13331	0.14689
5726	2	26	47	YLR279W	YLR279W	1.00715	0.0422194	1.16176	0.0902384	1.15495	0.0942341	0/3	1/3	0.154605	0.146991
4732	2	2	26	YLR165C	PUS5	1.03895	0.06803	1.10945	0.0333504	1.07053	0.0438289	0/3	0/3	0.0704938	0.147179
607	2	15	2	YBL051C	PIN4	0.817082	0.304083	0.646448	0.242818	0.795118	0.0731593	2/3	0/3	-0.170634	0.147239
139	3	11	40	YJL136C	RPS21B	0.927224	0.104805	0.419756	0.209919	0.484354	0.295668	2/3	0/3	-0.507468	0.147259
1304	4	30	23	YGR276C_15	false	1.06754	0.0464084	0.984013	0.089837	0.920125	0.0502555	0/3	0/3	-0.0835233	0.147443
4760	3	3	26	YIL120W	QDR1	0.998821	0.0279225	1.07053	0.0201628	1.07302	0.0467102	0/3	0/3	0.0717054	0.147579
4559	3	7	19	YDR450W	RPS18A	0.367259	0.0429844	0.427325	0.0629086	1.16378	0.093463	0/3	2/3	0.0600655	0.147728
4791	2	16	29	YDR175C	RSM24	0.538601	0.0947112	0.611843	0.123087	1.13301	0.0853959	0/3	1/3	0.0732421	0.148238
1194	2	10	10	YLR188W	MDL1	1.25333	0.0891759	1.16022	0.0818176	0.926721	0.041605	0/3	0/3	-0.0931104	0.148537
5941	2	18	17	YJL155C	FBP26	0.875743	0.117105	1.07187	0.163719	1.22907	0.131278	0/3	2/3	0.196122	0.148966
255	2	4	36	YOR154W	SLP1	1.08892	0.0747682	0.750413	0.134109	0.701056	0.173951	2/3	0/3	-0.338512	0.148967
5428	2	11	30	YBL045C	COR1	0.789205	0.0707877	0.909642	0.0260954	1.16221	0.110544	0/3	1/3	0.120437	0.149068
982	1	30	19	YOR080W	DIA2	0.315269	0.042759	0.201353	0.0313123	0.663838	0.192207	2/3	0/3	-0.113916	0.149313
127	4	2	47	YER186C_15	false	1.04801	0.0524302	0.507318	0.341994	0.481742	0.333475	2/3	0/3	-0.54069	0.149549
5923	4	32	17	YBR122C_14	false	1.06453	0.0573984	1.25564	0.172152	1.17444	0.103701	0/3	1/3	0.191106	0.149663
1101	3	16	21	YCR024C-A	PMP1	1.15482	0.0484716	1.05198	0.0200578	0.913048	0.0521227	0/3	0/3	-0.102841	0.149762
5678	1	6	27	YNL246W	VPS75	0.40855	0.0723659	0.556846	0.107985	1.3588	0.0236312	0/2	2/2	0.148296	0.150066
4527	3	14	22	YER088C	DOT6	1.09882	0.093306	1.15714	0.1005	1.0536	0.0338027	0/3	0/3	0.0583253	0.150093
1701	1	25	26	YPL119C	DBP1	1.06742	0.0333546	1.01385	0.0161793	0.950614	0.0297251	0/3	0/3	-0.0535674	0.150171
1109	1	20	4	YMR189W	GCV2	1.24883	0.0353906	1.14652	0.0400581	0.919168	0.047992	0/3	0/3	-0.102308	0.150178
1525	1	30	45	YNL096C	RPS7B	0.871007	0.0372693	0.805535	0.0256498	0.926324	0.0451592	0/3	0/3	-0.0654723	0.150183
5157	4	16	37	YML111W_14	false	1.17158	0.11079	1.26932	0.139513	1.08275	0.0537388	0/3	0/3	0.0977397	0.15027
4581	3	29	40	YIL107C	PFK26	0.951618	0.0488222	1.013	0.0107505	1.06675	0.043793	0/3	0/3	0.0613848	0.150312
712	2	17	33	YKR030W	GMH1	1.12101	0.0585218	0.971581	0.0572881	0.869964	0.0786654	1/3	0/3	-0.149428	0.150337
5670	2	10	30	YLR194C	YLR194C	1.02134	0.0368751	1.16871	0.0646618	1.14722	0.0946335	0/3	1/3	0.147376	0.150766
5746	4	8	28	YER070W_14	false	0.294658	0.0116812	0.45286	0.108504	1.52609	0.321856	0/3	2/3	0.158201	0.150769
466	2	6	47	YLR385C	SWC7	1.05866	0.0229355	0.849537	0.12571	0.803103	0.11999	2/3	0/3	-0.209126	0.151014
1646	2	13	37	YKR012C	YKR012C	0.991163	0.0937507	0.933506	0.128791	0.937719	0.0441364	0/3	0/3	-0.0576571	0.151136
5555	3	21	23	YPR043W	RPL43A	0.387568	0.115695	0.521709	0.129538	1.37651	0.245573	0/3	2/3	0.134141	0.151156
1094	3	3	34	YIL123W	SIM1	1.0565	0.0260576	0.953103	0.0520555	0.903015	0.0599622	0/3	0/3	-0.103392	0.151237
1163	3	26	24	YMR126C	DLT1	0.921761	0.0574624	0.82589	0.116091	0.891503	0.0737864	1/3	0/3	-0.095871	0.151302
4080	1	10	9	YMR284W	YKU70	1.02857	0.0103911	1.06377	0.0321437	1.03401	0.0211172	0/3	0/3	0.0351958	0.151461
6059	2	20	25	YDR192C	NUP42	0.943672	0.016783	1.18846	0.13947	1.26178	0.165939	0/3	2/3	0.244784	0.151489
3569	1	26	38	YLL017W	SDC25	0.970188	0.012247	0.979907	0.018086	1.00995	0.00607813	0/3	0/3	0.00971922	0.151511
5988	2	13	23	YDR314C	RAD34	0.91492	0.0613396	1.12727	0.0766783	1.24221	0.159503	0/3	2/3	0.21235	0.151739
4863	1	22	40	YLR082C	SRL2	1.12575	0.0540959	1.20288	0.0599456	1.06938	0.0434913	0/3	0/3	0.0771274	0.15175
6135	1	8	18	YML080W	DUS1	1.41922	0.216676	1.80829	0.0360436	1.30413	0.197959	0/3	2/3	0.389069	0.151956
5906	2	23	26	YBL086C	YBL086C	0.972164	0.108731	1.16016	0.0617816	1.20831	0.143968	0/3	2/3	0.187997	0.152038
117	1	4	15	YOL024W	YOL024W	0.993018	0.372416	0.293842	0.0793975	0.406021	0.298891	3/3	0/3	-0.699176	0.152071
1329	3	18	19	YDL214C	PRR2	1.20494	0.0766284	1.12366	0.0660128	0.933812	0.0411663	0/3	0/3	-0.0812711	0.152146
5044	2	26	28	YKL161C	YKL161C	1.02486	0.0230186	1.1145	0.0418447	1.08842	0.0554335	0/3	0/3	0.0896402	0.152329
5671	3	7	14	YIL134W	FLX1	0.582979	0.049095	0.730516	0.0500603	1.26738	0.176402	0/3	2/3	0.147537	0.152399
5294	2	17	19	YDR330W	UBX5	1.11825	0.068031	1.22688	0.136042	1.09383	0.0545481	0/3	0/3	0.108634	0.152581
4596	3	31	40	YBR287W	YBR287W	1.00008	0.0418313	1.06251	0.0336789	1.06362	0.0419874	0/3	0/3	0.0624352	0.152864
4365	4	25	46	YOR325W_15	false	1.02925	0.0466229	1.07913	0.0301844	1.0496	0.0323568	0/3	0/3	0.0498783	0.153205
375	3	8	31	YJR061W	YJR061W	1.07633	0.0712749	0.823182	0.0911355	0.772947	0.127217	2/3	0/3	-0.253149	0.153237
119	3	6	45	YLR449W	FPR4	1.0576	0.0597661	0.413064	0.435639	0.378283	0.392114	2/3	0/3	-0.64454	0.153291
4901	1	17	18	YPL161C	BEM4	0.722385	0.0577105	0.801864	0.0679023	1.11158	0.0702246	0/3	1/3	0.0794793	0.15332
5908	3	30	38	YMR312W	ELP6	0.486341	0.0294387	0.674673	0.129507	1.38526	0.23436	0/3	2/3	0.188332	0.153404
4770	2	13	35	YDR317W	HIM1	1.02028	0.0417712	1.09243	0.060327	1.07088	0.0435536	0/3	0/3	0.072142	0.15354
5356	3	26	33	YJR069C	HAM1	0.939541	0.0311545	1.05367	0.0721885	1.12211	0.0755852	0/3	1/3	0.114126	0.153598
4077	3	23	35	YDR519W	FPR2	1.06502	0.0331106	1.1	0.0137961	1.03348	0.0214882	0/3	0/3	0.0349775	0.153684
5166	2	13	29	YKR009C	FOX2	1.00296	0.076775	1.10147	0.0147768	1.10354	0.0695298	0/3	1/3	0.098512	0.153732
737	2	6	13	YJL201W	ECM25	1.18214	0.0827435	1.03629	0.0428965	0.880673	0.0695266	1/3	0/3	-0.145845	0.153779
6069	2	17	46	YPR119W	CLB2	0.785126	0.208824	1.03554	0.0568566	1.39508	0.297324	0/3	2/3	0.250418	0.153833
5627	1	3	16	YDR384C	ATO3	1.05359	0.08021	1.19534	0.088296	1.13832	0.0944209	0/3	1/3	0.141743	0.153879
640	3	3	41	YBR139W	YBR139W	0.993262	0.0474331	0.82801	0.146927	0.828747	0.1151	1/3	0/3	-0.165252	0.153954
1407	3	15	41	blank47	false	1.02712	0.0946389	0.952782	0.0661755	0.930161	0.0422429	0/3	0/3	-0.0743351	0.154131
5326	2	25	40	YGR232W	NAS6	1.01257	0.0313645	1.12428	0.0512655	1.11206	0.071501	0/3	1/3	0.111708	0.154149
1994	1	25	16	YBR260C	RGD1	1.03062	0.0225598	0.996191	0.0187167	0.966882	0.0208158	0/3	0/3	-0.0344286	0.15431
266	2	3	2	YOL152W	FRE7	1.09365	0.08017	0.76112	0.18713	0.701171	0.177506	3/3	0/3	-0.332533	0.1545
724	4	9	24	YIL131C_15	false	1.20238	0.0724295	1.05456	0.024197	0.88132	0.0721369	1/3	0/3	-0.147821	0.154697
4591	1	22	30	YAR043C	YAR043C	1.00472	0.0487997	1.06682	0.0107071	1.06392	0.0436478	0/3	0/3	0.0621013	0.154759
5752	2	23	44	YNL213C	RRG9	0.408322	0.168463	0.567608	0.184891	1.44503	0.281246	0/3	2/3	0.159285	0.154785
5996	4	32	4	blank	false	1.11891	0.00543465	1.33268	0.131857	1.19142	0.121598	0/3	1/3	0.213766	0.154816
1186	1	3	45	YHR049W	FSH1	0.996278	0.0332909	0.902438	0.0883675	0.904073	0.0621938	1/3	0/3	-0.0938402	0.154858
5340	1	13	22	YPL173W	MRPL40	0.472506	0.104911	0.5855	0.0694677	1.27174	0.182183	0/3	2/3	0.112994	0.154945
802	1	30	24	YLR108C	YLR108C	1.07889	0.040554	0.94347	0.0753074	0.875765	0.079522	1/3	0/3	-0.135424	0.155341
5175	1	28	31	YPL247C	YPL247C	0.907572	0.0287464	1.00659	0.0705903	1.10909	0.067645	0/3	1/3	0.0990201	0.155771
5033	1	9	36	YBR205W	KTR3	1.08499	0.0709821	1.17392	0.0282962	1.08533	0.0553262	0/3	0/3	0.0889322	0.155845
4287	3	28	1	YJL016W	YJL016W	1.02396	0.0321346	1.06869	0.0344235	1.04405	0.0277651	0/3	0/3	0.0447334	0.155866
5876	3	21	5	YPL183W-A	RTC6	0.761362	0.0485835	0.943142	0.133107	1.23797	0.156712	0/3	2/3	0.18178	0.155885
445	4	26	7	YFL003C_15	false	1.23439	0.0872915	1.01779	0.0504689	0.831231	0.0948891	1/3	0/3	-0.216604	0.15603
5647	4	18	4	YBR173C_15	false	0.279771	0.0422354	0.423412	0.052828	1.57173	0.391007	0/3	2/3	0.143641	0.156044
5460	1	5	20	YBR181C	RPS6B	0.392482	0.0848516	0.516007	0.0459914	1.36953	0.262294	0/3	2/3	0.123525	0.156141
4779	4	22	11	YDR242W_15	false	0.999834	0.0282767	1.07257	0.0324265	1.07377	0.0488011	0/3	0/3	0.0727331	0.156392
6108	3	21	46	YNR047W	FPK1	1.0849	0.0349095	1.38112	0.221904	1.26808	0.162959	0/3	2/3	0.296224	0.156429
5955	2	9	18	YPL030W	TRM44	0.71368	0.137752	0.915084	0.114974	1.31413	0.200758	0/3	2/3	0.201404	0.156731
5374	2	8	31	YGL224C	SDT1	0.999447	0.0672433	1.11509	0.0955003	1.11641	0.0744093	0/3	1/3	0.115638	0.1569
5602	2	5	30	YPL041C	YPL041C	0.949613	0.0715636	1.08916	0.0189569	1.15463	0.102082	0/3	2/3	0.139542	0.156922
1893	3	12	21	YBR291C	CTP1	0.929111	0.0221306	0.889404	0.0165133	0.957727	0.0263106	0/3	0/3	-0.0397066	0.156928
1294	3	16	1	YBR300C	YBR300C	1.17186	0.0734931	1.08763	0.0514332	0.929789	0.0415242	0/3	0/3	-0.0842279	0.157072
5573	1	30	12	YLR102C	APC9	1.1037	0.0262481	1.23975	0.0894832	1.12346	0.0788542	0/3	2/3	0.136047	0.157356
818	1	31	4	YEL054C	RPL12A	0.429467	0.0370735	0.296944	0.0478622	0.70677	0.17855	2/3	0/3	-0.132523	0.157944
5245	1	1	24	YPL096W	PNG1	1.16625	0.0285603	1.27051	0.0418153	1.09073	0.0588133	0/3	0/3	0.104264	0.158091
6131	1	8	22	YML079W	YML079W	1.49601	0.219909	1.87287	0.0711424	1.27799	0.185531	0/3	2/3	0.376856	0.15811
5190	1	12	12	YMR162C	DNF3	1.05661	0.0246292	1.15706	0.0402136	1.09655	0.0642629	0/3	1/3	0.10045	0.158271
6012	2	14	16	YKL110C	KTI12	0.453151	0.123932	0.671319	0.0819106	1.62492	0.546445	0/3	2/3	0.218168	0.158274
911	3	5	34	YNL028W	YNL028W	1.06411	0.0899321	0.943654	0.167136	0.879513	0.086279	1/3	0/3	-0.120452	0.158294
1026	2	24	20	YOR229W	WTM2	1.19795	0.0743387	1.08845	0.0751289	0.909975	0.0588607	1/3	0/3	-0.109498	0.158345
5531	1	15	48	YEL007W	YEL007W	0.644463	0.0331893	0.77672	0.109229	1.20152	0.127226	0/3	2/3	0.132256	0.15848
4657	4	4	31	YLR226W_14	false	0.267268	0.0379324	0.333071	0.0595421	1.24784	0.145702	0/3	2/3	0.0658026	0.158793
5594	4	30	40	YBR020W_15	false	0.973661	0.0249301	1.11227	0.0743364	1.14403	0.0938096	0/3	1/3	0.138614	0.159184
4605	2	12	16	YOR183W	FYV12	0.871422	0.0615502	0.934215	0.0698269	1.07263	0.0477125	0/3	0/3	0.0627932	0.159227
4579	4	30	37	blank	false	0.922535	0.0325993	0.983808	0.0587071	1.06604	0.0427746	0/3	0/3	0.0612728	0.159366
6061	3	26	39	YDR006C	SOK1	0.917487	0.0460539	1.16403	0.113226	1.27839	0.193889	0/3	1/3	0.24654	0.15937
4936	1	9	43	YGR200C	ELP2	0.541759	0.0750667	0.623253	0.0397489	1.16589	0.126827	0/3	1/3	0.0814943	0.159431
4908	4	20	21	YJR090C_14	false	0.297989	0.046981	0.378196	0.0153456	1.30612	0.244389	0/3	1/3	0.0802067	0.159585
4950	2	13	38	YPL002C	SNF8	0.330909	0.0750455	0.413646	0.0224627	1.29558	0.203691	0/3	2/3	0.0827372	0.159777
4884	2	8	27	YGL222C	EDC1	1.0721	0.0432026	1.15041	0.0472388	1.07406	0.0479821	0/3	0/3	0.0783101	0.160097
973	1	5	44	YBR187W	GDT1	0.953899	0.0244478	0.839425	0.0661722	0.880851	0.0750845	1/3	0/3	-0.114474	0.1601
1720	3	3	38	YIL124W	AYR1	0.993696	0.0699624	0.941423	0.059727	0.948281	0.0314091	0/3	0/3	-0.0522724	0.160146
1139	1	20	15	YOL080C	REX4	0.966447	0.0116958	0.867809	0.0754888	0.89712	0.0678839	1/3	0/3	-0.0986387	0.160533
5244	2	15	41	YFL032W	YFL032W	0.490813	0.0652029	0.595051	0.132587	1.19719	0.114333	0/3	2/3	0.104238	0.160568
6037	2	29	1	YDR249C	YDR249C	1.01005	0.0363191	1.23857	0.157038	1.22572	0.144587	0/3	1/3	0.228523	0.160759
827	2	18	6	YLR219W	MSC3	1.19307	0.0748962	1.06175	0.0142555	0.894059	0.0660652	1/3	0/3	-0.131319	0.160795
417	3	9	4	YBR043C	QDR3	1.25969	0.0508835	1.0313	0.128126	0.820899	0.115784	2/3	0/3	-0.228385	0.160859
5488	3	27	32	YBR090C	YBR090C	0.9226	0.0633545	1.04976	0.0238003	1.14473	0.102721	0/3	1/3	0.127165	0.16087
5024	2	11	45	YFL011W	HXT10	0.913264	0.113512	1.00142	0.0757342	1.10439	0.070463	0/3	1/3	0.0881581	0.160909
5886	2	10	38	YLR200W	YKE2	0.799534	0.0395559	0.982754	0.1007	1.23415	0.160966	0/3	1/3	0.18322	0.161036
4744	2	12	13	YDR151C	CTH1	0.900437	0.0517605	0.971317	0.0495241	1.08056	0.0550517	0/3	0/3	0.0708796	0.161218
1418	1	3	42	blank11	false	1.03205	0.0457434	0.958341	0.0466849	0.929432	0.0437197	0/3	0/3	-0.0737088	0.161705
1274	2	2	40	YKL072W	STB6	0.991445	0.0328936	0.905422	0.0333185	0.914696	0.0541054	0/3	0/3	-0.0860234	0.161725
328	3	20	43	YDL146W	LDB17	1.20036	0.096461	0.915173	0.0910962	0.772772	0.129986	2/3	0/3	-0.285185	0.161965
1484	3	9	19	YJL042W	MHP1	1.02396	0.0320802	0.95617	0.0706144	0.932791	0.043665	0/3	0/3	-0.0677904	0.161981
1061	2	31	22	YGL021W	ALK1	1.22683	0.0992235	1.12015	0.0301394	0.917323	0.0529423	0/3	0/3	-0.106674	0.162469
315	2	2	42	YLR171W	YLR171W	1.0435	0.0568363	0.748164	0.139051	0.726185	0.176793	2/3	0/3	-0.295336	0.16247
577	2	6	4	YKL075C	YKL075C	0.856706	0.0214996	0.678091	0.068165	0.790011	0.0597406	2/2	0/2	-0.178614	0.162689
4633	1	28	32	YMR232W	FUS2	1.01053	0.0215064	1.07516	0.0210208	1.06486	0.0431276	0/3	0/3	0.0646252	0.162771
482	4	5	36	YMR058W_15	false	1.07442	0.0449705	0.870192	0.127175	0.811078	0.124412	2/3	0/3	-0.204229	0.162837
751	2	21	24	YFR049W	YMR31	1.14727	0.0903866	1.00402	0.00328537	0.88074	0.071169	1/3	0/3	-0.143245	0.162999
4872	4	15	24	YMR105W-A_15	false	1.05513	0.0636922	1.13272	0.101902	1.07223	0.0446894	0/3	0/3	0.0775923	0.163008
4326	3	10	16	YML099C	ARG81	1.03946	0.0660923	1.08667	0.0366627	1.04735	0.0312918	0/3	0/3	0.0472011	0.163532
5974	2	12	35	YGL237C	HAP2	0.760367	0.0907316	0.967456	0.0691023	1.29513	0.215408	0/3	2/3	0.207089	0.163776
543	3	15	29	YDL020C	RPN4	0.682426	0.0337393	0.49702	0.129688	0.726878	0.174838	2/3	0/3	-0.185406	0.163803
3792	4	27	34	YJL047C-A_15	false	1.04638	0.0198288	1.06749	0.00726075	1.02043	0.0134946	0/3	0/3	0.0211167	0.16408
5575	2	14	13	YJL171C	YJL171C	0.993994	0.0990588	1.1303	0.0713883	1.14434	0.0953032	0/3	1/3	0.136307	0.164096
689	2	23	47	YMR085W	YMR085W	1.22519	0.0457576	1.07127	0.0597403	0.877045	0.0766201	1/3	0/3	-0.153915	0.164212
1867	1	4	40	YMR141C	YMR141C	1.01939	0.0493994	0.977295	0.0261061	0.959869	0.0261924	0/3	0/3	-0.042096	0.164506
6001	3	8	13	YBL091C-A	SCS22	0.95092	0.0185815	1.16567	0.0753586	1.22475	0.0553159	0/2	1/2	0.214747	0.164551
532	3	6	14	YOL112W	MSB4	1.09181	0.0703013	0.904119	0.144807	0.826967	0.119736	2/3	0/3	-0.187694	0.165198
1280	1	22	15	YOR049C	RSB1	1.09623	0.0749737	1.0108	0.0186343	0.925385	0.0485896	0/3	0/3	-0.0854379	0.165214
5891	1	22	42	YLL001W	DNM1	0.925337	0.0536583	1.10975	0.0680806	1.2074	0.13997	0/3	2/3	0.184412	0.165364
5076	1	8	37	YOR304C-A	YOR304C-A	0.950142	0.0240215	1.04207	0.0610003	1.09713	0.065428	0/3	1/3	0.0919257	0.165408
2093	4	3	2	YAL016C-B_15	false	1.03644	0.0219953	1.00801	0.00336434	0.972944	0.0177613	0/3	0/3	-0.0284328	0.165556
1532	3	11	28	YGR250C	YGR250C	1.14998	0.0248168	1.08546	0.0375388	0.944261	0.0370681	0/3	0/3	-0.0645236	0.165722
4964	3	28	31	YDL179W	PCL9	0.950213	0.0535288	1.034	0.0646779	1.08956	0.0612357	0/3	0/3	0.0837842	0.165828
6052	3	25	15	YBR093C	PHO5	0.645496	0.104964	0.884415	0.0699768	1.41389	0.288405	0/3	2/3	0.238919	0.165919
4550	2	31	25	YGR266W	YGR266W	1.00577	0.0433588	1.06518	0.0428439	1.05994	0.0391459	0/3	0/3	0.0594081	0.165941
392	3	18	33	YNR066C	YNR066C	1.09963	0.0394402	0.852615	0.178388	0.773559	0.155005	2/3	0/3	-0.247015	0.166031
458	2	12	9	YDR150W	NUM1	0.81315	0.0467993	0.601533	0.124773	0.744016	0.16914	2/3	0/3	-0.211617	0.16606
5522	2	31	2	YGL015C	YGL015C	1.11994	0.0391131	1.25125	0.113903	1.11583	0.0740639	0/3	1/3	0.131304	0.166309
1287	1	9	24	YBR201W	DER1	1.14858	0.0164963	1.06366	0.0526496	0.926312	0.0484085	0/3	0/3	-0.0849147	0.16635
245	2	16	4	YOR192C	THI72	1.09877	0.0834782	0.753277	0.311076	0.667202	0.24636	2/3	0/3	-0.34549	0.166454
1133	1	9	44	YBR207W	FTH1	1.10837	0.0484841	1.00906	0.0551536	0.911644	0.0561498	1/3	0/3	-0.0993043	0.166524
342	1	32	1	YOL006C	TOP1	0.699166	0.149717	0.420778	0.0463084	0.648368	0.221207	2/3	0/3	-0.278388	0.166763
744	1	6	44	YLR004C	THI73	1.02632	0.045774	0.881694	0.0505094	0.863086	0.0900237	2/3	0/3	-0.144627	0.16678
369	4	29	44	YBR075W_15	false	1.19989	0.0424749	0.941889	0.12917	0.789722	0.135565	2/3	0/3	-0.258001	0.1668
1438	3	8	16	YJL030W	MAD2	1.01207	0.0041523	0.940915	0.0511114	0.929512	0.046946	0/3	0/3	-0.0711585	0.166921
5747	1	23	45	YHR143W	DSE2	0.970159	0.00213132	1.12843	0.10316	1.16336	0.108514	0/3	2/3	0.158271	0.166949
5279	1	10	16	YLR015W	BRE2	0.94716	0.0571894	1.05446	0.0593677	1.11659	0.0830242	0/3	1/3	0.107304	0.167197
5378	1	26	25	YNL298W	CLA4	0.651275	0.0891377	0.767407	0.0485664	1.19439	0.139325	0/3	1/3	0.116131	0.167201
5470	2	29	2	YPR150W	YPR150W	1.04675	0.0811054	1.17175	0.01345	1.12621	0.0879972	0/3	1/3	0.125004	0.167498
5117	2	18	28	YKL130C	SHE2	0.975007	0.0691527	1.07004	0.0222153	1.10259	0.0755839	0/3	1/3	0.0950285	0.167507
1852	3	4	15	YJR033C	RAV1	0.909476	0.0839027	0.86631	0.0817187	0.952968	0.0296091	0/3	0/3	-0.0431657	0.168952
4802	4	22	40	YDR506C_15	false	1.04364	0.0347248	1.11743	0.0577722	1.07092	0.046533	0/3	0/3	0.0737868	0.169022
5635	3	21	29	YIL058W	YIL058W	0.95321	0.0608487	1.09548	0.0446916	1.15607	0.114139	0/3	1/3	0.142267	0.169067
1021	3	32	28	YKR100C	SKG1	1.09072	0.102832	0.98087	0.029534	0.904919	0.0601694	1/3	0/3	-0.109852	0.169197
615	2	18	45	YJL148W	RPA34	0.820154	0.132182	0.650706	0.0454893	0.808516	0.100736	1/3	0/3	-0.169448	0.169885
5835	1	25	27	YHL010C	ETP1	1.05431	0.06204	1.22894	0.0823762	1.17083	0.116273	0/3	1/3	0.174637	0.169939
810	4	9	40	YIL056W_15	false	1.17538	0.0325375	1.04183	0.0573381	0.888387	0.0724986	1/3	0/3	-0.133546	0.170338
6087	2	19	13	YFL041W	FET5	0.809113	0.228164	1.07742	0.0708665	1.43327	0.360703	0/3	2/3	0.268302	0.170497
621	1	13	5	YER052C	HOM3	1.0227	0.0149376	0.854469	0.127598	0.833912	0.114224	1/3	0/3	-0.168229	0.170559
5821	2	30	45	YLR352W	YLR352W	0.944357	0.163842	1.11535	0.164308	1.19525	0.128813	0/3	2/3	0.170996	0.170718
463	4	7	42	YCL001W-B_15	false	1.1658	0.109988	0.956128	0.0313819	0.82945	0.0986102	1/3	0/3	-0.209673	0.170857
5768	2	18	35	YLR239C	LIP2	0.483077	0.128514	0.644307	0.0198013	1.43331	0.379425	0/3	2/3	0.16123	0.170871
1714	4	32	28	blank	false	0.996684	0.0305999	0.944094	0.00834948	0.948278	0.0347907	0/3	0/3	-0.0525903	0.170951
1338	3	29	1	YOL151W	GRE2	1.07929	0.0358691	0.998743	0.0198066	0.926966	0.0488917	0/3	0/3	-0.0805494	0.171081
5877	1	32	48	YMR251W-A	HOR7	0.880772	0.0292657	1.06288	0.138274	1.20497	0.133743	0/3	1/3	0.182104	0.171269
5766	2	23	4	YNL228W	YNL228W	0.518435	0.130058	0.679564	0.234038	1.28515	0.142606	0/3	2/3	0.16113	0.171324
1117	2	14	25	YJL168C	SET2	0.831149	0.12292	0.72976	0.0753384	0.88591	0.0655954	1/3	0/3	-0.101389	0.171377
5739	1	32	40	YMR250W	GAD1	1.02463	0.0266741	1.18175	0.08777	1.15548	0.105327	0/3	2/3	0.157115	0.171521
5049	1	6	29	YMR274C	RCE1	1.12739	0.0362002	1.21731	0.0301776	1.08149	0.0576539	0/3	0/3	0.0899163	0.171526
5367	1	29	21	YGR144W	THI4	0.953621	0.0331694	1.06872	0.0546821	1.12307	0.0831713	0/3	1/3	0.115099	0.171589
4935	1	5	5	YPR011C	YPR011C	1.08718	0.0375625	1.16867	0.0327955	1.07644	0.0521323	0/3	0/3	0.0814941	0.172235
5947	4	20	38	YCR044C_14	false	1.20257	0.0156099	1.40185	0.121533	1.16703	0.115172	0/3	1/3	0.199272	0.172248
294	3	14	40	YML119W	YML119W	1.17388	0.0210904	0.853924	0.230312	0.725298	0.190167	2/3	0/3	-0.319959	0.172272
2077	3	3	35	YDR439W	LRS4	1.06168	0.0681097	1.03215	0.0500579	0.973249	0.0180947	0/3	0/3	-0.0295304	0.172303
5209	4	19	26	YGL006W-A_15	false	1.00439	0.0521222	1.10629	0.0206216	1.10526	0.0749746	0/3	1/3	0.101903	0.172307
1039	3	6	29	YLR445W	YLR445W	1.00535	0.0598701	0.897127	0.0168693	0.896451	0.0696309	1/3	0/3	-0.108225	0.17239
5000	3	22	7	YDL226C	GCS1	0.778719	0.0072265	0.864704	0.0530809	1.11095	0.0754521	0/3	1/3	0.0859849	0.172625
1118	4	30	18	YER163C	YER163C	1.02631	0.0404763	0.924931	0.0395782	0.903291	0.0627045	1/3	0/3	-0.101375	0.172679
167	2	2	48	YKL074C	MUD2	0.916148	0.0441114	0.492348	0.319904	0.526164	0.334601	3/3	0/3	-0.4238	0.172976
1033	4	30	30	YER167W	BCK2	1.02245	0.014544	0.913534	0.0600302	0.894455	0.0707735	1/3	0/3	-0.108919	0.173271
5001	2	20	23	YGL263W	COS12	0.997552	0.0194762	1.08358	0.072662	1.08554	0.0568618	0/3	0/3	0.0860275	0.173274
128	2	3	14	YBL006C	LDB7	0.583146	0.14888	0.05	0	0.0917202	0.0234167	2/2	0/2	-0.533146	0.173359
3959	2	26	25	YLR327C	TMA10	1.00502	0.0228192	1.0338	0.022424	1.02884	0.0194886	0/3	0/3	0.0287759	0.173418
5048	3	4	20	YJL051W	IRC8	1.04694	0.0655318	1.13667	0.0286373	1.08926	0.0613308	0/3	0/3	0.0897305	0.173497
5934	1	17	48	YBR235W	YBR235W	1.07936	0.0450168	1.27332	0.124363	1.1816	0.125113	0/3	1/3	0.193968	0.173511
5636	4	12	14	YGL070C_14	false	0.277002	0.0415293	0.419382	0.0826908	1.56122	0.425956	0/3	2/3	0.14238	0.173542
6009	4	19	22	YFR032C-B_15	false	0.71496	0.050221	0.93233	0.102233	1.32011	0.240336	0/3	2/3	0.21737	0.173551
409	3	5	45	YDR071C	PAA1	1.06395	0.0388763	0.829757	0.182088	0.777043	0.153311	2/3	0/3	-0.234194	0.174166
5263	1	8	40	YMR156C	TPP1	1.03014	0.106781	1.1355	0.0368888	1.11028	0.0774564	0/3	1/3	0.105358	0.174586
649	1	2	48	YLL054C	YLL054C	1.00761	0.02944	0.845728	0.121781	0.838416	0.109378	1/3	0/3	-0.161883	0.17463
4974	2	31	48	YNL179C	YNL179C	0.759575	0.109893	0.84411	0.0530367	1.12358	0.0852936	0/3	2/3	0.0845353	0.174748
4213	2	20	22	YGR104C	SRB5	0.206884	0.00052323	0.248472	0.011206	1.20117	0.0572033	0/2	1/2	0.041588	0.175002
1689	3	8	19	YJR058C	APS2	1.05834	0.0110102	1.00375	0.0403158	0.948368	0.0352167	0/3	0/3	-0.0545908	0.175149
306	2	7	8	YGL046W	YGL046W	0.623871	0.0227911	0.31684	0.191765	0.517637	0.32041	3/3	0/3	-0.307031	0.175174
299	4	11	40	YLR363W-A_15	false	0.976249	0.0649692	0.659565	0.155515	0.687919	0.193386	3/3	0/3	-0.316685	0.175217
4086	2	8	18	YGR044C	RME1	1.01215	0.065865	1.04766	0.0453519	1.03664	0.0267548	0/3	0/3	0.0355054	0.17522
1737	3	16	16	YHR131C	YHR131C	1.07671	0.0198574	1.02524	0.0301148	0.952505	0.032632	0/3	0/3	-0.05147	0.175381
5511	1	30	3	YOR076C	SKI7	0.995865	0.066746	1.12576	0.0937939	1.13256	0.090369	0/3	1/3	0.129897	0.175427
446	3	2	17	YLR426W	YLR426W	0.892772	0.0654968	0.676248	0.10096	0.766972	0.159276	2/3	0/3	-0.216524	0.175505
6134	1	8	38	YML061C	PIF1	1.31526	0.208879	1.70179	0.0587789	1.33048	0.231788	0/3	2/3	0.386529	0.175795
5416	2	22	39	YLR260W	LCB5	0.932465	0.103403	1.05218	0.0281082	1.14057	0.11199	0/3	1/3	0.119718	0.175942
647	3	30	46	YMR315W	YMR315W	1.03139	0.0313881	0.868921	0.0774931	0.84097	0.0495416	1/2	0/2	-0.162467	0.176033
1004	1	13	17	YER056C	FCY2	0.943514	0.0130557	0.832179	0.0747828	0.882248	0.0808698	1/3	0/3	-0.111335	0.176548
936	2	16	47	YGL257C	MNT2	0.795713	0.367395	0.677346	0.448866	0.686313	0.360701	1/3	0/3	-0.118367	0.176945
6125	2	16	48	YOR208W	PTP2	1.06722	0.116739	1.41261	0.121627	1.35303	0.269234	0/3	2/3	0.345386	0.176951
3802	1	6	9	YMR266W	RSN1	1.0774	0.0262102	1.09886	0.0153515	1.02021	0.0141968	0/3	0/3	0.0214561	0.177001
5812	4	16	26	YMR064W_14	false	0.737069	0.107215	0.906405	0.0821813	1.2499	0.169477	0/3	2/3	0.169336	0.177017
1030	2	20	21	YDR191W	HST4	1.21511	0.105808	1.10602	0.0368088	0.914775	0.0534339	1/3	0/3	-0.109091	0.17707
4629	4	4	1	YOR150W_14	false	0.731126	0.0880258	0.795383	0.0696831	1.09356	0.0711019	0/3	1/3	0.064257	0.177097
721	1	11	15	YCL026C	YCL026C	1.25744	0.0183441	1.10946	0.120535	0.88111	0.0835167	1/3	0/3	-0.147983	0.177709
1909	3	11	32	YJL129C	TRK1	0.385424	0.0418044	0.346638	0.0192032	0.905848	0.0642056	1/3	0/3	-0.0387861	0.177828
924	3	17	40	YNL145W	MFA2	1.10644	0.0275006	0.98719	0.0713471	0.893193	0.0744956	1/3	0/3	-0.11925	0.177869
399	3	24	9	YCR076C	YCR076C	1.12103	0.0361069	0.879253	0.183766	0.782271	0.155528	2/3	0/3	-0.241773	0.177873
2225	2	8	4	YOR162C	YRR1	1.06043	0.015738	1.03946	0.0168187	0.980301	0.0135404	0/3	0/3	-0.0209696	0.177913
1948	4	2	8	YER176W_15	false	1.13381	0.0328022	1.09746	0.0521241	0.967517	0.0225348	0/3	0/3	-0.0363504	0.177981
632	3	15	14	YIL166C	YIL166C	1.08874	0.0323642	0.922838	0.0857833	0.850487	0.103733	2/3	0/3	-0.165901	0.178558
6138	1	8	30	YML063W	RPS1B	1.39587	0.22374	1.83799	0.109007	1.35723	0.266173	0/3	2/3	0.442118	0.178577
1365	2	32	26	YOR132W	VPS17	0.967342	0.0330972	0.889849	0.0222146	0.921627	0.0519383	0/3	0/3	-0.0774934	0.178581
820	3	21	4	YNL141W	AAH1	0.416591	0.16185	0.284411	0.165791	0.618815	0.310916	2/3	0/3	-0.13218	0.17861
4947	1	31	26	YDR372C	VPS74	1.01209	0.00382295	1.09461	0.0594748	1.08143	0.0564634	0/3	0/3	0.0825253	0.178735
6067	1	20	22	YML013W	UBX2	0.861286	0.136202	1.11104	0.0735218	1.32614	0.253141	0/3	2/3	0.249755	0.178777
5863	2	30	39	YLR288C	MEC3	0.924584	0.0823512	1.10388	0.0550507	1.20702	0.157302	0/3	1/3	0.179298	0.179029
5859	2	19	31	YMR067C	UBX4	0.916062	0.135938	1.09496	0.139715	1.21008	0.149284	0/3	2/3	0.1789	0.179068
619	2	24	14	YOR097C	YOR097C	0.961776	0.107013	0.793472	0.0445813	0.836329	0.114006	2/3	0/3	-0.168303	0.179101
694	4	27	8	YPL096C-A_15	false	1.16585	0.118202	1.01247	0.107446	0.871732	0.0870466	2/3	0/3	-0.153381	0.179117
130	2	3	47	YHR079C-B	YHR079C-B	1.06658	0.0658275	0.54853	0.356971	0.516177	0.345264	2/3	0/3	-0.518047	0.179158
4477	3	16	19	YDL122W	UBP1	0.975526	0.0363283	1.03102	0.0123341	1.05836	0.0412135	0/3	0/3	0.0554956	0.179245
846	3	13	29	YML041C	VPS71	0.884426	0.0390451	0.755308	0.0751124	0.856133	0.0971402	2/3	0/3	-0.129118	0.179385
5465	2	4	28	YOR152C	YOR152C	0.90089	0.141887	1.02524	0.0591551	1.15796	0.126709	0/3	1/3	0.124348	0.17954
5978	4	12	24	YKR085C_14	false	0.490939	0.103936	0.699284	0.0435718	1.51154	0.412602	0/3	2/3	0.208345	0.179611
5722	3	30	10	YMR171C	EAR1	1.04476	0.0164101	1.19898	0.094474	1.14899	0.105958	0/3	1/3	0.154218	0.179626
5476	2	22	30	YKL020C	SPT23	1.02662	0.0498508	1.15257	0.05661	1.12641	0.0936925	0/3	1/3	0.125948	0.179702
4843	4	14	33	YIL102C_15	false	1.10515	0.0691707	1.18126	0.0228312	1.07193	0.050707	0/3	0/3	0.0761174	0.179851
993	3	6	44	YML094W	GIM5	0.894913	0.111177	0.782391	0.189648	0.860013	0.114757	1/3	0/3	-0.112522	0.180096
4828	2	19	48	YNL229C	URE2	0.443331	0.0375334	0.518615	0.0156082	1.17526	0.0642935	0/2	1/2	0.0752847	0.180413
2170	2	32	18	YOR130C	ORT1	0.269779	0.0493833	0.245501	0.0326389	0.91896	0.051198	0/3	0/3	-0.0242781	0.18069
5975	4	3	10	YAL067W-A_15	false	0.882488	0.176761	1.09024	0.129006	1.27236	0.206789	0/3	2/3	0.20775	0.18082
6013	4	9	38	YDL121C_15	false	0.605215	0.0415715	0.82392	0.115931	1.38005	0.28639	0/3	2/3	0.218705	0.181038
481	1	12	39	YOL056W	GPM3	1.11075	0.0449044	0.906177	0.181528	0.811193	0.139281	1/3	0/3	-0.204571	0.181148
1066	3	16	7	YDL119C	YDL119C	0.862085	0.0203814	0.755975	0.0730016	0.877293	0.086587	1/3	0/3	-0.10611	0.181161
1471	1	26	36	YLR095C	IOC2	0.963457	0.0369617	0.89469	0.0669252	0.928093	0.0494502	0/3	0/3	-0.0687672	0.181212
742	2	3	20	YGL034C	YGL034C	1.09323	0.0578142	0.948478	0.0973713	0.868851	0.0925421	2/3	0/3	-0.144753	0.181373
5150	1	31	3	YLR133W	CKI1	1.01516	0.0478847	1.11256	0.0585438	1.09789	0.0682815	0/3	0/3	0.0974	0.181463
5792	2	23	41	YFR010W	UBP6	1.00037	0.0352984	1.16598	0.134822	1.16412	0.111458	0/3	2/3	0.165605	0.181532
1181	2	6	15	YLR374C	YLR374C	0.759974	0.0659817	0.665525	0.0352111	0.880963	0.0764164	1/3	0/3	-0.0944484	0.181672
646	3	10	45	YMR060C	SAM37	0.444841	0.00739025	0.282122	0.0403637	0.635891	0.101301	2/2	0/2	-0.162719	0.181729
5293	1	18	48	YLR068W	FYV7	0.254622	0.0711413	0.363219	0.061233	1.504	0.389611	0/3	2/3	0.108597	0.181836
701	1	17	12	YBR224W	YBR224W	0.933841	0.032779	0.782047	0.0940605	0.83936	0.109647	1/3	0/3	-0.151795	0.182021
5911	2	24	42	YOR107W	RGS2	1.05268	0.055742	1.24149	0.14252	1.17982	0.124605	0/3	1/3	0.188805	0.182024
605	2	3	30	YBL010C	YBL010C	1.06042	0.0514157	0.88965	0.0876729	0.842864	0.107176	1/3	0/3	-0.170773	0.18204
1065	3	1	36	YBR023C	CHS3	1.08597	0.041379	0.979825	0.115572	0.899598	0.0710799	1/3	0/3	-0.106148	0.182043
5370	2	5	7	YDR275W	BSC2	0.997884	0.0822086	1.11322	0.034961	1.1221	0.0856141	0/3	1/3	0.115336	0.182215
5963	2	19	41	YFL050C	ALR2	0.96441	0.0752465	1.1679	0.0724012	1.22427	0.174813	0/3	1/3	0.203485	0.182247
354	4	5	48	YJR044C_15	false	0.994356	0.00549457	0.725238	0.18858	0.72953	0.190553	2/3	0/3	-0.269118	0.182281
1768	1	7	35	YCL012W	YCL012W	1.10566	0.0179601	1.0563	0.0349766	0.955472	0.0309916	0/3	0/3	-0.0493618	0.182404
4928	3	16	11	YDL121C	YDL121C	0.977487	0.0361908	1.05861	0.0703815	1.08297	0.0578572	0/3	0/3	0.0811283	0.182444
5646	2	31	10	YGL016W	KAP122	0.751963	0.0873192	0.895541	0.0147001	1.20794	0.146624	0/3	2/3	0.143578	0.182494
5358	1	17	2	YPL165C	SET6	0.960329	0.0594021	1.07455	0.0248987	1.12427	0.0875976	0/3	2/3	0.114219	0.182615
718	4	20	11	YML073C	RPL6A	1.20703	0.109141	1.05823	0.0169465	0.88314	0.0719613	1/3	0/3	-0.148804	0.182632
5510	1	7	39	YCL013W	YCL013W	1.00667	0.0967404	1.13618	0.0130924	1.13879	0.105477	0/3	1/3	0.129518	0.18273
373	4	1	12	YER177W_15	false	1.12457	0.0207469	0.870669	0.198747	0.771353	0.165327	1/3	0/3	-0.253897	0.182863
6113	3	24	35	YDL168W	SFA1	0.807395	0.0754198	1.10818	0.141792	1.40043	0.313405	0/3	2/3	0.300783	0.182874
5878	4	8	47	YGL029W_14	false	0.717567	0.0264258	0.899698	0.11631	1.25759	0.180177	0/3	2/3	0.182131	0.182897
5342	2	17	24	YFR034C	PHO4	0.941781	0.0329001	1.05489	0.109907	1.11757	0.0831993	0/3	1/3	0.11311	0.182953
4404	4	26	24	YFL010W-A_15	false	1.06212	0.060121	1.11387	0.0626302	1.04939	0.0364654	0/3	0/3	0.0517499	0.183029
610	2	5	14	YPL048W	CAM1	0.88951	0.102737	0.719344	0.0431159	0.821371	0.116286	2/3	0/3	-0.170166	0.18315
1258	3	4	43	YJR051W	OSM1	1.03283	0.059805	0.945119	0.120899	0.911458	0.0636721	1/3	0/3	-0.0877102	0.183431
1025	2	29	10	YPR152C	URN1	1.12348	0.0812972	1.0139	0.154007	0.897251	0.0796553	1/3	0/3	-0.109578	0.183446
4138	1	26	32	YLR094C	GIS3	1.07587	0.0558622	1.1139	0.0330966	1.03661	0.0267123	0/3	0/3	0.0380248	0.183523
5922	4	10	46	YGL174W	BUD13	0.770585	0.0993536	0.961507	0.038834	1.27745	0.2311	0/3	1/3	0.190922	0.183567
5591	4	12	43	YGR252W_14	false	0.273837	0.029389	0.412183	0.094026	1.52077	0.398821	0/3	2/3	0.138346	0.183708
6073	3	27	13	YDL061C	RPS29B	0.832895	0.149879	1.08734	0.0498754	1.35551	0.291774	0/3	2/3	0.254442	0.183958
5954	3	5	23	YDL115C	IWR1	0.273168	0.052803	0.474513	0.0939027	1.88016	0.777823	0/3	3/3	0.201345	0.18403
4224	4	27	30	YJL012C-A_15	false	0.992079	0.0297234	1.03408	0.00775423	1.04326	0.0319367	0/3	0/3	0.0420016	0.184177
144	3	2	48	YNL316C	PHA2	1.04316	0.0691891	0.566443	0.365345	0.534923	0.344644	3/3	0/3	-0.476721	0.184358
5468	2	20	35	YGR004W	PEX31	1.00463	0.0387836	1.12917	0.0535032	1.12732	0.0912843	0/3	1/3	0.124534	0.184399
833	3	4	47	YJR052W	RAD7	1.04196	0.0312729	0.911697	0.062513	0.877409	0.0834933	1/3	0/3	-0.130267	0.184715
5728	2	32	2	YOR126C	IAH1	1.02628	0.122825	1.18142	0.0733723	1.164	0.119774	0/3	2/3	0.155138	0.18477
1374	3	2	39	YJR119C	JHD2	1.03983	0.0350086	0.963004	0.0517894	0.926702	0.0513936	0/3	0/3	-0.0768211	0.184797
4831	3	13	25	YML038C	YMD8	1.00889	0.0498981	1.08432	0.0545867	1.0762	0.0546974	0/3	0/3	0.0754332	0.184942
3860	4	10	16	YIL111W_15	false	1.10512	0.0174529	1.13002	0.03321	1.02234	0.0155847	0/3	0/3	0.024897	0.18521
1527	4	14	42	YER109C	FLO8	1.29331	0.083299	1.22791	0.0644393	0.950817	0.0349531	0/3	0/3	-0.0653911	0.185227
384	1	9	13	YER041W	YEN1	1.04557	0.110071	0.793893	0.136605	0.769562	0.157993	2/3	0/3	-0.251674	0.186102
5587	2	18	2	YLR218C	YLR218C	0.815194	0.0562982	0.952838	0.0948006	1.17266	0.120737	0/3	2/3	0.137644	0.186158
3813	2	29	13	YDR251W	PAM1	0.980238	0.0287112	1.00243	0.014019	1.0231	0.016519	0/3	0/3	0.0221867	0.186277
1201	3	6	28	YML070W	DAK1	1.08968	0.0749049	0.997254	0.0264996	0.918541	0.0536749	1/3	0/3	-0.092421	0.186337
764	2	32	30	YOR133W	EFT1	1.1999	0.102473	1.05809	0.0202873	0.887802	0.0728723	1/3	0/3	-0.141811	0.186341
411	1	2	44	YLL053C	YLL053C	0.965173	0.0617926	0.732995	0.133266	0.765935	0.158479	1/3	0/3	-0.232177	0.186553
5152	3	30	20	YPR014C	YPR014C	0.903696	0.0623706	1.00114	0.0389759	1.11307	0.0880115	0/3	1/3	0.0974412	0.186801
5881	3	16	47	YDL130W	RPP1B	0.66456	0.0643308	0.847192	0.00909708	1.28554	0.110754	0/2	2/2	0.182633	0.186966
5690	3	31	28	YBR275C	RIF1	0.90891	0.0354986	1.05876	0.0772735	1.16933	0.124446	0/3	2/3	0.149847	0.187621
1618	4	9	44	YIL085C_15	false	1.06173	0.048434	1.00278	0.0475395	0.945163	0.0393959	0/3	0/3	-0.0589476	0.187688
295	3	22	29	YCL038C	ATG22	1.02808	0.057949	0.70885	0.19404	0.69704	0.204185	2/3	0/3	-0.319227	0.187777
1093	4	6	47	YJR044C_15	false	1.01917	0.0382872	0.915733	0.0920713	0.897707	0.0725966	1/3	0/3	-0.103441	0.187841
6103	3	22	46	YLR031W	YLR031W	1.0096	0.0783304	1.29601	0.127906	1.30227	0.240289	0/3	1/3	0.286408	0.187931
580	2	31	27	YOL088C	MPD2	1.0922	0.0713147	0.91379	0.188884	0.830013	0.129677	1/3	0/3	-0.178414	0.188089
5116	1	6	33	YMR275C	BUL1	0.933435	0.0984912	1.02839	0.0306897	1.11018	0.0801328	0/3	1/3	0.0949516	0.188417
4492	4	32	47	blank	false	1.06789	0.020333	1.12379	0.0299337	1.05286	0.0381942	0/3	0/3	0.0559015	0.188551
6070	4	9	30	YDL075W_15	false	0.309598	0.0297033	0.560399	0.0468658	1.84156	0.328059	0/2	2/2	0.250801	0.188637
5771	3	32	41	YJR024C	MDE1	0.934824	0.0330071	1.09678	0.0985645	1.17627	0.129958	0/3	1/3	0.161957	0.188769
1234	3	10	8	YML096W	YML096W	1.01491	0.0652205	0.924938	0.0134185	0.915185	0.0609096	0/3	0/3	-0.0899729	0.18895
5339	3	25	1	YIR043C	YIR043C	0.996302	0.00902197	1.10919	0.0765734	1.11374	0.0826181	0/3	1/3	0.112889	0.188956
5642	3	27	24	YBR083W	TEC1	0.918817	0.023177	1.06184	0.0882387	1.15779	0.116868	0/3	1/3	0.143026	0.188991
158	3	1	46	YNL015W	PBI2	0.971225	0.0772863	0.538261	0.370321	0.534472	0.349239	2/3	0/3	-0.432964	0.18902
1927	4	6	45	YBR165W_15	false	1.03348	0.0661208	0.996052	0.0906353	0.96224	0.0270514	0/3	0/3	-0.0374242	0.189094
509	2	27	17	YFR018C	YFR018C	1.15209	0.114233	0.955344	0.126043	0.83414	0.123254	2/3	0/3	-0.19675	0.18911
5738	1	14	37	YMR306C-A	YMR306C-A	1.07325	0.0423641	1.2303	0.0715144	1.15069	0.110874	0/3	1/3	0.15705	0.18917
5763	2	21	47	YIL024C	YIL024C	0.948412	0.0773579	1.10928	0.0604622	1.18009	0.143403	0/3	1/3	0.160868	0.189324
5570	1	28	47	YPL241C	CIN2	0.910843	0.0286667	1.04666	0.080476	1.15158	0.110076	0/3	1/3	0.135815	0.189373
6054	3	27	43	YGL107C	RMD9	0.451637	0.0791498	0.69285	0.153167	1.52138	0.0725146	0/2	2/2	0.241213	0.189543
5869	1	6	17	YMR269W	TMA23	0.918777	0.0352806	1.09925	0.102664	1.20135	0.147814	0/3	2/3	0.180471	0.189572
1727	1	14	33	YMR305C	SCW10	1.09923	0.0563506	1.04747	0.0210631	0.954466	0.0308728	0/3	0/3	-0.0517593	0.189662
5553	1	32	11	YPL239W	YAR1	0.730744	0.0685932	0.864853	0.059714	1.19498	0.15222	0/3	1/3	0.134109	0.189731
6039	2	23	14	YBL082C	ALG3	0.852563	0.0402051	1.08258	0.151152	1.27454	0.197727	0/3	2/3	0.23002	0.189782
5942	4	4	22	YLR389C_14	false	1.10908	0.0653503	1.30593	0.169996	1.17665	0.124402	0/3	2/3	0.19685	0.190137
690	2	4	30	YGR033C	TIM21	1.14402	0.0796973	0.990403	0.0338793	0.87211	0.0922731	2/3	0/3	-0.153614	0.190235
1150	3	15	15	YDR482C	CWC21	1.0471	0.0325018	0.949232	0.0387157	0.908503	0.0636139	1/3	0/3	-0.0978672	0.19059
311	3	9	48	YBR056W	YBR056W	1.4116	0.177476	1.11127	0.0555953	0.802187	0.12453	2/3	0/3	-0.300333	0.191136
1404	3	30	6	control9_H2P1	false	1.35709	0.0461898	1.28238	0.0681227	0.944996	0.0408673	0/3	0/3	-0.0747146	0.191159
692	1	7	5	YHR050W	SMF2	1.16173	0.0641645	1.00828	0.115	0.868818	0.098435	1/3	0/3	-0.153443	0.191238
4882	2	24	8	YOR226C	ISU2	1.00567	0.029963	1.08386	0.0862858	1.07621	0.0532406	0/3	0/3	0.078189	0.19127
4602	4	24	44	blank	false	0.991221	0.0405469	1.05383	0.0854421	1.06147	0.0426522	0/3	0/3	0.0626107	0.191289
5742	4	1	26	YBR085W_15	false	0.988707	0.0264841	1.14612	0.0893499	1.16237	0.121961	0/3	1/3	0.157416	0.191401
5315	2	10	17	YJL187C	SWE1	0.914024	0.0708239	1.02482	0.0726275	1.12597	0.0930976	0/3	1/3	0.110794	0.192013
4332	2	15	5	YFL020C	PAU5	1.01178	0.0474833	1.05928	0.0231467	1.04854	0.0373923	0/3	0/3	0.0475054	0.192076
1448	1	29	23	YHR013C	ARD1	0.491891	0.0632292	0.421652	0.0158838	0.867699	0.0856167	1/3	0/3	-0.0702389	0.192361
5838	2	17	20	YFR033C	QCR6	0.856916	0.102061	1.03225	0.0861013	1.22136	0.16517	0/3	2/3	0.175337	0.19239
5098	4	27	10	YIL002W-A_15	false	1.01643	0.0143592	1.11001	0.0617503	1.09259	0.0673844	0/3	1/3	0.0935737	0.192519
281	1	12	7	YOL049W	GSH2	0.892793	0.141313	0.566645	0.137757	0.664035	0.217977	2/3	0/3	-0.326148	0.19263
5677	1	27	3	YCR019W	MAK32	1.04829	0.0678861	1.19653	0.0995067	1.14486	0.111322	0/3	1/3	0.148242	0.192813
4507	1	15	43	YCL050C	APA1	1.04934	0.00305671	1.10631	0.0386184	1.05441	0.0398308	0/3	0/3	0.0569753	0.192873
5675	2	7	40	YGL058W	RAD6	0.390171	0.0465162	0.538265	0.133278	1.36942	0.270008	0/3	2/3	0.148094	0.192921
4723	4	7	18	YBR196C-A_15	false	0.647202	0.0815486	0.717271	0.0548086	1.11666	0.0848758	0/3	1/3	0.0700693	0.192981
5475	2	31	9	YGR259C	YGR259C	1.11894	0.119967	1.24479	0.146068	1.11493	0.0816253	0/3	1/3	0.125846	0.193007
1671	3	15	7	YDR480W	DIG2	1.11494	0.00383874	1.05939	0.0413017	0.950161	0.0364894	0/3	0/3	-0.055551	0.193272
5539	2	31	38	YGL026C	TRP5	1.04007	0.113299	1.17298	0.150491	1.12997	0.0948394	0/3	2/3	0.132912	0.193355
1479	1	31	22	YDR371W	CTS2	1.02329	0.0353234	0.954994	0.0266552	0.934676	0.0480376	0/3	0/3	-0.0682925	0.19337
4815	2	8	13	YLR312W-A	YLR312W-A	0.480275	0.0379634	0.554673	0.0338193	1.16358	0.129191	0/3	1/3	0.0743977	0.19341
2332	1	5	33	YER032W	FIR1	1.09547	0.0156877	1.08035	0.0207543	0.986178	0.0101486	0/3	0/3	-0.0151118	0.193739
4767	4	18	40	YCL006C_15	false	1.17809	0.0591222	1.25002	0.0378815	1.06298	0.0485932	0/3	0/3	0.0719274	0.193807
3935	1	20	28	YMR193C-A	YMR193C-A	0.938473	0.016672	0.966383	0.034496	1.02947	0.021672	0/3	0/3	0.0279098	0.193982
5281	3	27	45	YDL071C	YDL071C	0.902917	0.0993384	1.01027	0.0498493	1.12845	0.0943299	0/3	2/3	0.10735	0.194348
5830	3	16	28	YHR194W	MDM31	0.789189	0.230841	0.962377	0.114427	1.30552	0.306172	0/3	1/3	0.173189	0.194628
1319	1	22	10	YAR030C	YAR030C	1.05463	0.0279526	0.972441	0.0708048	0.921781	0.0577568	1/3	0/3	-0.082193	0.194642
5289	2	6	20	YKL080W	VMA5	0.255348	0.0242373	0.363489	0.0583862	1.41454	0.0943865	0/2	2/2	0.10814	0.194725
4701	4	24	42	YJR047C_14	false	1.11556	0.0996016	1.18422	0.139475	1.05938	0.0422689	0/3	0/3	0.0686564	0.194754
1620	1	22	22	YAR040C	YAR040C	1.00986	0.00634195	0.951007	0.0395721	0.941897	0.0426531	0/3	0/3	-0.0588482	0.194802
953	2	7	10	YBL019W	APN2	1.03416	0.0864513	0.917887	0.0743761	0.891404	0.0765381	1/3	0/3	-0.116274	0.194841
4421	2	3	9	YIL079C	AIR1	1.06717	0.0738856	1.11964	0.112234	1.0468	0.0347246	0/3	0/3	0.0524705	0.194983
1672	2	25	15	YIL029C	YIL029C	1.01492	0.0235344	0.959424	0.0198141	0.946192	0.0393514	0/3	0/3	-0.0554954	0.195137
5875	1	6	14	YAL048C	GEM1	0.68092	0.0871832	0.86247	0.159127	1.27373	0.204786	0/3	2/3	0.181549	0.195334
1013	4	18	16	YER016W_15	false	0.741061	0.039059	0.630625	0.072957	0.853285	0.104595	1/3	0/3	-0.110435	0.19601
1398	3	11	36	YJL132W	YJL132W	1.09688	0.126922	1.02199	0.080181	0.936611	0.0470631	0/3	0/3	-0.074894	0.196095
1034	2	14	1	YJL178C	ATG27	1.04283	0.0704556	0.93392	0.084902	0.896871	0.0766531	1/3	0/3	-0.108905	0.196181
688	2	32	10	YOR127W	RGA1	1.19775	0.0227973	1.0434	0.0983436	0.872426	0.092402	1/3	0/3	-0.154352	0.196282
1367	1	20	27	YOL083W	YOL083W	1.08291	0.0480788	1.00543	0.0402746	0.929973	0.0492502	0/3	0/3	-0.0774751	0.19641
308	3	2	40	YNL279W	PRM1	0.693958	0.111968	0.388065	0.282019	0.527094	0.342141	2/3	0/3	-0.305892	0.196435
4300	4	26	41	YOR309C_15	false	0.421859	0.0832671	0.467138	0.107231	1.1024	0.0605127	0/3	1/3	0.0452786	0.196538
1037	1	26	45	YNL293W	MSB3	0.757653	0.102815	0.649216	0.109287	0.857418	0.104799	2/3	0/3	-0.108436	0.19654
370	2	27	14	YGL003C	CDH1	0.684776	0.088089	0.426995	0.129737	0.650021	0.260079	2/3	0/3	-0.257781	0.196549
5042	2	22	33	YJL135W	YJL135W	0.967199	0.0355717	1.05662	0.056749	1.09382	0.0689831	0/3	1/3	0.0894193	0.196782
154	3	3	48	YFR039C	YFR039C	0.995273	0.0998162	0.557978	0.360444	0.550188	0.353841	3/3	0/3	-0.437295	0.197017
5928	3	6	25	YLR444C	YLR444C	1.01052	0.0121126	1.20347	0.131164	1.19266	0.143927	0/3	2/3	0.19295	0.197018
5971	4	32	44	blank	false	0.976209	0.0263948	1.18177	0.167347	1.20856	0.153437	0/3	1/3	0.205566	0.197107
849	1	32	45	YOL018C	TLG2	0.681835	0.120495	0.552847	0.0770707	0.826571	0.119997	1/3	0/3	-0.128988	0.197463
5730	1	32	3	YPL240C	HSP82	1.203	0.0892102	1.35824	0.04297	1.13664	0.109002	0/3	1/3	0.155235	0.197559
1239	1	9	45	YER050C	RSM18	0.671466	0.0722645	0.582098	0.0644909	0.871927	0.0890084	1/3	0/3	-0.0893681	0.197672
1214	2	28	22	YOR115C	TRS33	1.0474	0.0788595	0.955593	0.0109774	0.916847	0.0597977	1/3	0/3	-0.0918098	0.19768
372	1	18	47	YOR043W	WHI2	1.11538	0.106994	0.860576	0.0961303	0.785551	0.154087	2/3	0/3	-0.254809	0.197901
991	1	5	30	YPL198W	RPL7B	1.07999	0.0542162	0.967295	0.0315114	0.899264	0.0734333	1/3	0/3	-0.112694	0.197907
5338	3	30	12	YPR009W	SUT2	0.955948	0.100351	1.06876	0.0389096	1.12776	0.0964891	0/3	1/3	0.11281	0.197939
5844	3	8	7	YJR054W	YJR054W	0.808738	0.177709	0.984664	0.291183	1.19802	0.122801	0/3	1/3	0.175926	0.19801
686	2	15	12	YGL082W	YGL082W	1.103	0.0948328	0.948519	0.0646774	0.866279	0.0909064	1/3	0/3	-0.154483	0.198051
1127	1	3	26	YDR076W	RAD55	0.698126	0.0980831	0.597543	0.124239	0.854348	0.107757	1/3	0/3	-0.100583	0.198052
1603	1	1	35	YGR165W	MRPS35	0.724759	0.0133556	0.664766	0.0535492	0.916552	0.0618491	1/3	0/3	-0.0599933	0.19831
1314	1	25	13	YGR129W	SYF2	1.01799	0.0137667	0.935172	0.0555018	0.919083	0.0597667	1/3	0/3	-0.0828146	0.198398
5155	2	10	22	YLR191W	PEX13	0.825025	0.0521977	0.922551	0.0396247	1.12352	0.0981709	0/3	1/3	0.097526	0.198637
5986	2	1	38	YPL055C	LGE1	0.582385	0.0440162	0.794517	0.142265	1.37749	0.290285	0/3	2/3	0.212132	0.198766
6072	4	12	35	YDR500C_14	false	0.642593	0.07568	0.896335	0.128671	1.42879	0.329508	0/3	2/3	0.253741	0.199037
707	2	16	42	YGR087C	PDC6	1.00089	0.0719748	0.850702	0.13509	0.849007	0.107629	2/3	0/3	-0.150191	0.199329
1632	2	21	43	YIL023C	YKE4	1.01472	0.0624954	0.956507	0.104258	0.939822	0.0480281	0/3	0/3	-0.0582131	0.199363
5480	1	23	8	YEL025C	YEL025C	0.802166	0.0905837	0.928411	0.0280544	1.17304	0.141026	0/3	1/3	0.126245	0.199496
191	3	29	44	YIL108W	YIL108W	0.962883	0.0785448	0.570857	0.37084	0.564312	0.358594	3/3	0/3	-0.392026	0.199734
526	3	22	13	YAR050W	FLO1	1.02116	0.0413197	0.83198	0.119066	0.818204	0.133578	1/3	0/3	-0.189183	0.199784
969	2	7	48	YGL060W	YBP2	1.11842	0.0807905	1.00373	0.0195453	0.90242	0.0701616	1/3	0/3	-0.114693	0.199937
1238	3	13	37	YML042W	CAT2	1.12177	0.00990525	1.03215	0.058187	0.92059	0.0588987	1/3	0/3	-0.0896177	0.199968
830	1	18	25	YNL332W	THI12	1.09153	0.0654914	0.960521	0.0724127	0.88335	0.0892267	1/3	0/3	-0.131014	0.199989
6083	3	1	28	YBR021W	FUR4	0.740476	0.0694861	1.00125	0.126446	1.38227	0.320753	0/3	2/3	0.260779	0.200367
966	3	7	24	YGR050C	YGR050C	0.990461	0.141135	0.875401	0.0589635	0.89504	0.0807997	2/3	0/3	-0.11506	0.200555
4694	1	17	14	YPL162C	YPL162C	1.07508	0.0304968	1.14341	0.0252536	1.06489	0.0495341	0/3	0/3	0.0683353	0.200585
4893	1	4	1	YOR088W	YOR088W	1.04708	0.070237	1.12587	0.0511257	1.07817	0.0611347	0/3	0/3	0.0787912	0.200643
1106	3	19	42	YFR013W	IOC3	1.08657	0.0611253	0.984099	0.051537	0.908247	0.0666323	1/3	0/3	-0.102474	0.200742
4811	3	14	27	YDL198C	GGC1	0.458112	0.0648001	0.532256	0.0166451	1.18318	0.151488	0/3	1/3	0.0741436	0.200902
1774	3	8	40	YGR188C	BUB1	0.488861	0.0219239	0.43983	0.0420977	0.899569	0.0771581	1/3	0/3	-0.0490309	0.200951
5330	1	22	36	YLR081W	GAL2	0.962621	0.0476532	1.07501	0.0645903	1.12001	0.0951547	0/3	1/3	0.112386	0.200999
1402	2	12	46	YGR070W	ROM1	1.00548	0.0483371	0.930686	0.104218	0.92269	0.0617533	1/3	0/3	-0.074792	0.201072
1478	2	6	46	YLR184W	YLR184W	0.401018	0.0489197	0.332642	0.0414509	0.838744	0.12314	2/3	0/3	-0.0683765	0.201438
1057	2	27	1	YFR014C	CMK1	1.06502	0.0277342	0.958203	0.0883791	0.899419	0.0768654	1/3	0/3	-0.106817	0.201641
5544	1	11	35	YCL032W	STE50	1.13973	0.0694765	1.27304	0.052618	1.12208	0.0926906	0/3	1/3	0.133306	0.201714
1307	3	28	20	YJR149W	YJR149W	0.951929	0.0237188	0.868709	0.0863449	0.910891	0.0683108	1/3	0/3	-0.0832201	0.201968
593	4	4	44	YGR257C_14	false	0.613675	0.102221	0.440001	0.0795199	0.739475	0.203246	2/3	0/3	-0.173674	0.201997
356	3	17	34	YNR025C	YNR025C	0.848747	0.00843345	0.580326	0.0965973	0.68268	0.107028	2/2	0/2	-0.268422	0.202032
980	1	27	44	YEL052W	AFG1	0.75067	0.0865279	0.636665	0.118734	0.847804	0.119349	1/3	0/3	-0.114005	0.202146
5656	1	29	47	YHR030C	SLT2	0.897824	0.0655344	1.04296	0.0745775	1.16974	0.138472	0/3	1/3	0.145136	0.202315
4781	2	18	25	YJL153C	INO1	0.374907	0.0318202	0.447659	0.0486245	1.20207	0.165714	0/3	1/3	0.0727513	0.202733
5841	2	25	30	YPR145W	ASN1	0.946938	0.0446896	1.12267	0.100009	1.19122	0.143233	0/3	2/3	0.175734	0.202783
1158	4	1	32	YER182W_15	false	1.15077	0.0175845	1.05423	0.0855205	0.915457	0.0649617	1/3	0/3	-0.0965357	0.202915
5708	2	32	1	YDR231C	COX20	0.82515	0.0395749	0.976987	0.0931806	1.1892	0.149785	0/3	2/3	0.151838	0.203264
922	2	6	45	YJL192C	SOP4	0.968499	0.0572179	0.84878	0.0362369	0.881469	0.0885901	1/3	0/3	-0.119719	0.203312
5058	4	16	38	YML111W_14	false	1.09556	0.0159526	1.18598	0.081095	1.08188	0.0613605	0/3	0/3	0.090422	0.20348
5532	3	11	46	YIL162W	SUC2	1.0175	0.136666	1.14991	0.0386552	1.14729	0.127844	0/3	1/3	0.13241	0.20364
4876	2	8	43	YGL227W	VID30	0.811492	0.0376135	0.889341	0.0669901	1.09657	0.0730936	0/3	0/3	0.0778492	0.203971
353	1	3	46	YDR080W	VPS41	0.592416	0.109681	0.320913	0.100374	0.596421	0.30931	2/3	0/3	-0.271503	0.204051
1189	2	8	14	YGR043C	NQM1	1.0247	0.0235175	0.931339	0.0869279	0.907931	0.0696987	1/3	0/3	-0.0933631	0.20406
4127	4	7	40	YGR180C_15	false	0.350142	0.01425	0.387554	0.0147116	1.1103	0.085724	0/3	1/3	0.0374117	0.204072
213	4	11	12	YLR264C-A_15	false	1.08931	0.087907	0.716968	0.211371	0.67351	0.234343	2/3	0/3	-0.372338	0.204181
1763	1	18	1	YNL339C	YRF1-6	1.03856	0.0292899	0.988889	0.0596542	0.951526	0.0376765	0/3	0/3	-0.0496688	0.204218
4795	2	2	28	YKL069W	YKL069W	1.00927	0.0670594	1.08279	0.0351103	1.07614	0.0573876	0/3	0/3	0.0735171	0.204276
4942	1	23	38	YDR344C	YDR344C	0.87995	0.0511939	0.961767	0.0212489	1.09736	0.0791742	0/3	1/3	0.0818168	0.204553
2137	2	2	7	YLR354C	TAL1	1.09134	0.104342	1.06553	0.101664	0.976597	0.016816	0/3	0/3	-0.0258066	0.204583
785	2	4	25	YLR300W	EXG1	1.03174	0.048441	0.89288	0.153685	0.86021	0.112654	1/3	0/3	-0.138864	0.204657
279	3	7	35	YDR455C	YDR455C	0.929071	0.0667383	0.602058	0.229116	0.655174	0.254969	3/3	0/3	-0.327013	0.204895
451	3	4	11	YJR031C	GEA1	1.21379	0.148246	0.999211	0.0909423	0.833361	0.109838	1/3	0/3	-0.214578	0.205012
4392	2	27	32	YNL201C	PSY2	0.909171	0.0562815	0.960587	0.0446774	1.05854	0.046391	0/3	0/3	0.0514154	0.20502
348	2	4	17	YLR297W	YLR297W	1.23945	0.114253	0.966	0.120198	0.792074	0.155262	2/3	0/3	-0.27345	0.205492
1734	1	26	19	YOR066W	MSA1	0.967305	0.0293773	0.915725	0.0389481	0.947084	0.0400446	0/3	0/3	-0.0515793	0.205563
6003	4	24	30	YJR032W_14	false	0.724043	0.441351	0.93931	0.48597	1.37903	0.408196	0/3	2/3	0.215267	0.205602
5674	1	12	8	YMR161W	HLJ1	1.0896	0.0981468	1.23757	0.0703791	1.14397	0.114588	0/3	1/3	0.147975	0.205665
5665	3	31	18	YNL105W	RRT16	0.956899	0.0615855	1.1032	0.0125934	1.15683	0.0612924	0/2	1/2	0.146296	0.205721
5082	2	21	13	YKR044W	UIP5	1.00584	0.0265029	1.09829	0.0955984	1.09028	0.068255	0/3	0/3	0.092444	0.205744
5782	1	32	28	YMR244C-A	YMR244C-A	1.01309	0.0144609	1.17749	0.122489	1.1628	0.123983	0/3	1/3	0.164404	0.205769
5681	3	13	45	YML075C	HMG1	0.935061	0.0884045	1.08381	0.0444572	1.17226	0.145388	0/3	1/3	0.148746	0.205852
286	2	4	40	YOR155C	ISN1	1.11746	0.0984289	0.794251	0.152735	0.727657	0.195052	2/3	0/3	-0.323209	0.205893
746	4	22	26	YER132C	PMD1	1.09527	0.0456388	0.951255	0.0736904	0.871964	0.0946505	1/3	0/3	-0.144016	0.206184
735	1	21	20	YBR242W	YBR242W	1.09231	0.0585292	0.946012	0.111259	0.867059	0.097954	2/3	0/3	-0.146296	0.206414
5028	1	8	32	YMR153C-A	YMR153C-A	1.17789	0.0584713	1.26648	0.0107706	1.07816	0.0595863	0/3	0/3	0.0885837	0.206554
3714	3	18	8	YML123C	PHO84	0.920078	0.0943058	0.937632	0.0990091	1.01878	0.0136389	0/3	0/3	0.0175543	0.206653
5633	2	24	39	YGR020C	VMA7	0.278731	0.020843	0.42087	0.111438	1.51314	0.413006	0/3	2/3	0.142139	0.206865
917	1	8	4	YMR145C	NDE1	1.39898	0.0744616	1.27886	0.0898269	0.915431	0.0664516	1/3	0/3	-0.120119	0.206911
5932	4	8	37	YGR222W_14	false	0.8759	0.07636	1.06919	0.109645	1.23186	0.174789	0/3	2/3	0.193292	0.206946
2331	4	2	28	YER181C_15	false	1.0566	0.0806989	1.04147	0.0855558	0.985285	0.0110571	0/3	0/3	-0.0151227	0.2074
5712	1	26	8	YLR087C	CSF1	0.491356	0.0921878	0.643641	0.027544	1.36187	0.276849	0/3	2/3	0.152285	0.207612
799	2	1	37	YNL166C	BNI5	0.998623	0.0185143	0.862724	0.0864278	0.865801	0.102483	1/3	0/3	-0.135899	0.208203
1227	3	4	45	YDR042C	YDR042C	1.08471	0.0425906	0.994209	0.0322406	0.918841	0.0619693	0/3	0/3	-0.0905046	0.208295
5081	4	23	20	YOL159C-A_15	false	0.953154	0.0474482	1.04557	0.043068	1.10013	0.0763348	0/3	0/3	0.0924119	0.208603
5820	4	5	2	YBR108W_15	false	1.00216	0.0235016	1.17315	0.130575	1.17115	0.132433	0/3	1/3	0.17099	0.20885
4179	1	32	10	YMR024W	MRPL3	0.666829	0.0431441	0.706277	0.0502475	1.05961	0.0446249	0/3	0/3	0.0394477	0.208897
541	2	2	8	YKL064W	MNR2	1.09751	0.0906783	0.911899	0.057372	0.840081	0.113139	1/3	0/3	-0.185613	0.209073
716	4	26	23	YFL010W-A_15	false	1.09171	0.051088	0.942526	0.101813	0.865482	0.106462	2/3	0/3	-0.149185	0.209261
1202	1	29	26	YPL107W	YPL107W	0.951817	0.0652668	0.859408	0.0088022	0.907411	0.0658158	1/3	0/3	-0.0924086	0.209278
492	2	30	25	YLR345W	YLR345W	1.16796	0.06223	0.96738	0.105986	0.834108	0.126013	1/3	0/3	-0.200582	0.209694
1560	3	5	48	YBR042C	CST26	1.04701	0.0182183	0.984425	0.0460343	0.94046	0.0464505	0/3	0/3	-0.062587	0.209778
5719	3	25	45	YNL315C	ATP11	0.471293	0.171547	0.624483	0.281105	1.27603	0.160248	0/3	2/3	0.15319	0.210079
1070	1	18	35	YOR040W	GLO4	0.982932	0.112256	0.877205	0.0332673	0.901303	0.0784315	1/3	0/3	-0.105727	0.210416
5758	3	13	43	YML066C	SMA2	0.984927	0.0290483	1.1454	0.112832	1.1649	0.128461	0/3	1/3	0.160475	0.210638
842	1	17	45	YER073W	ALD5	0.990421	0.0675167	0.860944	0.0349223	0.875886	0.0980675	2/3	0/3	-0.129477	0.210792
5634	2	4	20	YOR142W	LSC1	0.938505	0.160222	1.08065	0.0543803	1.17836	0.161792	0/3	1/3	0.142142	0.211565
5935	2	5	15	YDR277C	MTH1	0.894991	0.103755	1.08921	0.0505186	1.24169	0.214583	0/3	1/3	0.194223	0.211789
514	2	25	32	YGR230W	BNS1	1.02284	0.0382853	0.828249	0.152261	0.810001	0.148347	2/3	0/3	-0.194586	0.211817
4686	2	10	21	YJL186W	MNN5	1.01837	0.0411669	1.08619	0.0400961	1.06804	0.0527879	0/3	0/3	0.0678213	0.211915
5973	3	6	17	YLR441C	RPS1A	0.569458	0.0857995	0.775915	0.116159	1.39946	0.298889	0/3	2/3	0.206456	0.211938
444	3	4	7	YJR030C	YJR030C	1.19931	0.0886737	0.982457	0.170609	0.820434	0.143447	2/3	0/3	-0.216854	0.21214
4328	1	9	9	YER040W	GLN3	0.304973	0.0614013	0.352383	0.0379774	1.18783	0.179101	0/3	1/3	0.0474097	0.212149
5316	4	23	2	YGR121W-A_15	false	0.997333	0.0539419	1.10825	0.0697253	1.11452	0.0921797	0/3	1/3	0.110912	0.212183
755	3	12	39	YDL114W	YDL114W	1.10286	0.0555118	0.959931	0.0993696	0.872573	0.101684	1/3	0/3	-0.142933	0.212344
5412	1	4	14	YLR121C	YPS3	1.03483	0.0285916	1.1543	0.117244	1.11354	0.0896255	0/3	1/3	0.119467	0.212381
2318	4	30	17	YOR379C_15	false	1.01272	0.0139726	0.996667	0.020937	0.984106	0.0124169	0/3	0/3	-0.0160498	0.212432
4986	3	29	9	YOL152W	FRE7	1.04368	0.100196	1.12892	0.0591029	1.08711	0.0683573	0/3	1/3	0.0852348	0.212778
1207	3	1	41	YCR053W	THR4	0.858944	0.0513414	0.766753	0.0231571	0.897243	0.0783672	1/3	0/3	-0.0921905	0.212936
6022	1	24	7	YPL270W	MDL2	0.729687	0.133338	0.952861	0.106428	1.35504	0.291048	0/3	2/3	0.223174	0.21299
5357	2	14	26	YLR210W	CLB4	1.07828	0.0666933	1.19248	0.149709	1.10202	0.0759709	0/3	1/3	0.114205	0.213001
4459	1	30	10	YLL023C	YLL023C	0.983728	0.0704024	1.03821	0.0290412	1.0586	0.0456316	0/3	0/3	0.054482	0.213055
1205	2	2	38	YLR170C	APS1	0.998683	0.0553589	0.906376	0.0608347	0.90973	0.069764	1/3	0/3	-0.0923067	0.213066
5086	2	13	18	YPL009C	YPL009C	0.84542	0.044877	0.93797	0.0775673	1.1107	0.0843874	0/3	1/3	0.0925501	0.213231
1697	2	7	42	YBL032W	HEK2	0.942128	0.134157	0.888282	0.145567	0.940995	0.04238	0/3	0/3	-0.0538462	0.213236
674	1	20	12	YMR191W	SPG5	1.02665	0.0734375	0.870246	0.0583208	0.855322	0.115279	2/3	0/3	-0.156401	0.213308
5882	4	2	21	YBR082C_15	false	0.789892	0.035367	0.972824	0.108192	1.24022	0.192919	0/3	2/3	0.182932	0.213315
1481	4	26	39	YGR122C-A_15	false	1.2065	0.0276491	1.1383	0.0791428	0.942523	0.0462379	0/3	0/3	-0.0681971	0.213391
1747	4	1	18	YBR081C_15	false	0.282649	0.0313707	0.23197	0.021125	0.832924	0.136328	2/3	0/3	-0.0506792	0.213983
5919	4	3	18	YBL008W-A_15	false	1.13004	0.0285264	1.32021	0.168743	1.16626	0.13018	0/3	1/3	0.190162	0.214029
4479	3	14	18	YER078C	ICP55	0.989004	0.0638073	1.04455	0.0208367	1.0593	0.0491441	0/3	0/3	0.0555456	0.214271
1316	4	18	21	YJR018W_15	false	0.314251	0.0927745	0.231626	0.0311539	0.772246	0.120698	2/3	0/3	-0.0826259	0.214297
6133	1	4	42	YML087C	AIM33	1.23566	0.186014	1.61748	0.171714	1.34425	0.273198	0/3	2/3	0.381818	0.214366
4769	4	23	36	YOR161C-C_15	false	1.02782	0.0143073	1.09987	0.0700524	1.06942	0.0538031	0/3	0/3	0.072051	0.21441
5160	3	31	42	YNL121C	TOM70	0.880106	0.107399	0.978086	0.0474637	1.12404	0.108483	0/3	1/3	0.0979803	0.214511
6028	3	31	26	YNL107W	YAF9	1.34996	0.00223699	1.5755	0.0767817	1.16717	0.058811	0/2	1/2	0.225541	0.214533
6000	2	21	38	YPR129W	SCD6	0.868202	0.155934	1.08281	0.036357	1.29588	0.278378	0/3	1/3	0.214605	0.215261
269	1	32	9	YOL007C	CSI2	1.46109	0.0969795	1.12968	0.224716	0.778509	0.178017	2/3	0/3	-0.331413	0.215391
4907	1	8	1	YOR293W	RPS10A	0.431775	0.0372442	0.511887	0.0373048	1.19796	0.168452	0/3	1/3	0.0801112	0.215623
1428	3	18	13	YNR061C	YNR061C	1.11459	0.093744	1.04208	0.0364685	0.938779	0.0455797	0/3	0/3	-0.0725077	0.215635
5457	4	20	2	YMR097C_14	false	0.720346	0.0456471	0.84375	0.141726	1.16354	0.128312	0/3	2/3	0.123404	0.215692
4895	3	29	18	YBR005W	RCR1	0.996056	0.08855	1.07494	0.0359892	1.08519	0.0693415	0/3	0/3	0.0788837	0.215699
5291	4	4	11	YER087W_14	false	0.277161	0.026771	0.385641	0.0596122	1.4258	0.357395	0/3	2/3	0.10848	0.215815
6090	3	30	18	YMR209C	YMR209C	0.860009	0.0934731	1.12976	0.238441	1.31522	0.231018	0/3	2/3	0.269746	0.215954
961	2	18	36	YKL132C	RMA1	1.20987	0.081304	1.09441	0.0350688	0.908649	0.0678297	1/3	0/3	-0.115462	0.216013
858	4	2	17	YBR081C_15	false	0.273471	0.0555661	0.145701	0.0459521	0.58358	0.25049	3/3	0/3	-0.12777	0.216182
4709	3	31	19	YGL115W	SNF4	0.645529	0.0238475	0.71481	0.0620034	1.10711	0.0830255	0/3	1/3	0.0692813	0.216196
5100	1	25	47	YHL005C	YHL005C	0.844461	0.0336895	0.938085	0.0625702	1.11287	0.0883663	0/3	1/3	0.0936244	0.2163
760	4	2	31	YER182W_15	false	1.1995	0.0679817	1.05715	0.057785	0.88567	0.0848414	1/3	0/3	-0.142344	0.216491
1751	2	22	16	YKL140W	TGL1	1.08732	0.0636317	1.03685	0.0458681	0.954937	0.0340463	0/3	0/3	-0.0504664	0.216715
157	1	10	15	YOR010C	TIR2	1.0155	0.243864	0.582401	0.115134	0.645182	0.307559	2/3	0/3	-0.433098	0.216821
5533	2	24	13	YDR204W	COQ4	0.711761	0.0624219	0.844233	0.0460729	1.19955	0.157169	0/3	2/3	0.132473	0.216831
4409	4	20	31	blank	false	1.10451	0.0283179	1.15637	0.0588209	1.04659	0.0374679	0/3	0/3	0.0518631	0.216909
913	4	22	30	YER134C	YER134C	1.17885	0.0208531	1.05861	0.109689	0.897062	0.0826963	1/3	0/3	-0.120239	0.216936
1199	1	30	18	YLL025W	PAU17	0.948124	0.0687053	0.855429	0.00557751	0.907183	0.0685117	1/3	0/3	-0.0926954	0.216971
5542	2	23	28	YNL218W	MGS1	0.95959	0.0699924	1.09263	0.0806043	1.14419	0.112731	0/3	1/3	0.133035	0.217191
616	3	8	21	YBR271W	YBR271W	1.02394	0.0453151	0.854604	0.099904	0.839313	0.127051	1/3	0/3	-0.169341	0.217237
1008	3	15	8	YJL141C	YAK1	1.08196	0.0932393	0.971102	0.0135961	0.903416	0.0690892	1/3	0/3	-0.11086	0.217452
131	2	30	44	YKL179C	COY1	1.21728	0.0620611	0.700548	0.378927	0.585229	0.333393	2/3	0/3	-0.516733	0.218284
5498	4	6	13	YBR116C_15	false	0.877936	0.272251	1.00581	0.279035	1.1732	0.13084	0/3	2/3	0.127874	0.218659
5402	2	20	27	YGR001C	YGR001C	1.01046	0.0131927	1.12896	0.0987149	1.11701	0.0928585	0/3	1/3	0.118507	0.219243
6029	3	19	40	YKL201C	MNN4	0.898838	0.142656	1.12464	0.0391217	1.29456	0.274564	0/3	1/3	0.225798	0.219391
5703	4	12	46	YDR283C_14	false	0.990682	0.0327745	1.14202	0.08942	1.15689	0.126638	0/3	2/3	0.151337	0.219631
5477	1	12	41	YOR321W	PMT3	0.956298	0.0874746	1.08231	0.0627549	1.14048	0.111486	0/3	2/3	0.126013	0.219757
4569	4	29	6	YOR333C_15	false	1.12874	0.0382556	1.18936	0.0699212	1.05336	0.0433254	0/3	0/3	0.0606168	0.219816
930	2	18	11	YLR232W	YLR232W	0.916279	0.118674	0.79774	0.21033	0.8543	0.133313	1/3	0/3	-0.118539	0.219822
1512	1	13	47	YHL047C	ARN2	1.01322	0.0211071	0.946868	0.0322804	0.935558	0.0505436	0/3	0/3	-0.0663551	0.219977
6014	2	26	15	YLR266C	PDR8	0.859586	0.0958819	1.0784	0.0798328	1.28233	0.249774	0/3	2/3	0.218814	0.220141
4378	3	30	17	YJR091C	JSN1	0.901802	0.0390208	0.952669	0.0798733	1.0546	0.041667	0/3	0/3	0.0508669	0.220342
5163	2	18	15	YLR233C	EST1	0.947998	0.0421972	1.04616	0.0808225	1.10469	0.0845226	0/3	1/3	0.0981647	0.22045
5071	4	29	40	YBR020W_15	false	0.972922	0.0529347	1.06431	0.0521215	1.09712	0.0774691	0/3	0/3	0.0913843	0.220462
1063	1	7	29	YHR066W	SSF1	0.429232	0.0507744	0.322918	0.0431886	0.770811	0.181171	2/3	0/3	-0.106314	0.220488
5565	1	27	31	YLR451W	LEU3	1.00897	0.0710887	1.14421	0.0420787	1.14176	0.112263	0/3	2/3	0.135231	0.220509
876	3	32	29	YJR019C	TES1	1.03736	0.0100725	0.9126	0.0905353	0.880633	0.0952846	1/3	0/3	-0.124763	0.220689
5749	2	27	44	YNL198C	YNL198C	0.290884	0.0647976	0.449595	0.0928434	1.64644	0.604436	0/3	3/3	0.158711	0.220735
129	3	24	17	YCR079W	PTC6	1.13229	0.0299932	0.604915	0.426198	0.533633	0.382277	2/3	0/3	-0.527372	0.220807
5659	4	22	42	YER139C	RTR1	0.726685	0.083621	0.871926	0.109981	1.20965	0.177173	0/3	1/3	0.145241	0.2209
236	1	14	31	YOR027W	STI1	0.889282	0.242998	0.535252	0.0431785	0.680513	0.28859	2/3	0/3	-0.354031	0.220907
5631	3	7	8	YGR028W	MSP1	1.04304	0.0365229	1.18513	0.138504	1.13431	0.105355	0/3	1/3	0.142099	0.221312
4987	3	26	19	YDL243C	AAD4	0.878335	0.0284493	0.963617	0.0682776	1.09774	0.080536	0/3	1/3	0.085282	0.22165
4439	1	4	21	YOR093C	YOR093C	1.06778	0.0177991	1.12125	0.0416283	1.05028	0.0402148	0/3	0/3	0.0534661	0.221933
3894	1	2	15	YNL271C	BNI1	0.271994	0.0579476	0.298372	0.0483932	1.11388	0.11081	0/3	1/3	0.0263786	0.222135
4720	4	8	5	YLR396C_14	false	0.476331	0.144038	0.546129	0.102908	1.20805	0.210801	0/3	1/3	0.0697983	0.222226
5236	4	28	4	blank	false	0.969378	0.0145726	1.07303	0.0699135	1.10821	0.0886707	0/3	1/3	0.103649	0.222323
4838	2	28	28	YOR246C	YOR246C	0.947897	0.0509309	1.02375	0.0525711	1.08239	0.0683445	0/3	0/3	0.0758491	0.222409
510	3	15	40	YJL175W	YJL175W	0.478293	0.0353213	0.282677	0.123009	0.612192	0.287596	3/3	0/3	-0.195616	0.222554
6002	1	1	31	YGR164W	YGR164W	1.07594	0.10276	1.29106	0.0900969	1.21497	0.171275	0/3	2/3	0.215127	0.222584
5612	4	5	14	YBR116C_15	false	0.998826	0.0299899	1.13988	0.0869073	1.14449	0.115991	0/3	2/3	0.141057	0.22292
495	3	11	43	YDR475C	JIP4	1.19883	0.0444242	0.999582	0.132391	0.837334	0.131088	1/3	0/3	-0.199249	0.222971
3660	1	27	19	YCR022C	YCR022C	1.17988	0.0273434	1.19507	0.0261459	1.01296	0.0105414	0/3	0/3	0.0151889	0.22316
954	1	8	21	YOR299W	BUD7	1.05035	0.0878368	0.934382	0.0276983	0.895912	0.0786882	1/3	0/3	-0.115969	0.223516
436	2	2	43	YLR367W	RPS22B	1.06054	0.0465008	0.840872	0.158065	0.796453	0.16788	2/3	0/3	-0.21967	0.223522
5292	2	19	44	YNL230C	ELA1	0.722043	0.11039	0.830573	0.0617526	1.17194	0.16195	0/3	1/3	0.10853	0.22382
5699	3	27	38	YNL093W	YPT53	0.884236	0.147428	1.03532	0.0261201	1.20318	0.193826	0/3	1/3	0.15108	0.22394
5029	4	16	30	YMR066W_14	false	0.840378	0.0818809	0.929046	0.0197029	1.11543	0.103357	0/3	1/3	0.0886677	0.224034
4187	1	13	20	YBR214W	SDS24	1.11108	0.0281288	1.15096	0.0423069	1.03595	0.0297113	0/3	0/3	0.0398846	0.22407
312	2	7	2	YBL016W	FUS3	0.781148	0.0599645	0.482145	0.233564	0.622905	0.30287	2/3	0/3	-0.299003	0.224188
5305	3	31	11	YGL110C	CUE3	0.965869	0.0229053	1.0759	0.109993	1.11206	0.0914248	0/3	1/3	0.11003	0.224286
5107	1	22	4	YLR069C	MEF1	0.368029	0.0489111	0.462349	0.0475236	1.28141	0.23522	0/3	2/3	0.0943198	0.224394
5998	2	23	45	YFR012W	YFR012W	0.712406	0.138575	0.926728	0.0429724	1.36901	0.350469	0/3	2/3	0.214322	0.224443
840	1	7	22	YDR092W	UBC13	1.04583	0.0581045	0.916107	0.0686301	0.880301	0.0993384	1/3	0/3	-0.129719	0.224691
4837	1	32	2	YMR023C	MSS1	0.961966	0.0391082	1.03781	0.032939	1.08123	0.0654746	0/3	0/3	0.0758401	0.224697
490	1	12	11	YOL050C	YOL050C	0.619037	0.0897476	0.417798	0.107228	0.701412	0.230972	2/3	0/3	-0.201239	0.225096
967	2	3	25	YIL088C	AVT7	0.997533	0.0535686	0.882518	0.146562	0.879245	0.104262	1/3	0/3	-0.115015	0.225363
2101	1	20	3	YOL075C	YOL075C	1.01402	0.0304702	0.986237	0.0235829	0.973025	0.0222189	0/3	0/3	-0.0277806	0.22558
5179	3	32	37	YJR021C	REC107	1.0213	0.036734	1.12057	0.0473519	1.10003	0.0814932	0/3	1/3	0.099275	0.225654
1514	1	2	29	YMR258C	YMR258C	1.2138	0.0693784	1.14747	0.0747508	0.945887	0.0421623	0/3	0/3	-0.0663299	0.225657
1271	2	22	1	YJL147C	YJL147C	0.973814	0.0279267	0.887297	0.0560556	0.912451	0.0695476	1/3	0/3	-0.0865171	0.22567
628	3	9	1	YDR074W	TPS2	0.85627	0.0662353	0.689764	0.0836133	0.815114	0.148499	2/3	0/3	-0.166506	0.225934
4819	1	15	46	YDR125C	ECM18	1.0369	0.072116	1.11158	0.0453167	1.07564	0.065534	0/3	0/3	0.0746887	0.225947
145	3	2	45	YLR434C	YLR434C	1.0537	0.0401572	0.581848	0.376247	0.556029	0.362301	2/3	0/3	-0.47185	0.226089
4491	2	26	35	YLR271W	YLR271W	1.04485	0.0115693	1.10075	0.0437795	1.05364	0.0442483	0/3	0/3	0.0558917	0.226166
1016	2	11	21	YIL071C	PCI8	0.998915	0.0431359	0.88876	0.062929	0.892595	0.0860169	1/3	0/3	-0.110155	0.226215
142	1	26	11	YOR064C	YNG1	0.991137	0.187148	0.511865	0.259682	0.572136	0.363342	2/3	0/3	-0.479272	0.226446
4005	4	24	40	blank	false	0.941113	0.0235711	0.972306	0.0227296	1.03357	0.0280585	0/3	0/3	0.0311926	0.226446
5784	4	8	16	YLR148W_14	false	0.213202	0.00369297	0.377857	0.134696	1.7739	0.631878	0/3	2/3	0.164655	0.227033
848	3	10	22	YOL131W	YOL131W	1.07188	0.114605	0.942846	0.0365345	0.88774	0.0814737	1/3	0/3	-0.129035	0.2274
5794	4	10	37	YDL121C_15	false	0.686512	0.0355276	0.852905	0.124402	1.24762	0.198231	0/3	2/3	0.166393	0.227507
1502	4	27	48	blank	false	1.03425	0.0431856	0.967424	0.0943224	0.933446	0.0550692	0/3	0/3	-0.0668273	0.227726
298	1	30	31	YOR083W	WHI5	0.791003	0.1972	0.473978	0.0678253	0.671995	0.292135	2/3	0/3	-0.317025	0.227758
5359	2	27	13	YFR017C	YFR017C	1.05374	0.0226231	1.16799	0.0912485	1.10893	0.0910795	0/3	1/3	0.11425	0.2279
1656	4	18	14	YER114C	BOI2	1.18959	0.0561118	1.13316	0.0991592	0.950918	0.039826	0/3	0/3	-0.0564291	0.228033
4340	3	2	43	YJR120W	YJR120W	0.923211	0.0711184	0.971147	0.0585347	1.05397	0.0454731	0/3	0/3	0.0479359	0.22824
4842	1	26	34	YLL016W	SDC25	0.985592	0.0554967	1.06167	0.0484823	1.07997	0.067145	0/3	0/3	0.0760799	0.228482
5824	3	26	10	YLR035C	MLH2	0.953521	0.0753865	1.12517	0.133041	1.18496	0.153534	0/3	1/3	0.171653	0.228779
5759	2	16	28	YOR199W	YOR199W	0.567731	0.140726	0.728345	0.12478	1.34879	0.354569	0/3	2/3	0.160613	0.228957
6101	3	24	33	YCR086W	CSM1	0.765828	0.11909	1.04897	0.152122	1.42419	0.405171	0/3	2/3	0.283141	0.229023
5105	4	28	2	YJR038C_14	false	1.10021	0.0458562	1.19418	0.0871144	1.08577	0.0729648	0/3	1/3	0.0939732	0.229028
5260	3	30	1	YJR080C	AIM24	0.909308	0.055034	1.01452	0.0364948	1.1219	0.104494	0/3	1/3	0.105211	0.229113
1235	4	30	24	YGR276C_15	false	0.937806	0.0936699	0.847843	0.103582	0.905681	0.0768064	1/3	0/3	-0.0899631	0.229167
362	1	18	31	YOR039W	CKB2	0.69659	0.181323	0.434371	0.104463	0.687028	0.284912	2/3	0/3	-0.262218	0.229173
719	2	18	31	YLR238W	FAR10	1.14061	0.101263	0.991933	0.0452654	0.877424	0.0933464	1/3	0/3	-0.148672	0.22925
5501	2	26	23	YLR268W	SEC22	0.696094	0.0256168	0.824467	0.114764	1.18352	0.149285	0/3	2/3	0.128372	0.229411
5950	2	22	8	YKL137W	CMC1	0.887525	0.0859915	1.08776	0.219121	1.22047	0.17498	0/3	2/3	0.200232	0.229486
1368	1	27	22	YDR352W	YDR352W	0.988985	0.0183981	0.911734	0.0516839	0.922743	0.063019	1/3	0/3	-0.0772505	0.229527
1427	3	7	37	YBR158W	AMN1	1.05223	0.0229822	0.979601	0.0649388	0.93093	0.056877	0/3	0/3	-0.0726267	0.229695
903	2	17	6	YPR003C	YPR003C	1.14118	0.0792645	1.01923	0.0852468	0.896446	0.0856051	1/3	0/3	-0.121958	0.229797
590	3	5	28	YBR034C	HMT1	0.961867	0.0397006	0.787433	0.122963	0.822203	0.146724	2/3	0/3	-0.174433	0.229925
2036	4	14	35	YLR006C_15	false	1.0889	0.034204	1.05689	0.0301434	0.970991	0.0243045	0/3	0/3	-0.0320172	0.229954
426	4	3	46	YBR058C-A_15	false	0.460283	0.0570359	0.238441	0.146411	0.551985	0.390262	2/3	0/3	-0.221842	0.229982
5409	2	18	26	YLR227C	ADY4	1.04128	0.096806	1.16058	0.106527	1.11973	0.106397	0/3	1/3	0.119296	0.230114
573	4	30	46	YER174C	GRX4	1.12841	0.015506	0.948581	0.135351	0.842239	0.130158	2/3	0/3	-0.179827	0.230386
419	2	25	3	YIL025C	YIL025C	1.22488	0.0821493	0.997238	0.137142	0.821112	0.139725	1/3	0/3	-0.227646	0.230692
4317	1	7	30	YDR094W	YDR094W	1.09067	0.0150164	1.13678	0.0233328	1.04277	0.0359015	0/3	0/3	0.0461146	0.230714
5299	1	7	34	YDR095C	YDR095C	1.02513	0.0298085	1.13414	0.0674833	1.10854	0.0897916	0/3	1/3	0.109016	0.230725
6142	1	8	10	YML082W	YML082W	1.43024	0.21446	1.92169	0.23488	1.38681	0.323154	0/3	2/3	0.491455	0.230738
761	2	16	46	YGR088W	CTT1	1.14961	0.0946804	1.00727	0.18904	0.870614	0.113389	1/3	0/3	-0.142331	0.230978
4774	4	23	18	YGR204C-A_15	false	1.01079	0.0423953	1.08329	0.0332018	1.0739	0.0610231	0/3	0/3	0.0725017	0.231048
831	3	19	29	YDL035C	GPR1	1.09067	0.0697921	0.960306	0.0386097	0.886114	0.0881669	1/3	0/3	-0.130365	0.231078
741	2	3	45	YIL097W	FYV10	1.00674	0.0750871	0.861928	0.061843	0.863038	0.106221	1/3	0/3	-0.144811	0.231189
4071	1	19	13	YHR116W	COX23	0.834627	0.0185068	0.86942	0.0278244	1.04199	0.0348615	0/3	0/3	0.0347931	0.231214
5466	3	24	27	YDL161W	ENT1	0.974802	0.109398	1.09918	0.0428836	1.14147	0.131275	0/3	1/3	0.124377	0.231228
5515	1	14	34	YAL010C	MDM10	0.322246	0.112301	0.453043	0.0561363	1.56328	0.537948	0/3	2/3	0.130797	0.231284
2091	3	16	5	YCL001W-A	YCL001W-A	1.07243	0.0414249	1.04384	0.0650979	0.972436	0.0236047	0/3	0/3	-0.0285881	0.231748
5952	3	26	38	YLR050C	YLR050C	0.864088	0.118684	1.0645	0.0484506	1.26651	0.25203	0/3	1/3	0.20041	0.231997
6109	4	26	4	YFL001W_15	false	0.635982	0.0216406	0.932248	0.265146	1.45529	0.382788	0/3	2/3	0.296267	0.23221
5904	4	2	16	YER178W_15	false	1.01618	0.0469695	1.20354	0.15678	1.18599	0.153993	0/3	2/3	0.187363	0.232243
783	2	1	41	YNL165W	YNL165W	1.02062	0.0677029	0.881684	0.0503612	0.870466	0.100739	1/3	0/3	-0.138941	0.232469
168	4	30	3	YGR258C_15	false	1.25241	0.0703988	0.828933	0.372047	0.658436	0.296637	2/3	0/3	-0.423481	0.232903
1183	2	1	24	YPR172W	YPR172W	1.09503	0.0447138	1.0007	0.0394018	0.916579	0.0709009	0/3	0/3	-0.0943299	0.233008
5444	3	23	5	YDL042C	SIR2	0.926051	0.0325021	1.04815	0.0856746	1.13453	0.11549	0/3	1/3	0.122094	0.233127
357	2	24	18	YOR099W	KTR1	1.17376	0.100279	0.905978	0.13622	0.7857	0.17312	2/3	0/3	-0.267785	0.233141
939	1	26	23	YOR067C	ALG8	0.929773	0.0349402	0.811661	0.100104	0.873455	0.10661	1/3	0/3	-0.118112	0.233156
6123	1	8	2	YML084W	YML084W	1.5069	0.221287	1.83485	0.0608537	1.24728	0.205187	0/3	2/3	0.327946	0.23324
148	4	2	45	YBR107C_15	false	1.02182	0.0293727	0.564053	0.36659	0.558312	0.367177	2/3	0/3	-0.457764	0.233494
2205	1	5	38	YPL196W	OXR1	1.06096	0.0294796	1.03861	0.0380556	0.978828	0.0178108	0/3	0/3	-0.0223478	0.233587
926	3	11	23	YDR467C	YDR467C	1.13303	0.0350419	1.01399	0.0703125	0.897216	0.0840457	1/3	0/3	-0.11904	0.233644
5158	4	16	12	YNL147W_14	false	0.51122	0.072804	0.608978	0.0358955	1.21415	0.171675	0/3	2/3	0.0977576	0.233692
1406	1	17	13	YER067W	YER067W	1.00406	0.0433877	0.929623	0.0224229	0.928426	0.0610248	0/3	0/3	-0.0744395	0.233849
890	2	18	3	YLR228C	ECM22	1.17466	0.106412	1.0517	0.0171652	0.901944	0.0744103	1/3	0/3	-0.12296	0.234088
1477	4	26	10	YER143W	DDI1	1.08254	0.0902019	1.01411	0.0446619	0.94018	0.0461104	0/3	0/3	-0.0684249	0.234262
452	1	6	35	YOR002W	ALG6	0.868243	0.0729814	0.653948	0.108201	0.769238	0.191833	2/3	0/3	-0.214295	0.234336
1290	4	1	8	YER176W_15	false	1.20375	0.0423141	1.11897	0.03019	0.931543	0.0566202	0/3	0/3	-0.0847774	0.234401
197	2	5	16	YPR193C	HPA2	1.0953	0.133363	0.707559	0.270603	0.665226	0.290207	2/3	0/3	-0.387742	0.234491
1869	3	10	43	YMR136W	GAT2	1.07379	0.0494917	1.03179	0.0769371	0.959863	0.0330214	0/3	0/3	-0.0420065	0.234587
4305	1	5	28	YBR183W	YPC1	1.02552	0.0275026	1.07102	0.0618539	1.04366	0.0359715	0/3	0/3	0.0455036	0.234609
1331	2	9	7	YDR290W	YDR290W	0.865615	0.062849	0.784397	0.0336078	0.910629	0.0707337	1/3	0/3	-0.0812177	0.235069
829	3	14	3	YOR300W	YOR300W	1.19296	0.0804786	1.0617	0.0680316	0.894292	0.0880085	1/3	0/3	-0.131261	0.235185
1012	2	24	30	YOR104W	PIN2	1.04262	0.100347	0.932169	0.0167082	0.901349	0.0762631	1/3	0/3	-0.110446	0.235434
4868	2	21	14	YPR123C	YPR123C	0.944852	0.0964844	1.02219	0.102608	1.08491	0.0711874	0/3	0/3	0.0773427	0.235593
220	2	30	19	YLR283W	YLR283W	1.13796	0.1264	0.770373	0.425004	0.64382	0.333467	2/3	0/3	-0.367591	0.235742
4867	2	15	24	YGL085W	YGL085W	1.05106	0.0236286	1.1284	0.0516805	1.07458	0.0630288	0/3	0/3	0.0773421	0.235795
1335	2	28	24	YOR245C	DGA1	1.11541	0.0727686	1.03464	0.0080757	0.931163	0.0549169	0/3	0/3	-0.0807675	0.235915
5852	3	27	5	YDL057W	YDL057W	1.03681	0.081326	1.21433	0.172623	1.17204	0.153295	0/3	2/3	0.177515	0.23598
1082	4	29	32	YGR291C_15	false	1.0388	0.0300242	0.933907	0.072261	0.900625	0.083999	1/3	0/3	-0.104893	0.236093
794	3	19	30	YDR007W	TRP1	1.07517	0.101688	0.937824	0.0193585	0.881724	0.10043	1/3	0/3	-0.137351	0.236148
408	1	10	3	YOR007C	SGT2	1.03268	0.17262	0.797438	0.0337666	0.80171	0.176953	2/3	0/3	-0.235243	0.236227
4502	1	3	20	YDR385W	EFT2	0.982979	0.0625385	1.03946	0.0338034	1.06025	0.0521203	0/3	0/3	0.0564785	0.236414
5386	2	1	7	YDR261C	EXG2	1.10561	0.0776127	1.22227	0.0613122	1.1109	0.0974369	0/3	1/3	0.116662	0.236463
4068	3	14	12	YML108W	YML108W	0.991873	0.103414	1.02641	0.100866	1.03608	0.0327718	0/3	0/3	0.0345394	0.23649
506	3	19	45	YDL039C	PRM7	1.34375	0.125539	1.14666	0.0418983	0.863075	0.104465	1/3	0/3	-0.197085	0.236701
1790	4	4	14	YLR338W_14	false	0.97771	0.0760151	0.930129	0.0418998	0.953866	0.0366259	0/3	0/3	-0.0475806	0.236864
4847	3	21	7	YPR024W	YME1	0.275975	0.0284428	0.352254	0.0406101	1.30331	0.283163	0/3	1/3	0.0762796	0.237043
5443	3	28	48	YKR091W	SRL3	1.00365	0.0633803	1.1257	0.0948151	1.12508	0.11171	0/3	1/3	0.122051	0.237088
1327	1	2	45	YNL047C	SLM2	0.972487	0.0111821	0.891112	0.0611542	0.916915	0.0697149	1/3	0/3	-0.0813745	0.237421
5136	1	26	39	YOR071C	NRT1	0.958551	0.016079	1.05478	0.0742334	1.10119	0.0870317	0/3	1/3	0.0962297	0.237538
4627	4	28	48	blank	false	0.987929	0.0262252	1.05214	0.0774763	1.06386	0.0528436	0/3	0/3	0.0642125	0.237674
562	2	31	11	YNR075W	COS10	1.15194	0.0571593	0.970041	0.209284	0.835142	0.146818	1/3	0/3	-0.181904	0.237675
5309	2	16	32	YOR200W	YOR200W	0.496933	0.139125	0.607189	0.095936	1.26714	0.161702	0/2	1/2	0.110256	0.237677
5332	1	27	23	YCR023C	YCR023C	1.03302	0.04718	1.14548	0.0495412	1.11326	0.0978206	0/3	1/3	0.112463	0.237831
4749	2	13	21	YKR005C	YKR005C	0.951168	0.0785717	1.02218	0.0199455	1.08029	0.0691074	0/3	0/3	0.0710082	0.237863
5113	1	15	28	YEL001C	IRC22	0.859388	0.0697854	0.954119	0.0305808	1.11825	0.103124	0/3	1/3	0.0947313	0.238078
5893	3	9	24	YBR048W	RPS11B	0.448776	0.0993966	0.633433	0.060132	1.51102	0.450038	0/3	2/3	0.184657	0.23825
1658	3	22	35	YDL234C	GYP7	1.05444	0.0294973	0.998135	0.0223802	0.947735	0.0432783	0/3	0/3	-0.0563057	0.2384
5198	1	16	43	YOL071W	EMI5	1.0069	0.0400678	1.10823	0.100963	1.10027	0.0828357	0/3	1/3	0.101336	0.238489
5580	1	25	48	YDR049W	YDR049W	0.897883	0.0561108	1.03493	0.0607916	1.16102	0.134311	0/3	2/3	0.137048	0.238702
5452	4	3	6	YAL037C-A_15	false	1.05613	0.023303	1.17943	0.0950917	1.11795	0.0997708	0/3	2/3	0.123299	0.238862
672	2	2	4	YKL063C	YKL063C	1.07077	0.0601513	0.914035	0.0738128	0.860281	0.119364	2/3	0/3	-0.15674	0.239079
6091	3	23	44	YKR039W	GAP1	1.01061	0.0447595	1.28245	0.194347	1.27834	0.243966	0/3	1/3	0.271837	0.239174
5967	2	2	5	YJL218W	YJL218W	1.17054	0.129371	1.3752	0.184779	1.18229	0.16935	0/3	1/3	0.204659	0.239213
1754	3	14	10	YER064C	YER064C	0.961619	0.139087	0.911462	0.166827	0.942403	0.0553293	0/3	0/3	-0.0501577	0.240102
1486	3	4	27	YJR043C	POL32	0.922612	0.016048	0.854889	0.0739483	0.925479	0.0645061	1/3	0/3	-0.0677231	0.240322
958	4	8	41	YGR229C_14	false	0.807832	0.0606366	0.69212	0.0546717	0.863615	0.109507	1/3	0/3	-0.115712	0.240492
765	2	22	23	YLR254C	NDL1	1.07571	0.0083615	0.933999	0.117061	0.868738	0.111787	1/3	0/3	-0.141711	0.24073
5495	2	9	12	YCR091W	KIN82	1.03203	0.00968176	1.15974	0.115355	1.12317	0.105508	0/3	1/3	0.127705	0.240857
852	4	19	4	YMR272W-B_15	false	1.13938	0.05377	1.01075	0.062577	0.891053	0.0905364	1/3	0/3	-0.128629	0.2413
4460	1	24	35	YPL260W	YPL260W	1.00466	0.0476905	1.05918	0.0150281	1.05646	0.0490093	0/3	0/3	0.0545198	0.241969
1462	1	29	43	YHR029C	YHI9	1.04086	0.0661051	0.971706	0.0172371	0.936795	0.0523498	0/3	0/3	-0.0691545	0.242099
5673	2	30	48	YKL183W	LOT5	1.14864	0.0876104	1.29633	0.0754259	1.13609	0.114481	0/3	2/3	0.147693	0.242318
4539	1	14	24	YLR044C	PDC1	0.886702	0.0270335	0.945653	0.0573064	1.0666	0.0569798	0/3	0/3	0.0589512	0.242356
6074	2	16	11	YGL248W	PDE1	0.724429	0.214942	0.978943	0.0583116	1.51171	0.560181	0/3	1/3	0.254515	0.242502
336	2	1	34	YPL056C	YPL056C	1.08044	0.0407468	0.799903	0.201555	0.748285	0.212103	2/3	0/3	-0.280536	0.242523
5796	3	24	11	YDL155W	CLB3	0.860917	0.101891	1.02789	0.0626383	1.21706	0.20265	0/3	1/3	0.166974	0.242614
4165	3	25	38	YBL103C	RTG3	0.929662	0.0224724	0.968743	0.0315724	1.04244	0.037318	0/3	0/3	0.039081	0.24262
4282	1	18	29	YNL330C	RPD3	1.17575	0.0390031	1.22019	0.053781	1.03788	0.0320743	0/3	0/3	0.0444362	0.24269
5321	2	1	20	YPR171W	BSP1	1.12717	0.0440695	1.23847	0.0755906	1.1011	0.0902045	0/3	1/3	0.111306	0.242703
133	4	2	46	YGL144C	ROG1	1.05923	0.148032	0.543011	0.355104	0.551242	0.399303	2/3	0/3	-0.516214	0.242745
5401	4	16	45	YML129C_14	false	1.02971	0.0365329	1.14805	0.0765414	1.11793	0.103785	0/3	1/3	0.118332	0.242772
5132	3	26	28	YMR127C	SAS2	0.886579	0.0993697	0.9827	0.0409728	1.11864	0.0982033	0/3	1/3	0.0961209	0.242825
5725	4	8	31	YEL036C_14	false	0.319128	0.0380449	0.473695	0.146316	1.47703	0.395431	0/3	2/3	0.154567	0.242827
5414	3	27	12	YKR053C	YSR3	0.895506	0.0612665	1.01509	0.0511383	1.14141	0.124483	0/3	1/3	0.119582	0.242879
1087	1	1	19	YGR160W	YGR160W	0.283601	0.00212079	0.179745	0.0877786	0.63596	0.313538	2/3	0/3	-0.103856	0.243308
5128	2	23	22	YBL085W	BOI1	1.07082	0.0361762	1.16673	0.0796949	1.0905	0.0803451	0/3	1/3	0.0959101	0.243597
1135	1	28	48	YMR238W	DFG5	1.07995	0.0562252	0.980922	0.138369	0.904253	0.0841386	1/3	0/3	-0.099031	0.243601
1046	2	4	39	YGL212W	VAM7	0.83664	0.06055	0.729269	0.0699771	0.875923	0.103064	2/3	0/3	-0.107371	0.243744
1444	2	25	38	YPR147C	YPR147C	1.03603	0.0500172	0.965371	0.0969666	0.93008	0.0609741	0/3	0/3	-0.0706562	0.243894
887	1	5	41	YER034W	YER034W	1.12878	0.0315722	1.0056	0.0863334	0.892748	0.0919086	1/3	0/3	-0.123174	0.243918
371	1	8	27	YOL042W	NGL1	1.11202	0.137299	0.856629	0.124016	0.790329	0.189123	2/3	0/3	-0.255389	0.244056
1778	3	29	47	YBR121C	GRS1	1.01011	0.0601914	0.961392	0.101536	0.949103	0.0463639	0/3	0/3	-0.0487222	0.244197
5500	2	17	13	YKR018C	YKR018C	0.937181	0.0669497	1.06546	0.113879	1.14023	0.122141	0/3	2/3	0.128279	0.244406
5317	2	18	22	YLR225C	YLR225C	1.0556	0.095823	1.16678	0.151688	1.1046	0.0922096	0/3	1/3	0.111181	0.244525
6084	1	21	9	YER079W	YER079W	1.00059	0.103962	1.26165	0.164428	1.27964	0.237655	0/3	2/3	0.261053	0.244547
1673	2	26	20	YKL159C	RCN1	1.10064	0.0693486	1.04518	0.0322277	0.95182	0.0392799	0/3	0/3	-0.0554694	0.2449
806	1	19	48	YEL023C	YEL023C	1.16501	0.0856373	1.03064	0.055676	0.890308	0.0890021	1/3	0/3	-0.134366	0.244943
4320	2	21	42	YPR130C	YPR130C	1.04708	0.0879312	1.09359	0.0523878	1.04759	0.03996	0/3	0/3	0.0465081	0.244984
1987	1	19	45	YHR129C	ARP1	1.006	0.026662	0.97134	0.0176436	0.966179	0.0293022	0/3	0/3	-0.0346603	0.245317
1273	3	7	30	YIL139C	REV7	1.02505	0.0268772	0.938863	0.0488715	0.917757	0.0719256	0/3	0/3	-0.086191	0.245356
282	3	2	24	YMR319C	FET4	1.15482	0.08855	0.828904	0.195857	0.734382	0.217289	2/3	0/3	-0.325921	0.245656
5027	3	24	4	YJR092W	BUD4	1.07994	0.0571512	1.1685	0.133517	1.07862	0.0663092	0/3	0/3	0.0885668	0.24576
4737	1	16	37	YOR339C	UBC11	1.0641	0.03065	1.13476	0.0400702	1.06782	0.0594133	0/3	0/3	0.0706663	0.245827
4104	3	22	42	YLR030W	YLR030W	0.940737	0.00851547	0.976964	0.0238011	1.0388	0.0340007	0/3	0/3	0.036227	0.246285
1250	1	15	24	YDR436W	PPZ2	1.06684	0.0606711	0.978198	0.0186403	0.920865	0.0702995	0/3	0/3	-0.0886392	0.246509
4716	1	19	10	YDR128W	MTC5	1.00147	0.00996258	1.07114	0.0510396	1.07017	0.0610304	0/3	0/3	0.0696688	0.246877
5868	1	14	30	YAL011W	SWC3	0.896778	0.0348533	1.07719	0.136146	1.20621	0.185567	0/3	1/3	0.180416	0.246897
5619	4	9	16	YIL111W_15	false	1.06152	0.0162689	1.20287	0.131443	1.13244	0.114481	0/3	1/3	0.141351	0.247474
1160	2	11	35	YIR038C	GTT1	1.10406	0.0656639	1.0078	0.0358636	0.916784	0.0725381	1/3	0/3	-0.0962588	0.247504
4530	3	14	14	YER077C	YER077C	0.881984	0.0981673	0.940427	0.0476232	1.07322	0.0633093	0/3	0/3	0.0584432	0.247511
5407	4	11	4	YKR099C-A_15	false	1.12734	0.0688161	1.24631	0.0670927	1.11019	0.0984166	0/3	1/3	0.11897	0.248238
811	4	5	46	YBR165W_15	false	1.01611	0.119589	0.882708	0.0111584	0.879646	0.0937102	1/3	0/3	-0.133404	0.248311
743	3	2	26	YOL103W	ITR2	0.995118	0.0613959	0.850471	0.0874652	0.859992	0.116138	1/3	0/3	-0.144647	0.248327
5404	1	11	8	YDR414C	ERD1	0.919203	0.022981	1.03803	0.0814578	1.13218	0.116867	0/3	1/3	0.118822	0.248857
5983	4	13	32	YDR523C_15	false	1.11781	0.0519226	1.32924	0.191861	1.1899	0.162784	0/3	2/3	0.21143	0.249301
4445	3	32	1	YJR010C-A	SPC1	0.995898	0.0718624	1.04964	0.0266723	1.05764	0.051219	0/3	0/3	0.0537437	0.249398
508	2	32	38	YOR135C	IRC14	1.10316	0.117508	0.906128	0.0941169	0.834694	0.144097	1/3	0/3	-0.197029	0.249876
700	3	24	39	YDL169C	UGX2	1.08169	0.0328865	0.929371	0.119953	0.861142	0.124606	2/3	0/3	-0.152318	0.250082
4765	4	26	38	YER154W	OXA1	0.611962	0.0578432	0.683822	0.112144	1.11196	0.0959523	0/3	1/3	0.0718598	0.250105
841	2	5	32	YPR197C	YPR197C	1.03175	0.0309009	0.902146	0.0960273	0.876553	0.110449	2/3	0/3	-0.129606	0.25037
387	1	14	43	YOR030W	DFG16	0.710751	0.183851	0.461003	0.0436158	0.723612	0.293021	2/3	0/3	-0.249748	0.250444
4495	3	16	40	YNL274C	GOR1	0.369842	0.0869623	0.425923	0.0651063	1.17906	0.142219	0/3	2/3	0.0560815	0.250639
2152	2	22	19	YLR253W	YLR253W	1.13503	0.0458851	1.10993	0.0479858	0.977954	0.0189155	0/3	0/3	-0.0251044	0.250807
5481	2	13	30	YPL005W	AEP3	0.681253	0.0613974	0.807547	0.0791496	1.19868	0.182453	0/3	2/3	0.126294	0.250816
5540	1	15	4	YDR430C	CYM1	0.943183	0.135941	1.07612	0.0185623	1.16071	0.137207	0/3	2/3	0.132938	0.251477
1225	3	17	26	YNR022C	MRPL50	1.02265	0.0780326	0.932057	0.0144348	0.916593	0.0688859	1/3	0/3	-0.0905908	0.251546
5516	3	11	27	YDR469W	SDC1	0.819051	0.0600844	0.949875	0.0643829	1.17025	0.155991	0/3	1/3	0.130825	0.25159
4218	4	26	29	YOR180C_15	false	1.0766	0.0665567	1.11834	0.0315388	1.04091	0.0354479	0/3	0/3	0.041739	0.251595
1358	3	9	18	YNL040W	YNL040W	0.947542	0.0211684	0.869338	0.0513426	0.918868	0.0705237	1/3	0/3	-0.0782044	0.251795
6004	2	6	2	YLR173W	YLR173W	1.09775	0.00557159	1.31403	0.195631	1.19642	0.173435	0/3	1/3	0.216276	0.251838
5204	4	30	42	YER173W	RAD24	0.996502	0.0391079	1.09803	0.122935	1.09927	0.0863857	0/3	1/3	0.101532	0.252193
1956	4	1	28	YER181C_15	false	1.09935	0.0212944	1.06333	0.0481713	0.966877	0.0297954	0/3	0/3	-0.0360169	0.252388
762	1	21	13	YER080W	AIM9	1.03681	0.109431	0.894751	0.0423219	0.87461	0.116174	2/3	0/3	-0.14206	0.252605
5127	2	16	23	YGL251C	HFM1	1.0697	0.071745	1.1656	0.156448	1.08497	0.0708853	0/3	1/3	0.095901	0.252726
4012	2	8	24	YOR167C	RPS28A	0.910043	0.0294421	0.941608	0.012566	1.03564	0.0325219	0/3	0/3	0.0315644	0.252858
155	2	1	45	YNL164C	IBD2	1.07403	0.0588232	0.638697	0.43949	0.575415	0.393978	2/3	0/3	-0.435336	0.253008
4441	3	13	4	YBR057C	MUM2	0.989981	0.0202122	1.04348	0.0672732	1.05311	0.0471141	0/3	0/3	0.0534965	0.253179
138	3	28	47	YDL183C	YDL183C	1.11742	0.0964623	0.608754	0.39592	0.565584	0.372212	2/3	0/3	-0.508662	0.253267
1128	3	10	37	YML021C	UNG1	1.14355	0.0810714	1.04327	0.0727256	0.915161	0.0726522	1/3	0/3	-0.100288	0.253308
230	2	28	2	YOR109W	INP53	1.10731	0.029512	0.750566	0.309905	0.680136	0.284074	1/3	0/3	-0.356749	0.253427
151	2	1	46	YPL053C	KTR6	1.06807	0.138257	0.624678	0.406724	0.58594	0.390471	2/3	0/3	-0.443391	0.253542
5106	4	3	22	YBL029C-A_15	false	1.08591	0.0138769	1.18011	0.0750372	1.08745	0.0777902	0/3	0/3	0.0942051	0.253555
658	2	19	3	YKR078W	YKR078W	1.25365	0.153444	1.09401	0.047798	0.883139	0.0925344	1/3	0/3	-0.159639	0.253615
6136	1	4	34	YML089C	YML089C	1.25361	0.163399	1.67986	0.265323	1.37542	0.335809	0/3	2/3	0.42625	0.253678
3719	1	12	5	YOR308C	SNU66	0.96434	0.0195957	0.982032	0.0193687	1.0185	0.01657	0/3	0/3	0.0176918	0.253787
2074	3	17	3	YMR037C	MSN2	1.00853	0.0165338	0.978904	0.0107554	0.971044	0.0260557	0/3	0/3	-0.029625	0.254105
6121	3	28	40	YKR089C	TGL4	0.76482	0.130682	1.08456	0.206435	1.48446	0.491099	0/3	2/3	0.319742	0.254172
4575	1	23	29	YHR138C	YHR138C	1.07759	0.0374087	1.13854	0.0838345	1.05548	0.0502048	0/3	0/3	0.0609451	0.254399
4480	3	10	20	YML100W	TSL1	1.06884	0.0664469	1.12439	0.03623	1.05468	0.0491824	0/3	0/3	0.0555528	0.254432
4916	1	14	36	YLR048W	RPS0B	0.319512	0.0935798	0.400179	0.0454457	1.323	0.271881	0/3	2/3	0.0806671	0.254955
489	4	11	36	YLR361C-A_15	false	1.06013	0.0514769	0.858721	0.129959	0.817603	0.160053	2/3	0/3	-0.201407	0.25498
1362	1	10	10	YAL034C	FUN19	1.11948	0.0116404	1.04176	0.0703078	0.93059	0.0622255	1/3	0/3	-0.0777179	0.255183
5078	3	28	11	YDL174C	DLD1	0.899719	0.0229596	0.991828	0.0702165	1.10393	0.0921701	0/3	1/3	0.092109	0.255581
1270	1	23	37	YHR139C-A	YHR139C-A	1.16618	0.0816191	1.07963	0.021716	0.929999	0.0620711	0/3	0/3	-0.086554	0.255664
310	2	12	4	YOR177C	MPC54	1.15208	0.06609	0.850919	0.251883	0.743587	0.231364	2/3	0/3	-0.301157	0.256
832	1	11	47	YCL036W	GFD2	1.1088	0.00768735	0.978464	0.111895	0.882954	0.10461	1/3	0/3	-0.130333	0.256012
300	2	8	8	YOR163W	DDP1	1.22523	0.037126	0.911913	0.277734	0.745359	0.229188	1/3	0/3	-0.313313	0.256151
563	2	30	41	YLR351C	NIT3	1.101	0.0386988	0.919116	0.142633	0.83792	0.143274	1/3	0/3	-0.18188	0.256589
1561	3	13	15	YKR102W	FLO10	1.09666	0.0745912	1.03411	0.0326424	0.946022	0.0503264	0/3	0/3	-0.0625503	0.256689
5222	4	20	40	blank	false	0.977597	0.0396749	1.08051	0.0569856	1.10919	0.101765	0/3	1/3	0.102916	0.2568
6080	2	17	41	YKR032W	YKR032W	0.834294	0.231299	1.09401	0.087681	1.43557	0.4506	0/3	2/3	0.259719	0.25687
5394	4	26	16	YFL007W_15	false	0.93109	0.045946	1.04866	0.092519	1.12954	0.119975	0/3	1/3	0.117574	0.256906
4537	3	15	19	YDR484W	VPS52	0.32241	0.0493419	0.381179	0.0951599	1.17006	0.134683	0/3	2/3	0.0587683	0.257081
5333	2	13	12	YDR525W-A	SNA2	0.902083	0.0213298	1.01461	0.0933068	1.12611	0.11394	0/3	2/3	0.112531	0.257145
1023	3	14	46	YER096W	SHC1	1.00899	0.0574473	0.89933	0.146205	0.887005	0.098881	2/3	0/3	-0.109661	0.257193
3650	4	15	32	YMR182W-A_15	false	1.11714	0.00911256	1.1315	0.0107443	1.01291	0.0116924	0/3	0/3	0.014361	0.257257
5420	1	26	6	YLL006W	MMM1	0.409093	0.0177524	0.528966	0.115762	1.28904	0.260112	0/3	1/3	0.119872	0.257322
3989	4	12	45	YDR283C_14	false	1.07646	0.0180055	1.10664	0.0287733	1.02813	0.0251713	0/3	0/3	0.0301704	0.257407
4196	4	31	12	blank	false	1.08187	0.0822681	1.12259	0.076505	1.03894	0.0370206	0/3	0/3	0.0407138	0.25758
792	4	7	32	YGL192W_15	false	1.04474	0.0256085	0.906977	0.144444	0.865837	0.123487	1/3	0/3	-0.137759	0.257725
599	4	10	19	YIL122W_15	false	1.14854	0.0840167	0.976244	0.0715578	0.859042	0.123964	1/3	0/3	-0.172297	0.257793
5060	2	29	42	YPR160W	GPH1	0.87205	0.0817648	0.962633	0.158032	1.09661	0.089162	0/3	1/3	0.0905827	0.257883
4792	2	14	17	YJL170C	ASG7	1.02403	0.0847581	1.0974	0.0586101	1.07582	0.0692287	0/3	0/3	0.0733727	0.258156
207	4	3	48	YGL100W_15	false	0.903135	0.0260717	0.525862	0.341463	0.582399	0.37502	2/3	0/3	-0.377273	0.258256
933	3	12	3	YDL100C	GET3	0.993036	0.143772	0.87459	0.250795	0.860253	0.141394	1/3	0/3	-0.118447	0.258428
1495	2	4	14	YKL188C	PXA2	1.07938	0.0432168	1.01207	0.0262923	0.939643	0.0547719	0/3	0/3	-0.0673057	0.258642
4832	3	20	3	YDL131W	LYS21	0.985932	0.0244745	1.06145	0.0439472	1.07839	0.0725401	0/3	1/3	0.0755148	0.25885
994	3	6	2	YOL109W	ZEO1	1.113	0.102042	1.00048	0.0393323	0.906417	0.0894312	1/3	0/3	-0.112512	0.25904
639	1	31	46	YDR379W	RGA2	1.05002	0.0801448	0.884563	0.0906813	0.850535	0.126429	1/3	0/3	-0.165455	0.25935
835	2	6	30	YLR180W	SAM1	0.988418	0.0426283	0.858233	0.146218	0.865006	0.125405	1/3	0/3	-0.130185	0.259492
4114	2	13	31	YDR316W	OMS1	0.959839	0.0343488	0.996508	0.0342693	1.03883	0.0355676	0/3	0/3	0.0366694	0.259492
4888	3	13	1	YLR382C	NAM2	0.394549	0.0514347	0.473192	0.0361901	1.22273	0.207822	0/3	1/3	0.0786427	0.259833
116	2	22	48	YKL151C	YKL151C	1.43112	0.156822	0.724028	0.487112	0.54764	0.381777	2/3	0/3	-0.707094	0.259885
5250	3	28	28	YJR154W	YJR154W	0.89511	0.0606877	0.999627	0.0598469	1.12312	0.111108	0/3	1/3	0.104516	0.259937
5554	2	14	19	YLR412W	BER1	0.748006	0.0794783	0.882143	0.0441791	1.19843	0.182895	0/3	2/3	0.134137	0.259983
882	4	2	3	YER175C_15	false	1.16255	0.0533042	1.03898	0.105331	0.895121	0.0980689	1/3	0/3	-0.123564	0.260005
920	3	17	38	YNR027W	BUD17	1.21937	0.0410572	1.09953	0.071256	0.904395	0.0846211	1/3	0/3	-0.119845	0.260173
259	4	10	20	YIL122W_15	false	1.04601	0.165071	0.709764	0.466798	0.618241	0.39416	1/3	0/3	-0.33625	0.260208
359	3	19	38	YFR011C	AIM13	1.06033	0.0494462	0.794738	0.224679	0.753865	0.229476	2/3	0/3	-0.265592	0.260219
4638	4	28	35	blank	false	0.896849	0.0451059	0.961609	0.0435842	1.07452	0.0664211	0/3	0/3	0.0647599	0.260359
1180	1	16	39	YOL070C	NBA1	1.0104	0.100337	0.915827	0.12234	0.907085	0.0803521	1/3	0/3	-0.0945723	0.260368
161	3	2	5	YLR422W	YLR422W	1.0691	0.0766702	0.639188	0.423785	0.586556	0.396551	2/3	0/3	-0.42991	0.260493
1345	2	29	41	YDR258C	HSP78	1.12394	0.0535596	1.04415	0.0385139	0.931432	0.0599967	1/3	0/3	-0.0797932	0.260584
5455	2	14	36	YKL118W	YKL118W	0.271569	0.0617641	0.394924	0.0082488	1.52627	0.316751	0/2	2/2	0.123354	0.260587
4886	3	7	33	YBR157C	ICS2	1.04986	0.0404392	1.12829	0.111853	1.07225	0.063705	0/3	0/3	0.0784274	0.260605
239	4	7	20	YGL185C_15	false	1.11811	0.0346387	0.768454	0.352828	0.678008	0.301229	1/3	0/3	-0.349654	0.260635
125	1	32	42	YMR032W	HOF1	0.909829	0.107007	0.361307	0.440255	0.426827	0.527718	2/3	1/3	-0.548521	0.26065
4718	2	18	1	YJL161W	FMP33	0.957794	0.0386935	1.02753	0.0573142	1.07411	0.0686933	0/3	1/3	0.0697324	0.260698
2135	4	18	28	YER055C_15	false	0.221153	0.0127096	0.195086	0.0355486	0.876256	0.111504	2/3	0/3	-0.0260675	0.261009
1544	1	1	33	YER007C-A	TMA20	0.942337	0.0263009	0.878715	0.0320305	0.934112	0.0586308	0/3	0/3	-0.0636216	0.261336
4350	4	21	16	YDR326C_15	false	0.986478	0.052618	1.03502	0.00998646	1.05177	0.0484378	0/3	0/3	0.0485466	0.261388
4699	1	13	33	YER059W	PCL6	0.925222	0.0294244	0.993704	0.04006	1.07591	0.0681997	0/3	0/3	0.0684822	0.261673
1826	4	31	28	blank	false	0.956152	0.0178655	0.911141	0.0284645	0.953574	0.0428704	0/3	0/3	-0.0450114	0.261778
1281	1	21	28	YBR245C	ISW1	1.00086	0.0291431	0.915451	0.0490662	0.916897	0.0769909	0/3	0/3	-0.085408	0.261784
5156	3	27	37	YDL069C	CBS1	0.946411	0.0535478	1.04408	0.0362498	1.10904	0.103818	0/3	1/3	0.0976655	0.261947
178	1	8	15	YOL037C	YOL037C	0.995648	0.250161	0.588547	0.152225	0.675641	0.349878	2/3	0/3	-0.407101	0.262032
5755	3	21	12	YNL136W	EAF7	0.682	0.096998	0.8422	0.0564674	1.27401	0.278015	0/3	1/3	0.1602	0.262041
1877	1	27	45	YHR160C	PEX18	0.968747	0.0236882	0.927744	0.0168466	0.958534	0.0373321	0/3	0/3	-0.0410023	0.262414
5165	2	15	18	YBL055C	YBL055C	0.945124	0.0751047	1.04339	0.027516	1.1121	0.1072	0/3	1/3	0.0982675	0.262655
4529	1	32	31	YPL229W	YPL229W	0.994617	0.062705	1.05303	0.0245671	1.06196	0.0554826	0/3	0/3	0.0584117	0.262985
1341	2	17	28	YFR035C	YFR035C	1.19491	0.0900889	1.11479	0.0456586	0.936782	0.0606589	0/3	0/3	-0.0801215	0.263071
4468	1	5	17	YER019C-A	SBH2	0.966956	0.0297558	1.02195	0.0242042	1.05841	0.0527391	0/3	0/3	0.0549896	0.26315
4357	1	28	30	YMR018W	YMR018W	1.01284	0.0335746	1.06202	0.0123557	1.05009	0.046524	0/3	0/3	0.0491853	0.263225
1134	3	13	3	YKR094C	RPL40B	0.867246	0.178667	0.768127	0.0883023	0.904583	0.0916556	1/3	0/3	-0.0991181	0.263392
1104	2	12	15	YGL231C	EMC4	0.967772	0.0539399	0.86524	0.046611	0.898994	0.0931814	1/3	0/3	-0.102532	0.263604
2190	2	27	25	YFR021W	ATG18	1.08274	0.0201623	1.05949	0.0390352	0.978236	0.0199078	0/3	0/3	-0.0232503	0.263609
1666	4	18	32	YHR028C_15	false	1.07922	0.0110763	1.02346	0.0417728	0.948766	0.0469319	0/3	0/3	-0.055752	0.263671
211	2	6	25	YJL198W	PHO90	1.0706	0.0616114	0.696151	0.296705	0.663506	0.294487	2/3	0/3	-0.374451	0.263978
4777	3	1	27	YPL004C	LSP1	1.06224	0.00790898	1.1349	0.0743736	1.06797	0.0623532	0/3	0/3	0.0726623	0.264295
5427	3	23	23	YDR516C	EMI2	1.02466	0.06558	1.14507	0.0564529	1.12453	0.119236	0/3	1/3	0.120409	0.264531
293	2	13	9	YKL222C	YKL222C	0.978637	0.0428807	0.658319	0.33495	0.65966	0.324603	1/3	0/3	-0.320317	0.264785
423	2	21	3	YIL002C	INP51	1.03156	0.0666957	0.807621	0.160496	0.792296	0.187474	1/3	0/3	-0.223937	0.264908
5362	2	14	9	YJL172W	CPS1	0.844318	0.0197793	0.958748	0.0909444	1.13788	0.127977	0/3	1/3	0.11443	0.265145
5723	3	6	12	YOR306C	MCH5	0.986257	0.0325673	1.14053	0.119884	1.16031	0.151213	0/3	1/3	0.154277	0.265347
1777	3	21	8	YNL139C	THO2	0.94258	0.027862	0.893731	0.0207261	0.949482	0.0463794	0/3	0/3	-0.0488485	0.266276
5845	4	16	46	YML129C_14	false	1.03204	0.0375975	1.20815	0.127626	1.1763	0.163265	0/3	1/3	0.176107	0.266334
914	1	15	27	YCL046W	YCL046W	1.03668	0.0775536	0.916457	0.0651684	0.89042	0.104575	1/3	0/3	-0.120224	0.266533
5094	2	20	40	YOR221C	MCT1	0.485523	0.151519	0.578686	0.120594	1.24033	0.190149	0/3	2/3	0.0931629	0.266564
1615	3	18	11	YDL211C	YDL211C	1.02409	0.0312487	0.965066	0.029183	0.943786	0.0518355	0/3	0/3	-0.059021	0.266607
5858	4	6	4	YER187W_15	false	0.970415	0.144275	1.14926	0.0493285	1.21495	0.217356	0/3	1/3	0.178845	0.266669
4785	2	12	39	YGL241W	KAP114	0.902207	0.0418668	0.975123	0.0522739	1.08309	0.0759064	0/3	1/3	0.0729157	0.266921
5122	4	25	10	YNR023W	SNF12	0.249489	0.0346556	0.344942	0.0545509	1.43947	0.40964	0/3	2/3	0.0954524	0.267135
5341	2	31	33	YGR269W	YGR269W	0.992527	0.0245461	1.1056	0.0849999	1.11628	0.110111	0/3	1/3	0.113075	0.267164
945	1	14	16	YLR042C	YLR042C	1.10927	0.0620858	0.992209	0.0592214	0.899322	0.0963938	1/3	0/3	-0.11706	0.26756
4846	1	14	29	YMR304C-A	YMR304C-A	1.0695	0.0369063	1.14572	0.0869095	1.0708	0.0670174	0/3	0/3	0.0762215	0.267794
268	2	4	4	YOR138C	RUP1	1.12177	0.0562738	0.789824	0.253979	0.716855	0.258274	2/3	0/3	-0.331942	0.268005
5376	4	11	22	YDR003W-A_15	false	0.971844	0.0898767	1.08766	0.0630169	1.1293	0.129345	0/3	1/3	0.115813	0.268266
5313	2	26	32	YKL162C	YKL162C	1.02269	0.0303146	1.1333	0.0986375	1.10906	0.101978	0/3	1/3	0.110611	0.268518
6107	2	21	29	YKR049C	FMP46	0.769935	0.174408	1.06312	0.0992716	1.5055	0.552673	0/3	1/3	0.293189	0.268531
3948	2	18	20	YKL128C	PMU1	1.02472	0.0247476	1.05325	0.00663817	1.02846	0.0264511	0/3	0/3	0.028527	0.268786
5092	2	25	46	YPR149W	NCE102	1.05211	0.0328124	1.14515	0.0586639	1.09091	0.0860979	0/3	1/3	0.0930411	0.268813
1748	2	6	41	YJL193W	YJL193W	1.05006	0.0525075	0.999402	0.0347562	0.953303	0.0417892	0/3	0/3	-0.0506549	0.268907
1551	1	28	39	YPL245W	YPL245W	1.07533	0.0158114	1.01221	0.0510229	0.941772	0.0537457	0/3	0/3	-0.0631177	0.268931
4148	4	24	35	blank	false	0.969537	0.0129497	1.00793	0.0311844	1.03986	0.0376199	0/3	0/3	0.038391	0.269328
378	3	15	22	YIL168W	SDL1	1.12864	0.0911953	0.875608	0.0227444	0.782544	0.0833823	1/2	0/2	-0.253034	0.269353
4278	1	22	17	YNL321W	VNX1	0.863127	0.0495981	0.90743	0.0385183	1.05342	0.0520025	0/3	0/3	0.044303	0.269444
1557	2	28	7	YGR025W	YGR025W	1.14549	0.129689	1.08254	0.167443	0.941107	0.0533923	0/3	0/3	-0.06295	0.26959
5969	1	14	8	YLR027C	AAT2	0.392272	0.114887	0.597635	0.0781928	1.69104	0.574129	0/3	2/3	0.205364	0.269738
749	2	23	34	YBL088C	TEL1	1.1226	0.0749496	0.978802	0.0716061	0.879108	0.117906	2/3	0/3	-0.143795	0.269783
3744	4	27	14	YIL046W-A_15	false	1.05421	0.037585	1.07295	0.0288469	1.01822	0.0174897	0/3	0/3	0.0187457	0.269927
850	1	8	45	YOR305W	RRG7	1.09111	0.0132154	0.962401	0.128175	0.881287	0.111907	1/3	0/3	-0.128704	0.27005
241	1	4	23	YOL027C	MDM38	0.870933	0.252452	0.524458	0.249041	0.658916	0.312639	2/3	0/3	-0.346475	0.270058
405	2	20	13	YDR185C	UPS3	1.18017	0.143701	0.942806	0.084297	0.819273	0.173653	2/3	0/3	-0.237362	0.270573
5641	3	5	13	YCR073C	SSK22	0.971817	0.106227	1.11471	0.0864157	1.16091	0.149009	0/3	2/3	0.142892	0.270687
4856	3	12	9	YBR285W	YBR285W	0.934735	0.133141	1.01136	0.071662	1.09551	0.0991687	0/3	1/3	0.0766299	0.27084
4940	2	9	19	YDR294C	DPL1	0.912802	0.0205926	0.994592	0.0672272	1.09075	0.0866325	0/3	1/3	0.0817898	0.270882
5422	2	29	14	YPR153W	YPR153W	0.960525	0.0461579	1.08067	0.0768599	1.13007	0.120774	0/3	1/3	0.120146	0.271074
6047	2	16	14	YGR077C	PEX8	0.557836	0.153953	0.791214	0.0893814	1.55673	0.553374	0/3	2/3	0.233377	0.271123
5523	3	22	36	YMR115W	MGR3	0.869144	0.0947791	1.00045	0.0438699	1.16895	0.171815	0/3	1/3	0.13131	0.271332
522	2	10	14	YLR189C	ATG26	1.12927	0.0507154	0.93814	0.129784	0.837365	0.149985	1/3	0/3	-0.191129	0.271401
5776	3	31	35	YGL124C	MON1	0.610274	0.0701923	0.773263	0.083183	1.30273	0.310525	0/3	1/3	0.162989	0.271445
4101	1	27	43	YLR130C	ZRT2	0.924151	0.00345032	0.960343	0.0372977	1.03903	0.0367823	0/3	0/3	0.0361918	0.271537
223	2	1	44	YPR185W	ATG13	1.00017	0.0726872	0.633931	0.416664	0.605716	0.390933	2/3	0/3	-0.366242	0.271617
1608	1	32	14	YMR025W	CSI1	1.12166	0.0414249	1.06229	0.0362512	0.948358	0.0471794	0/3	0/3	-0.0593775	0.271935
4315	3	24	29	YCR085W	YCR085W	1.01134	0.0624929	1.05742	0.041325	1.04766	0.0432891	0/3	0/3	0.0460815	0.272078
5170	1	16	10	YML034W	YML034W	0.890983	0.0419759	0.989781	0.117819	1.10897	0.0992173	0/3	1/3	0.0987982	0.272327
965	3	9	36	YBR052C	RFS1	1.10833	0.0884524	0.993229	0.097575	0.899877	0.0994953	1/3	0/3	-0.115104	0.272328
1718	3	11	25	YBR170C	NPL4	1.03393	0.0259229	0.981578	0.0455489	0.949808	0.0476426	0/3	0/3	-0.0523482	0.272428
467	1	10	35	YOR015W	YOR015W	1.00808	0.159728	0.799383	0.0729541	0.820823	0.188938	2/3	0/3	-0.208698	0.272531
4956	1	21	26	YPL139C	UME1	1.06267	0.089493	1.14596	0.0680069	1.08361	0.0832623	0/3	1/3	0.0832929	0.272538
6026	4	14	9	YDR521W_15	false	0.950474	0.0382647	1.17473	0.183384	1.24315	0.230533	0/3	1/3	0.22426	0.272612
4945	2	21	16	YFR047C	BNA6	0.944547	0.0634576	1.02684	0.0195196	1.09301	0.0883935	0/3	1/3	0.0822928	0.272837
5662	2	21	19	YIL013C	PDR11	0.933481	0.102139	1.0791	0.0360011	1.17396	0.165503	0/3	1/3	0.145617	0.273006
5436	3	22	11	YDL227C	HO	0.881546	0.0705842	1.0032	0.0893284	1.1451	0.139227	0/3	1/3	0.121654	0.273177
714	4	26	40	YGR122C-A_15	false	1.1356	0.0609217	0.986369	0.0821568	0.874747	0.118332	1/3	0/3	-0.14923	0.273218
391	3	5	10	YNL021W	HDA1	0.80763	0.139311	0.56029	0.101328	0.730184	0.217622	1/3	0/3	-0.24734	0.273384
4387	2	22	44	YKL150W	MCR1	1.07414	0.0553787	1.12518	0.01327	1.05001	0.0492013	0/3	0/3	0.0510442	0.273568
1507	1	31	32	YEL062W	NPR2	0.366085	0.0232279	0.299508	0.00730005	0.822715	0.0721417	1/2	0/2	-0.0665772	0.273701
4487	3	15	27	YDR486C	VPS60	1.01783	0.0723129	1.07357	0.0487935	1.05762	0.0523437	0/3	0/3	0.0557421	0.273909
4874	1	31	30	YDR374C	YDR374C	0.976403	0.0191801	1.05416	0.066605	1.08039	0.0771193	0/3	1/3	0.077753	0.27391
5148	3	4	17	YDR030C	RAD28	1.04556	0.0804018	1.14273	0.172425	1.08668	0.0813314	0/3	1/3	0.0971661	0.273955
5034	2	20	28	YOR216C	RUD3	0.82618	0.0955292	0.915119	0.0357924	1.12064	0.121823	0/3	1/3	0.0889387	0.274031
659	3	4	25	YDR032C	PST2	1.26973	0.16467	1.11037	0.109212	0.883125	0.100701	1/3	0/3	-0.159361	0.274207
504	3	6	41	YLR448W	RPL6B	0.630434	0.107082	0.43299	0.165038	0.706118	0.262182	1/3	0/3	-0.197444	0.274756
5578	4	20	8	YJL103C	GSM1	0.957196	0.10309	1.09361	0.0473037	1.15944	0.163901	0/3	1/3	0.136412	0.274998
4150	4	17	18	YJL029C_15	false	0.386673	0.0844855	0.425258	0.120643	1.08024	0.0911874	0/3	0/3	0.0385843	0.275054
5323	1	2	24	YLL045C	RPL8B	0.895516	0.0299577	1.00709	0.129973	1.12167	0.117503	0/3	1/3	0.111569	0.275288
1262	1	23	42	YDR345C	HXT3	1.07009	0.0255344	0.982668	0.106271	0.916613	0.0806853	1/3	0/3	-0.087421	0.275489
1387	2	1	30	YPL057C	SUR1	0.670947	0.0532942	0.595422	0.0461681	0.893297	0.104974	2/3	0/3	-0.0755255	0.275581
974	2	15	10	YBL053W	YBL053W	0.96312	0.0321587	0.848709	0.0883326	0.883837	0.108842	1/3	0/3	-0.114411	0.275646
412	1	30	15	YOR079C	ATX2	1.05483	0.0117399	0.823895	0.210503	0.782896	0.205894	2/3	0/3	-0.230938	0.275736
6040	1	23	18	YDR143C	SAN1	1.18903	0.155909	1.41954	0.0643414	1.21954	0.196429	0/3	2/3	0.230502	0.27594
5093	1	28	5	YOR380W	RDR1	1.07583	0.027807	1.16895	0.061248	1.08871	0.083541	0/3	0/3	0.0931254	0.275977
6130	1	4	38	YML088W	UFO1	1.24371	0.202667	1.61321	0.171125	1.34499	0.311949	0/3	2/3	0.369505	0.276025
1242	3	5	27	YFL013W-A	YFL013W-A	0.940137	0.0589808	0.851026	0.0274967	0.910261	0.0814051	1/3	0/3	-0.089111	0.276033
897	1	8	35	YOL044W	PEX15	0.752058	0.129871	0.629697	0.138987	0.845596	0.147987	1/3	0/3	-0.122361	0.27632
6099	1	6	4	YLL055W	YCT1	1.16832	0.0725843	1.4472	0.2206	1.24913	0.236215	0/3	2/3	0.278881	0.276338
5890	3	27	35	YGL104C	VPS73	0.906234	0.113098	1.09061	0.0627874	1.23273	0.235376	0/3	1/3	0.184379	0.276395
736	2	10	29	YJL183W	MNN11	0.754836	0.0608179	0.608587	0.119441	0.812091	0.172376	2/3	0/3	-0.146249	0.276842
6065	1	1	7	YGR154C	GTO1	1.05376	0.113941	1.3029	0.138646	1.26024	0.236419	0/3	2/3	0.24914	0.276911
5925	1	22	9	YNL323W	LEM3	0.857897	0.0635973	1.04969	0.158317	1.23255	0.218508	0/3	2/3	0.191789	0.277154
6112	2	22	37	YJL134W	LCB3	0.817347	0.289063	1.1176	0.0884186	1.6306	0.749655	0/3	2/3	0.300252	0.2772
5147	1	23	24	YEL031W	SPF1	0.470008	0.0683074	0.56711	0.0256458	1.23727	0.212778	0/3	2/3	0.0971026	0.277307
5257	2	6	31	YLR380W	CSR1	0.937336	0.0884569	1.04238	0.137211	1.11293	0.101975	0/3	1/3	0.105041	0.277318
1493	1	4	33	YOR289W	YOR289W	1.01289	0.0123544	0.945529	0.068896	0.933271	0.0643672	1/3	0/3	-0.0673652	0.277572
1866	1	12	6	YML057W	CMP2	1.01425	0.0118805	0.972069	0.0289584	0.958863	0.0391788	0/3	0/3	-0.0421767	0.277845
899	2	11	3	YIR029W	DAL2	1.21978	0.161552	1.0976	0.13421	0.906211	0.0985612	1/3	0/3	-0.122172	0.277894
5814	2	14	38	YLR214W	FRE1	0.944078	0.151008	1.11369	0.0256992	1.21643	0.23052	0/3	1/3	0.169614	0.277949
1027	1	21	6	YPL147W	PXA1	1.08963	0.0288525	0.980145	0.133779	0.896851	0.100848	1/3	0/3	-0.109485	0.278043
5599	1	26	10	YLL009C	COX17	0.974453	0.041172	1.11381	0.101159	1.1483	0.146605	0/3	1/3	0.139355	0.278142
898	1	16	22	YML032C	RAD52	0.513408	0.0435417	0.391092	0.0756122	0.779387	0.217957	2/3	0/3	-0.122316	0.278166
3806	1	24	24	YMR210W	YMR210W	0.986826	0.0896061	1.00858	0.0751079	1.02371	0.0222291	0/3	0/3	0.0217533	0.278314
5956	4	3	12	YBR133C_15	false	0.994567	0.0280827	1.19605	0.206042	1.20055	0.188717	0/3	1/3	0.201478	0.278324
5512	1	22	13	YNL322C	KRE1	0.810161	0.0498646	0.940292	0.0759311	1.17027	0.157977	0/3	2/3	0.130131	0.278713
5112	4	9	10	YBR267W_15	false	0.259644	0.0325727	0.354366	0.0715866	1.40693	0.410002	0/3	2/3	0.0947213	0.279087
1732	1	7	33	YHR073W	OSH3	1.04824	0.0239124	0.996607	0.0375855	0.951473	0.046914	0/3	0/3	-0.0516338	0.27918
1703	1	20	2	YML019W	OST6	1.07118	0.016911	1.01783	0.0501554	0.950347	0.0477494	0/3	0/3	-0.0533537	0.279197
1446	2	26	45	YLR332W	MID2	1.03662	0.00730751	0.966093	0.0682791	0.931956	0.0657717	0/3	0/3	-0.0705285	0.279273
1380	1	3	39	YHR209W	CRG1	1.01545	0.0338343	0.939388	0.0858146	0.924578	0.0710875	0/3	0/3	-0.076058	0.279341
5750	1	18	17	YNL334C	SNO2	1.05599	0.0705064	1.21471	0.0922687	1.15987	0.157052	0/3	1/3	0.15872	0.279466
4675	1	28	27	YPL248C	GAL4	0.962001	0.0114711	1.02893	0.0601859	1.06993	0.0667966	0/3	0/3	0.0669275	0.279563
4670	1	11	27	YCL029C	BIK1	0.933684	0.0202669	1.0005	0.0461287	1.07296	0.0697583	0/3	0/3	0.0668112	0.279675
782	3	16	44	YOL141W	PPM2	0.972524	0.162851	0.833292	0.250406	0.840027	0.15408	2/3	0/3	-0.139232	0.279811
5770	2	14	29	YJL166W	QCR8	0.791137	0.11254	0.952654	0.0456552	1.24009	0.252852	0/3	1/3	0.161517	0.279843
1539	3	11	14	YIL153W	RRD1	0.801228	0.0566783	0.737211	0.0221517	0.925048	0.0758843	0/3	0/3	-0.0640173	0.280104
5733	2	31	29	YGR268C	HUA1	0.924091	0.104067	1.07997	0.0465711	1.19023	0.191387	0/3	1/3	0.155881	0.280155
3994	1	16	16	YMR178W	YMR178W	1.15377	0.0178584	1.1842	0.029738	1.02649	0.025309	0/3	0/3	0.0304265	0.280345
3929	1	9	38	YPL181W	CTI6	0.96824	0.0187399	0.996052	0.019399	1.0291	0.0282298	0/3	0/3	0.0278123	0.280418
[truncated: 7,219 more rows]

## Sheet: DIS3E729K QUERY
dis3-e729k::URA3 Query Strain Output from Balony SGA scoring software.
#	Plate	Row	Col	ORF	Gene	Ctrl	Ctrl SD	Exp	Exp SD	Ratio	Ratio SD	Ratio < p	Ratio > q	Diff	p-value
3181	3	3	13	YPR038W	YPR038W	1.04337	0.0166511	1.17533	0.0170847	1.12649	0.00159702	0/3	0/3	0.131954	5.45693e-06
3437	3	8	29	YIL139C	REV7	1.11968	0.0406886	1.01752	0.041461	0.908613	0.00427029	0/3	0/3	-0.102158	0.000111489
317	1	7	29	YML063W	RPS1B	1.20919	0.0110293	1.56691	0.0135153	1.29585	0.00493278	0/3	3/3	0.357721	0.000129272
203	1	5	11	YLL057C	JLP1	0.983275	0.0346839	0.873118	0.0351031	0.88782	0.00465311	0/3	0/3	-0.110157	0.000164256
2703	2	25	15	YKL158W	YKL158W	1.03724	0.00893006	1.15276	0.00921125	1.11138	0.00246527	0/3	0/3	0.11552	0.000204363
512	1	11	32	YOL054W	YOL054W	1.08797	0.026387	0.867012	0.0303752	0.796707	0.00884525	3/3	0/3	-0.220955	0.00025797
5886	4	27	30	YNL084C	END3	1.19412	0.0167217	0.92135	0.0191274	0.77151	0.00695486	3/3	0/3	-0.272773	0.000290211
6033	4	30	33	YER169W	RPH1	0.966251	0.0297831	1.11304	0.0297044	1.15206	0.0047685	0/2	0/2	0.146787	0.000341464
4427	3	29	11	YPR009W	SUT2	0.87352	0.0343889	0.994639	0.0365824	1.13877	0.00468453	0/3	0/3	0.121119	0.000490441
2049	2	11	33	YGR067C	YGR067C	1.06877	0.0169664	1.24933	0.019308	1.16897	0.00566964	0/3	2/3	0.180562	0.000570441
2631	2	23	39	YOR235W	YOR235W	0.823479	0.0586494	0.733897	0.0557883	0.890894	0.00478164	0/3	0/3	-0.0895819	0.000627021
4245	3	25	21	YLR038C	COX12	0.850576	0.0243287	0.979072	0.0225731	1.15126	0.00868215	0/3	0/3	0.128496	0.000758139
808	1	17	40	YOR041C	YOR041C	1.13353	0.0170427	1.0155	0.0180753	0.895841	0.00454046	0/3	0/3	-0.118034	0.000760331
305	1	7	17	YML080W	DUS1	1.24273	0.0161771	1.6481	0.0223721	1.32626	0.0140867	0/3	3/3	0.405369	0.000810342
288	1	6	48	YGR182C	YGR182C	1.03591	0.0748414	1.15883	0.0789736	1.11898	0.00538612	0/3	0/3	0.122921	0.000843164
780	1	17	12	YOR034C	AKR2	1.14699	0.0181787	0.889807	0.0090873	0.775861	0.00616913	3/3	0/3	-0.257179	0.000858217
3513	3	10	9	YNL035C	YNL035C	0.976637	0.0599758	1.0716	0.0603242	1.0976	0.00739018	0/3	0/3	0.0949616	0.00088425
116	1	3	20	YOL025W	LAG2	1.12059	0.0263824	0.602543	0.00600087	0.537913	0.0099077	3/3	0/3	-0.518049	0.000961213
5811	4	26	3	YFL001W	DEG1	0.760722	0.0410289	1.01488	0.0368222	1.33542	0.0276544	0/3	3/3	0.254162	0.000967525
4203	3	24	27	YKR028W	SAP190	0.972411	0.00990358	1.03577	0.0108313	1.06516	0.00280867	0/3	0/3	0.063357	0.000968263
120	1	3	24	YOL027C	MDM38	1.04463	0.00519202	0.566897	0.016573	0.542755	0.0182634	3/3	0/3	-0.477738	0.000977635
926	1	20	14	YHR116W	COX23	0.852344	0.0323498	0.972004	0.0292313	1.14073	0.0102972	0/3	0/3	0.11966	0.00102158
4563	3	32	3	YBR150C	TBS1	1.49507	0.0271214	1.26692	0.0349833	0.84727	0.00967764	1/3	0/3	-0.228151	0.001303
4166	3	23	38	YCR087C-A	YCR087C-A	1.08942	0.0325916	0.9655	0.0262136	0.886323	0.00252524	0/3	0/3	-0.123921	0.0013479
1521	1	32	33	YDR375C	BCS1	0.940458	0.00429376	1.02715	0.00718742	1.09218	0.00475603	0/3	0/3	0.0866926	0.00139025
3919	3	18	31	YBR077C	SLM4	0.971172	0.0221056	1.22141	0.0201427	1.25794	0.0173807	0/3	3/3	0.250238	0.00149589
2263	2	16	7	YGL081W	YGL081W	0.889491	0.0199866	0.805254	0.0216757	0.90522	0.00622805	0/3	0/3	-0.0842365	0.00152692
4156	3	23	28	YDL161W	ENT1	1.03476	0.0193621	1.17353	0.0251149	1.13407	0.00611187	0/3	0/3	0.138773	0.00156376
1877	2	8	5	YBL017C	PEP1	0.765641	0.0743989	0.630177	0.0734813	0.821498	0.0185976	3/3	0/3	-0.135464	0.00173483
3154	3	2	34	YCR047C	BUD23	0.77054	0.0319644	0.604625	0.040593	0.783883	0.0204868	3/3	0/3	-0.165915	0.00185611
3744	3	14	48	YML115C	VAN1	0.690908	0.00709055	0.576752	0.0130266	0.834683	0.0113611	2/3	0/3	-0.114155	0.0018686
4315	3	26	43	YNL064C	YDJ1	0.581941	0.00511796	0.525996	0.0038109	0.903891	0.00538584	0/3	0/3	-0.0559455	0.00190436
668	1	14	44	YGR217W	CCH1	1.0235	0.013687	1.05417	0.0147878	1.02996	0.00172624	0/3	0/3	0.0306714	0.00197685
424	1	9	40	YOR016C	ERP4	1.19189	0.0258292	0.936278	0.0376174	0.785276	0.0165341	3/3	0/3	-0.255608	0.00198011
4059	3	21	27	YMR111C	YMR111C	0.984404	0.0567338	1.15378	0.0508925	1.17303	0.0194461	0/3	1/3	0.169372	0.00203719
219	1	5	27	YLL062C	MHT1	1.07117	0.0136103	1.10435	0.0155673	1.03095	0.00163446	0/3	0/3	0.0331713	0.00206942
2010	2	10	42	YKL216W	URA1	0.737082	0.212877	0.313648	0.186639	0.372803	0.182784	3/3	0/3	-0.423434	0.00213741
3079	3	1	7	YMR316C-B	YMR316C-B	1.01641	0.0541233	1.1246	0.0470758	1.10714	0.013043	0/3	0/3	0.108196	0.00216004
4854	4	6	6	YBR111C	YSA1	0.883618	0.0218958	1.06606	0.00967449	1.20695	0.0194458	0/3	3/3	0.182441	0.00232228
1830	2	7	6	YLR311C	YLR311C	1.01823	0.0317704	0.912483	0.0305668	0.896111	0.00684453	0/3	0/3	-0.105746	0.00234314
108	1	3	12	YOL023W	IFM1	0.884575	0.0452475	0.563912	0.0364116	0.637304	0.0200242	3/3	0/3	-0.320663	0.00243675
1102	1	23	46	YOR377W	ATF1	1.02801	0.0220032	1.05633	0.0210952	1.02758	0.00229899	0/3	0/3	0.0283216	0.0025919
4170	3	23	42	YCR087W	YCR087W	0.99805	0.0421942	0.860639	0.0463503	0.861935	0.0134129	1/3	0/3	-0.137411	0.00261324
600	1	13	24	YOR025W	HST3	1.0147	0.0163526	0.61366	0.0320413	0.604712	0.0287206	3/3	0/3	-0.401039	0.00265916
1356	1	29	12	YOR078W	BUD21	0.29598	0.00947601	0.372284	0.00479539	1.25861	0.0264863	0/3	3/3	0.0763038	0.00269916
423	1	9	39	YLR021W	IRC25	0.777193	0.00444196	0.996757	0.0206187	1.28242	0.0206299	0/3	3/3	0.219565	0.00299525
297	1	7	9	YML082W	YML082W	1.3129	0.0123155	1.74006	0.0302795	1.32548	0.0271216	0/3	3/3	0.427154	0.00305701
3641	3	12	41	YIL161W	YIL161W	1.23738	0.0143397	1.02843	0.0298719	0.830978	0.0152206	3/3	0/3	-0.208949	0.00312253
3953	3	19	17	YJL123C	MTC1	0.991109	0.0788497	1.14683	0.0850525	1.15773	0.0139803	0/3	1/3	0.155726	0.00314269
848	1	18	32	YHL038C	CBP2	0.91768	0.0314203	1.06699	0.0218001	1.16327	0.017961	0/3	1/3	0.149309	0.00332076
1012	1	22	4	YHL033C	RPL8A	0.618831	0.00356532	0.858532	0.0190651	1.38747	0.0350774	0/3	3/3	0.239701	0.00376918
1460	1	31	20	YPL234C	TFP3	0.47415	0.0400654	0.407903	0.0385919	0.859573	0.0137701	1/3	0/3	-0.0662469	0.0038119
1108	1	24	4	YCR004C	YCP4	1.0556	0.0101583	1.20983	0.0143109	1.14616	0.013567	0/3	0/3	0.154229	0.00391971
320	1	7	32	YOL043C	NTG2	1.14836	0.0652783	0.813427	0.0802837	0.707005	0.0346631	3/3	0/3	-0.334931	0.00422689
1789	2	6	13	YPL048W	CAM1	0.745064	0.0265877	0.625473	0.0375196	0.838745	0.020943	2/3	0/3	-0.119591	0.00422916
775	1	17	7	YLR056W	ERG3	0.799363	0.0215546	0.845176	0.0251943	1.05723	0.00423842	0/3	0/3	0.0458124	0.00431556
3615	3	12	15	YGR238C	KEL2	1.07828	0.0297859	0.838953	0.00885217	0.778446	0.0151855	3/3	0/3	-0.239328	0.00449813
5988	4	29	36	YGR292W	MAL12	1.07794	0.0369779	1.14434	0.0353318	1.06175	0.00707263	0/3	0/3	0.0664029	0.0045447
115	1	3	19	YMR040W	YET2	0.983514	0.00133335	1.11629	0.0140757	1.13499	0.0128709	0/3	0/3	0.13278	0.00463345
4772	4	4	20	YHR010W	RPL27A	0.850641	0.150755	0.652726	0.131453	0.764311	0.0170649	3/3	0/3	-0.197915	0.00473711
493	1	11	13	YML056C	IMD4	0.95401	0.00463792	1.08004	0.0152536	1.13208	0.0126725	0/3	0/3	0.126032	0.00480923
4318	3	26	46	YNL315C	ATP11	0.65029	0.0174851	0.723496	0.0158562	1.11278	0.0126641	0/3	0/3	0.0732061	0.00491299
3524	3	10	20	YJL042W	MHP1	1.05836	0.0411068	1.20759	0.0384407	1.14141	0.0171298	0/3	0/3	0.149229	0.00491305
597	1	13	21	YAL014C	SYN8	1.01618	0.0184244	1.17807	0.0119372	1.15959	0.0185589	0/3	1/3	0.161889	0.00500547
3108	3	1	36	YJR118C	ILM1	0.840414	0.0241709	0.629237	0.0218149	0.748913	0.0226987	3/3	0/3	-0.211177	0.00505538
3662	3	13	14	YMR174C	PAI3	1.01701	0.0452369	0.744305	0.0682632	0.730407	0.0371514	3/3	0/3	-0.272704	0.00518569
3917	3	18	29	YNR024W	YNR024W	1.02216	0.0233154	0.65564	0.0590144	0.640512	0.0440203	3/3	0/3	-0.366521	0.0051894
3836	3	16	44	YDR492W	IZH1	1.31075	0.0377463	1.19964	0.0304666	0.915346	0.00722162	0/3	0/3	-0.111112	0.00519818
2416	2	19	16	YGL261C	YGL261C	0.312797	0.0191981	0.071134	0.029888	0.224913	0.0858655	3/3	0/3	-0.241663	0.00525985
1425	1	30	33	YPL105C	YPL105C	0.955966	0.0103777	1.05405	0.00780807	1.10269	0.0113829	0/3	0/3	0.0980832	0.00531173
573	1	12	45	YDR111C	YDR111C	1.17096	0.0113524	1.0414	0.0181225	0.889339	0.011635	0/3	0/3	-0.129558	0.00531353
1330	1	28	34	YHR157W	REC104	0.897578	0.0265132	0.752749	0.0370845	0.838237	0.0194626	2/3	0/3	-0.144829	0.00538459
669	1	14	45	YPL166W	ATG29	1.07522	0.0275663	0.96052	0.0168752	0.893521	0.00878238	0/3	0/3	-0.114703	0.00543506
325	1	7	37	YML061C	PIF1	1.24681	0.020474	1.54525	0.0469308	1.23917	0.0229198	0/3	3/3	0.298435	0.00555049
3251	3	4	35	YDR205W	MSC2	1.16532	0.042167	1.03852	0.0326735	0.891367	0.00881853	0/3	0/3	-0.126804	0.00577148
112	1	3	16	YOL024W	YOL024W	1.11181	0.0345795	0.667255	0.036207	0.600693	0.0369208	3/3	0/3	-0.444554	0.00587697
301	1	7	13	YML081W	YML081W	1.17096	0.0327033	1.58012	0.0469399	1.35003	0.0430893	0/3	3/3	0.409164	0.00594965
1764	2	5	36	YLR381W	CTF3	1.10769	0.0268683	0.915349	0.0414854	0.826028	0.0215222	2/3	0/3	-0.192344	0.00612351
421	1	9	37	YAL023C	PMT2	1.01677	0.00268151	1.11466	0.0111639	1.09627	0.0107467	0/3	0/3	0.0978844	0.00614051
824	1	18	8	YHL045W	YHL045W	0.917076	0.0454764	1.13239	0.0264807	1.23652	0.0365587	0/3	3/3	0.215315	0.00616459
84	1	2	36	YGR165W	MRPS35	0.787517	0.0407598	0.960876	0.0410653	1.22101	0.030339	0/3	3/3	0.173359	0.00620631
3613	3	12	13	YIL153W	RRD1	0.881298	0.0149156	0.71287	0.0252965	0.808793	0.0218108	3/3	0/3	-0.168428	0.00624832
3815	3	16	23	YJL163C	YJL163C	0.976314	0.0333283	1.06811	0.0432991	1.0938	0.00744641	0/3	0/3	0.0917985	0.00624913
3462	3	9	6	YLR452C	SST2	0.568043	0.0157892	0.676408	0.0209051	1.19085	0.0217264	0/3	3/3	0.108365	0.00627584
2050	2	11	34	YDR156W	RPA14	0.603623	0.0823976	0.256917	0.0483112	0.423	0.0289011	3/3	0/3	-0.346707	0.00633271
886	1	19	22	YOR350C	MNE1	0.884042	0.0264279	1.02447	0.0133124	1.1595	0.0228473	0/3	1/3	0.14043	0.00636795
708	1	15	36	YOL068C	HST1	1.19521	0.0328449	1.0488	0.0196897	0.877744	0.010821	0/3	0/3	-0.14641	0.00637468
6086	4	31	38	YBR035C	PDX3	0.802774	0.0355921	0.944065	0.0284433	1.17688	0.0248799	0/3	2/3	0.141291	0.00640044
1508	1	32	20	YLR136C	TIS11	1.30921	0.0262581	1.27687	0.0231588	0.975334	0.00238926	0/3	0/3	-0.0323424	0.00640274
187	1	4	43	YDR392W	SPT3	0.72234	0.0485088	0.815759	0.054765	1.12938	0.0122388	0/3	0/3	0.0934192	0.00647483
132	1	3	36	YOL029C	YOL029C	1.10563	0.0249771	0.632	0.0407228	0.572193	0.0425664	3/3	0/3	-0.473633	0.00653198
428	1	9	44	YOR017W	PET127	1.17897	0.0433228	0.961431	0.0583744	0.814917	0.025296	3/3	0/3	-0.217543	0.00663455
232	1	5	40	YOR003W	YSP3	1.20153	0.0168485	0.925382	0.0187392	0.77046	0.0241112	3/3	0/3	-0.276152	0.00680257
3374	3	7	14	YBL091C-A	SCS22	0.986651	0.0474202	1.04646	0.0408239	1.06108	0.0100502	0/3	0/3	0.0598056	0.00681
921	1	20	9	YDR128W	YDR128W	0.976268	0.0244544	1.18137	0.0340211	1.21023	0.0259298	0/3	3/3	0.205103	0.00691505
2643	2	24	3	YNL228W	YNL228W	0.717988	0.0346314	0.813117	0.0458731	1.13204	0.0101871	0/3	0/3	0.0951289	0.00717952
4378	3	28	10	YDL059C	RAD59	0.969801	0.0572118	1.092	0.042532	1.1273	0.0218781	0/3	0/3	0.122203	0.00720729
4689	4	2	33	YGL140C	YGL140C	1.10368	0.0398454	0.932502	0.0331974	0.845077	0.0163217	2/3	0/3	-0.171183	0.00755124
129	1	3	33	YML089C	YML089C	1.1879	0.0196758	1.49208	0.0272707	1.25651	0.0346557	0/3	3/3	0.304181	0.00762856
436	1	10	4	YGR183C	QCR9	0.931097	0.0120162	1.02009	0.0118656	1.09567	0.0126112	0/3	0/3	0.088995	0.0077782
5242	4	14	10	YDR521W	YDR521W	0.850263	0.0294885	1.01661	0.0422791	1.19557	0.0226738	0/3	2/3	0.166352	0.00792507
4721	4	3	17	YLR369W	SSQ1	0.960301	0.071026	0.773368	0.0542034	0.805697	0.0154366	3/3	0/3	-0.186933	0.00809668
2601	2	23	9	YGR122W	YGR122W	0.699898	0.0162547	0.573436	0.0167983	0.819468	0.0219232	3/3	0/3	-0.126461	0.00814802
5283	4	15	3	YNL059C	ARP5	0.938674	0.114155	0.05	6.93889e-18	0.0540676	0.00661075	3/3	0/3	-0.888674	0.00814964
1523	1	32	35	YEL063C	CAN1	0.645389	0.034496	0.602991	0.0307898	0.934456	0.00646924	0/3	0/3	-0.0423987	0.0083171
3639	3	12	39	YJL136C	RPS21B	0.964079	0.0369131	0.63908	0.0221243	0.663825	0.0328663	3/3	0/3	-0.324999	0.00833113
4543	3	31	31	YKR101W	SIR1	0.827136	0.0440729	0.702666	0.0302333	0.850013	0.012707	2/3	0/3	-0.12447	0.0083577
3203	3	3	35	YJL046W	AIM22	0.91053	0.0163209	0.812541	0.0281014	0.892128	0.0159534	0/3	0/3	-0.0979892	0.00842265
4475	3	30	11	YNL058C	YNL058C	0.819105	0.00915202	1.00837	0.0281462	1.23101	0.0295567	0/3	3/3	0.189261	0.00843586
4859	4	6	11	YMR052W	FAR3	0.902056	0.120852	1.1011	0.095499	1.22897	0.0621641	0/3	2/3	0.199042	0.00891369
4052	3	21	20	YDL230W	PTP1	1.02808	0.0373351	1.09339	0.0432173	1.06343	0.00729316	0/3	0/3	0.0653154	0.00898364
316	1	7	28	YOL042W	NGL1	1.13063	0.0107753	0.72101	0.0577278	0.63762	0.0498992	3/3	0/3	-0.409625	0.00906407
1309	1	28	13	YDR350C	TCM10	0.633397	0.0308209	0.764039	0.0212786	1.20783	0.0373982	0/3	2/3	0.130642	0.00923045
88	1	2	40	YGR166W	KRE11	1.06467	0.0353818	1.12307	0.0421677	1.0547	0.00625873	0/3	0/3	0.0583961	0.00926835
420	1	9	36	YOR015W	YOR015W	1.1371	0.0152906	0.992573	0.0182369	0.872988	0.0166369	0/3	0/3	-0.144531	0.00941691
981	1	21	21	YAR040C	YAR040C	1.06091	0.00950046	0.939204	0.0197943	0.885265	0.0161155	0/3	0/3	-0.121706	0.00951277
5277	4	14	45	YER110C	KAP123	0.851403	0.28878	0.372495	0.324868	0.368425	0.225615	3/3	0/3	-0.478908	0.00953771
3979	3	19	43	YJR083C	ACF4	1.05027	0.0214788	0.928907	0.0385672	0.88406	0.0189063	0/3	0/3	-0.121362	0.00977748
1547	2	1	11	YKL065C	YET1	0.884037	0.0645431	0.724311	0.0861368	0.816501	0.039226	2/3	0/3	-0.159727	0.00981595
136	1	3	40	YOL030W	GAS5	1.06367	0.0412971	0.684891	0.0474758	0.644406	0.0437905	3/3	0/3	-0.378775	0.00993385
4118	3	22	38	YIR023W	DAL81	0.794299	0.0102187	0.839193	0.014922	1.05647	0.00767866	0/3	0/3	0.0448941	0.00995135
4192	3	24	16	YDR513W	GRX2	0.99885	0.0763664	1.10309	0.0859002	1.10432	0.0115737	0/3	0/3	0.104239	0.0100966
4523	3	31	11	YKR093W	PTR2	0.847587	0.0147875	1.00595	0.0374369	1.18644	0.0232817	0/3	2/3	0.158366	0.0101232
4269	3	25	45	YMR142C	RPL13B	0.620866	0.012455	0.506175	0.0220391	0.815123	0.0269951	2/3	0/3	-0.114691	0.0102088
309	1	7	21	YML079W	YML079W	1.22007	0.0360705	1.67245	0.0292516	1.37266	0.0636265	0/3	3/3	0.452373	0.0102542
3072	2	32	48	YOL093W	TRM10	0.921577	0.0469475	0.79556	0.0305771	0.863874	0.0139859	1/3	0/3	-0.126017	0.0102915
1825	2	7	1	YGR039W	YGR039W	1.19155	0.0307606	1.1023	0.0437613	0.92477	0.0129483	0/3	0/3	-0.0892417	0.0104508
3828	3	16	36	YDR490C	PKH1	1.08382	0.0380614	1.34488	0.013164	1.24229	0.0423744	0/3	3/3	0.261055	0.0105385
3313	3	6	1	YNL016W	PUB1	0.751026	0.0298029	0.90776	0.0249835	1.20975	0.0361288	0/3	2/3	0.156734	0.0107843
350	1	8	14	YHR051W	COX6	0.803284	0.0262336	0.893839	0.0320583	1.11274	0.0162961	0/3	0/3	0.0905548	0.0108333
490	1	11	10	YOR311C	HSD1	0.72122	0.0313568	0.900365	0.0048056	1.25046	0.0476254	0/3	3/3	0.179145	0.0108986
976	1	21	16	YOR049C	RSB1	1.05062	0.0100655	0.88949	0.025897	0.846627	0.0229573	1/3	0/3	-0.16113	0.0110492
4224	3	24	48	YDR524C	AGE1	1.21764	0.00300978	1.02527	0.0259971	0.842074	0.0233993	2/3	0/3	-0.192364	0.0111026
36	1	1	36	YNL266W	YNL266W	0.492565	0.0143356	0.528515	0.0194084	1.07276	0.00891157	0/3	0/3	0.03595	0.0111449
2311	2	17	7	YKL124W	SSH4	0.893428	0.016366	1.02463	0.021929	1.14701	0.0229795	0/3	1/3	0.131199	0.0113762
2840	2	28	8	YMR086W	YMR086W	0.999865	0.0275844	1.08015	0.0326115	1.08028	0.0117652	0/3	0/3	0.080287	0.0115096
4526	3	31	14	YJR011C	YJR011C	0.831934	0.0206231	0.948795	0.0192665	1.14084	0.023526	0/3	0/3	0.116861	0.011591
3595	3	11	43	YHR041C	SRB2	0.764315	0.0303224	0.681874	0.0309096	0.892063	0.0161825	0/3	0/3	-0.0824411	0.0116956
5750	4	24	38	undefined	undefined	1.12687	0.044533	0.950554	0.0181479	0.844225	0.017699	1/3	0/3	-0.176311	0.0117315
521	1	11	41	YML048W	GSF2	0.838507	0.056921	0.9971	0.0330214	1.19202	0.042983	0/3	2/3	0.158594	0.0117618
5412	4	17	36	YHR033W	YHR033W	1.22073	0.0895709	0.979404	0.0712825	0.802653	0.024822	3/3	0/3	-0.241321	0.0117903
734	1	16	14	YHR103W	SBE22	1.01207	0.0618024	0.807491	0.0414103	0.798615	0.0235818	3/3	0/3	-0.204581	0.011812
3101	3	1	29	YOL104C	NDJ1	1.15198	0.0210622	0.944999	0.0217653	0.820642	0.0255307	2/3	0/3	-0.206976	0.0118266
133	1	3	37	YML088W	UFO1	1.18134	0.0231145	1.55696	0.0403829	1.31893	0.0554455	0/3	3/3	0.375623	0.0118993
278	1	6	38	YER033C	ZRG8	1.06208	0.0490128	0.950952	0.0370339	0.895755	0.0131205	0/3	0/3	-0.111128	0.0121815
772	1	17	4	YOR032C	HMS1	1.22261	0.0444732	0.974716	0.0444994	0.79747	0.0287871	3/3	0/3	-0.247895	0.0122061
4382	3	28	14	YDL061C	RPS29B	0.442054	0.042372	0.479519	0.0410326	1.08596	0.0188673	0/3	0/3	0.0374654	0.0122911
3249	3	4	33	YIL123W	SIM1	1.01565	0.0224931	0.918896	0.0378534	0.90436	0.017063	0/3	0/3	-0.0967544	0.0124128
896	1	19	32	YOL084W	PHM7	1.10333	0.0745988	0.952456	0.0950565	0.861485	0.028683	2/3	0/3	-0.150877	0.0124708
473	1	10	41	YPL182C	YPL182C	1.13824	0.0369182	1.01689	0.0180462	0.893825	0.0139597	0/3	0/3	-0.121354	0.0126435
4386	3	28	18	YDL062W	YDL062W	0.676006	0.00984016	0.849081	0.0295165	1.25608	0.0417043	0/3	3/3	0.173074	0.0126553
140	1	3	44	YOL031C	SIL1	1.08295	0.0165173	0.802235	0.057187	0.74032	0.0440074	3/3	0/3	-0.280712	0.0126964
4579	3	32	19	YBR270C	YBR270C	1.10677	0.011574	1.05251	0.00842336	0.951031	0.00768312	0/3	0/3	-0.0542558	0.0129766
1010	1	22	2	YER074W	RPS24A	0.519405	0.0286083	0.677986	0.00678519	1.30896	0.0675743	0/3	3/3	0.158581	0.0130206
1530	1	32	42	YHR184W	SSP1	1.11998	0.0300806	1.23331	0.0233711	1.10154	0.0181506	0/3	0/3	0.113328	0.0130642
2645	2	24	5	YBL080C	PET112	0.772393	0.0679878	0.931194	0.0927162	1.2044	0.018856	0/3	3/3	0.158801	0.0130987
1765	2	5	37	YLR182W	SWI6	0.805649	0.0195029	0.600113	0.0372714	0.744837	0.0411003	3/3	0/3	-0.205536	0.0131051
5434	4	18	10	YIR004W	DJP1	0.949701	0.123261	1.21541	0.151444	1.28094	0.0425231	0/3	3/3	0.265706	0.0132302
90	1	2	42	YER010C	YER010C	1.0135	0.0259162	1.09935	0.0204188	1.08499	0.0156024	0/3	0/3	0.0858525	0.0133014
3529	3	10	25	YNL043C	YNL043C	1.0673	0.0477448	0.849212	0.0315525	0.796366	0.0278947	3/3	0/3	-0.21809	0.0133193
5525	4	20	5	YMR098C	YMR098C	0.667065	0.084531	0.976374	0.0649295	1.47626	0.11471	0/3	3/3	0.30931	0.0133402
1450	1	31	10	YOL007C	CSI2	1.03408	0.0433718	0.764113	0.0728659	0.737819	0.0474628	3/3	0/3	-0.269966	0.0136782
1221	1	26	21	YPL120W	VPS30	0.779564	0.0342034	0.714736	0.0437634	0.916175	0.0170633	0/3	0/3	-0.0648285	0.0136942
2189	2	14	29	YPL005W	AEP3	0.76872	0.0570201	0.921987	0.0418414	1.20241	0.0478612	0/3	1/3	0.153266	0.0138054
1596	2	2	12	YDR262W	YDR262W	1.02051	0.0655092	0.843138	0.0361255	0.827357	0.0183566	3/3	0/3	-0.177372	0.0138397
2544	2	21	48	YLR262C	YPT6	0.732853	0.0495395	0.595842	0.0264008	0.814386	0.0198798	3/3	0/3	-0.137011	0.0139776
202	1	5	10	YMR266W	RSN1	1.04841	0.014797	1.0989	0.00736163	1.04827	0.00884354	0/3	0/3	0.050487	0.0139982
313	1	7	25	YML078W	CPR3	1.16799	0.0268875	1.53318	0.0409299	1.31389	0.0589962	0/3	3/3	0.365191	0.0140336
3627	3	12	27	YGR250C	YGR250C	1.14959	0.0628671	0.83646	0.0224386	0.729248	0.0340725	3/3	0/3	-0.313126	0.0141146
714	1	15	42	YOR342C	YOR342C	1.06766	0.018528	1.08989	0.0210719	1.02078	0.00329875	0/3	0/3	0.0222215	0.0141783
4982	4	8	38	YGR222W	PET54	1.18226	0.00724724	1.11275	0.0148053	0.941197	0.0101593	0/3	0/3	-0.0695066	0.0143182
2238	2	15	30	YDR175C	RSM24	0.726288	0.0517163	0.856777	0.071795	1.17862	0.0213254	0/3	2/3	0.13049	0.0143315
3256	3	4	40	YDR440W	DOT1	1.07365	0.0070164	1.00033	0.0190343	0.931637	0.0120807	0/3	0/3	-0.0733224	0.0143991
4310	3	26	38	YNL140C	YNL140C	0.846053	0.0145815	0.519759	0.0684337	0.613316	0.0710241	3/3	0/3	-0.326294	0.0145227
163	1	4	19	YDR385W	EFT2	0.806908	0.0219438	1.04892	0.0364183	1.3009	0.0573939	0/3	3/3	0.242014	0.0148931
4738	4	3	34	YLR244C	MAP1	0.882606	0.135245	0.629144	0.101286	0.712985	0.0279001	3/3	0/3	-0.253462	0.0152327
5671	4	23	7	undefined	undefined	0.850471	0.0384181	0.750394	0.0360215	0.882214	0.0025028	0/2	0/2	-0.100077	0.0152422
1753	2	5	25	YLR179C	YLR179C	1.07983	0.0356803	1.03146	0.0286789	0.955391	0.00685164	0/3	0/3	-0.0483661	0.0154123
3196	3	3	28	YJR043C	POL32	1.01898	0.052718	0.924466	0.0486836	0.90734	0.014814	0/3	0/3	-0.0945117	0.0155513
338	1	8	2	YHR049C-A	YHR049C-A	1.28087	0.0637068	1.07276	0.0367787	0.838354	0.0217571	1/3	0/3	-0.208109	0.015589
3601	3	12	1	YIL148W	RPL40A	0.95823	0.0245552	0.631227	0.0421725	0.659715	0.0540157	3/3	0/3	-0.327003	0.0155962
3707	3	14	11	YBR059C	AKL1	0.879203	0.0707485	0.999324	0.059264	1.13879	0.0339449	0/3	1/3	0.12012	0.015622
3539	3	10	35	YBR052C	RFS1	1.11726	0.0328007	0.993279	0.0366014	0.889035	0.0199125	0/3	0/3	-0.123982	0.0156545
4893	4	6	45	YGL159W	YGL159W	1.13689	0.114169	1.00475	0.0916165	0.88463	0.0109573	0/3	0/3	-0.13214	0.0158818
422	1	9	38	YMR293C	YMR293C	0.610251	0.0249356	0.723886	0.0205219	1.18736	0.0380645	0/3	2/3	0.113635	0.0159187
4403	3	28	35	YBR100W	YBR100W	0.851757	0.0381632	0.862616	0.0400831	1.01267	0.00174212	0/3	0/3	0.0108585	0.0159414
3839	3	16	47	YJL189W	RPL39	0.800289	0.0329079	0.611637	0.0199084	0.765339	0.0348964	3/3	0/3	-0.188652	0.0159488
3737	3	14	41	YNR012W	URK1	1.28604	0.0310949	1.1642	0.0425508	0.905103	0.0177973	0/3	0/3	-0.121841	0.0160675
1466	1	31	26	YOL012C	HTZ1	0.821978	0.0106153	0.560852	0.0544927	0.681849	0.0603097	3/3	0/3	-0.261126	0.0163297
4476	3	30	12	YBR107C	IML3	0.748719	0.0249629	0.866415	0.00349224	1.15831	0.0335673	0/3	1/3	0.117695	0.0163999
3954	3	19	18	YCR049C	YCR049C	1.13866	0.013064	1.27587	0.0247674	1.12059	0.0227091	0/3	0/3	0.137212	0.0165668
3398	3	7	38	YBR278W	DPB3	1.15424	0.0163105	0.916722	0.0399962	0.794401	0.0365444	3/3	0/3	-0.237518	0.0166343
1155	1	25	3	YLR085C	ARP6	0.935098	0.0280964	0.756514	0.0356005	0.809221	0.0348017	2/3	0/3	-0.178584	0.0169455
5487	4	19	15	YNL011C	YNL011C	1.12149	0.0269152	1.33205	0.0179853	1.18865	0.0393291	0/3	2/3	0.210567	0.0169759
3588	3	11	36	YDL113C	ATG20	1.13831	0.0168149	0.953592	0.0512288	0.837252	0.0323595	2/3	0/3	-0.184717	0.0169921
651	1	14	27	YBR216C	YBP1	0.973087	0.0538302	1.10045	0.0682947	1.1307	0.0218736	0/3	0/3	0.127361	0.0170465
3610	3	12	10	YBR163W	DEM1	0.673304	0.116643	0.829666	0.109985	1.24216	0.0761877	0/3	3/3	0.156363	0.017134
1019	1	22	11	YBR240C	THI2	1.05542	0.0207952	1.11104	0.0299435	1.05257	0.00902232	0/3	0/3	0.0556238	0.017226
3202	3	3	34	YDR034C	LYS14	0.699116	0.0288965	0.582068	0.0252181	0.833018	0.0291401	2/3	0/3	-0.117048	0.0172381
2741	2	26	5	YPR134W	MSS18	0.766788	0.0793388	0.708029	0.0844646	0.921786	0.0206793	0/3	0/3	-0.0587585	0.0172689
1271	1	27	23	YMR230W	RPS10B	0.694187	0.0206504	0.821276	0.00735406	1.1842	0.0390083	0/3	2/3	0.127089	0.0172777
3655	3	13	7	YML107C	PML39	1.0698	0.0149284	0.628708	0.0698357	0.588615	0.072787	3/3	0/3	-0.441091	0.0174343
3740	3	14	44	YML066C	SMA2	1.24045	0.023352	1.09381	0.0496283	0.881377	0.0242645	0/3	0/3	-0.146638	0.0174945
1632	2	2	48	YDR273W	DON1	1.31141	0.133673	1.57031	0.097993	1.20228	0.0532789	0/3	2/3	0.258896	0.0174956
489	1	11	9	YML058C-A	YML058C-A	0.958968	0.0196334	1.09734	0.0392234	1.1441	0.0263859	0/3	0/3	0.138367	0.0176282
5139	4	12	3	YBL093C	ROX3	0.69318	0.0180254	0.05	0	0.0721802	0.00187696	2/2	0/2	-0.64318	0.0178368
4313	3	26	41	YBL104C	YBL104C	0.847731	0.0393274	0.921834	0.0359213	1.0879	0.0182464	0/3	0/3	0.0741024	0.0179493
1310	1	28	14	YHR152W	SPO12	1.01929	0.0585986	0.901233	0.0427962	0.884851	0.01763	0/3	0/3	-0.118059	0.0179758
2332	2	17	28	YLR236C	YLR236C	1.01533	0.0191729	1.15477	0.0457719	1.13689	0.0237319	0/3	0/3	0.139439	0.017979
4046	3	21	14	YAR050W	FLO1	0.874369	0.0540672	0.97177	0.0388639	1.11296	0.0270516	0/3	0/3	0.097401	0.0179821
1817	2	6	41	YPL038W	MET31	1.04383	0.0467121	1.00579	0.040548	0.963767	0.00568906	0/3	0/3	-0.0380339	0.0181429
1159	1	25	7	YLR087C	CSF1	0.645754	0.0360497	0.828592	0.00486678	1.28693	0.0682023	0/3	3/3	0.182837	0.018218
4411	3	28	43	YBR125C	PTC4	1.05577	0.011016	0.91087	0.0178885	0.863007	0.0253593	1/3	0/3	-0.144898	0.0183294
1259	1	27	11	YMR225C	MRPL44	0.882887	0.0207361	1.0183	0.0331444	1.15347	0.0305917	0/3	1/3	0.135414	0.0184251
5033	4	9	41	YGL173C	KEM1	0.734154	0.0820308	0.605068	0.0574369	0.825803	0.0164093	3/3	0/3	-0.129086	0.0185158
4776	4	4	24	YHR021C	RPS27B	0.887454	0.130744	0.702617	0.0953674	0.792966	0.0110373	3/3	0/3	-0.184838	0.0185895
4086	3	22	6	YPL183W-A	YPL183W-A	0.871108	0.00760855	1.02252	0.0367083	1.17356	0.0326514	0/3	2/3	0.151411	0.0186158
2543	2	21	47	YKL151C	YKL151C	1.26459	0.0452671	1.47066	0.0857636	1.16202	0.0260384	0/3	1/3	0.206071	0.0187746
5545	4	20	25	YLR286C	CTS1	1.16263	0.0289918	1.34214	0.0242799	1.15506	0.0330595	0/3	2/3	0.179512	0.0188183
4328	3	27	8	YDL173W	YDL173W	0.756509	0.0229965	0.95439	0.0512763	1.26132	0.0486723	0/3	3/3	0.197881	0.0189578
4499	3	30	35	YIL105C	SLM1	0.935234	0.0173729	1.08455	0.0283488	1.15993	0.032486	0/3	2/3	0.149316	0.0190572
4298	3	26	26	YMR191W	SPG5	0.923499	0.0313707	0.831041	0.0135889	0.900443	0.0168472	0/3	0/3	-0.0924582	0.0190776
1482	1	31	42	YOL017W	ESC8	1.15075	0.0859842	0.835023	0.107779	0.723964	0.0560486	3/3	0/3	-0.315731	0.0190915
3620	3	12	20	YDR466W	PKH3	1.03139	0.0700938	1.20431	0.0362852	1.17078	0.0460248	0/3	1/3	0.172914	0.0190946
1739	2	5	11	YKL077W	YKL077W	0.89642	0.0565615	0.777112	0.033717	0.867974	0.0179757	1/3	0/3	-0.119308	0.0192361
4070	3	21	38	YCL074W	YCL074W	1.10839	0.0490296	1.00271	0.0615635	0.90406	0.0213282	0/3	0/3	-0.105684	0.0194935
4095	3	22	15	YNL135C	FPR1	0.748966	0.0174769	0.906965	0.0307035	1.21141	0.0448572	0/3	2/3	0.157999	0.0195193
353	1	8	17	YDR090C	YDR090C	0.728833	0.0988351	0.624443	0.0781971	0.857893	0.009283	1/3	0/3	-0.104389	0.0195533
3686	3	13	38	YNR051C	BRE5	0.927148	0.0267408	0.752445	0.0238687	0.812195	0.0338766	2/3	0/3	-0.174704	0.019567
221	1	5	29	YAL042W	ERV46	1.04583	0.0155331	1.24042	0.0236311	1.18666	0.0402242	0/3	2/3	0.19459	0.0196586
3618	3	12	18	YBR165W	UBS1	1.02813	0.018864	1.32837	0.0747481	1.29135	0.0556498	0/3	3/3	0.300232	0.0196775
28	1	1	28	YNL269W	BSC4	0.635688	0.00391214	0.508533	0.0217799	0.800209	0.0391176	2/3	0/3	-0.127155	0.0196836
3258	3	4	42	YBR139W	YBR139W	1.12196	0.00745092	1.03884	0.02242	0.925844	0.0153088	0/3	0/3	-0.0831229	0.01981
1464	1	31	24	YPL232W	SSO1	0.886607	0.0567149	0.918947	0.0632391	1.03617	0.00487704	0/3	0/3	0.0323404	0.0198442
3710	3	14	14	YML022W	APT1	0.802361	0.230235	1.20459	0.256087	1.5334	0.141572	0/3	3/3	0.402226	0.0199974
1324	1	28	28	YLR420W	URA4	0.925872	0.0494592	0.34975	0.072236	0.38245	0.0958422	3/3	0/3	-0.576122	0.0200488
3407	3	7	47	YGR204W	ADE3	0.669923	0.0204635	0.601215	0.0156521	0.897744	0.0188974	0/3	0/3	-0.0687084	0.0202705
1337	1	28	41	YDR360W	OPI7	0.957091	0.0157374	1.09884	0.0375827	1.14797	0.0298387	0/3	1/3	0.141753	0.0205088
3198	3	3	30	YDR033W	MRH1	1.12566	0.0080227	1.07946	0.0154815	0.958921	0.00864578	0/3	0/3	-0.0462006	0.0205182
4608	3	32	48	YGL127C	SOH1	0.71123	0.028866	0.620726	0.011254	0.873609	0.0219031	0/3	0/3	-0.0905033	0.0206725
4941	4	7	45	YBL025W	RRN10	0.686112	0.0897845	0.51942	0.0842125	0.755633	0.0515967	3/3	0/3	-0.166693	0.020887
1382	1	29	38	YNL280C	ERG24	0.691718	0.0417784	0.50831	0.0185028	0.736869	0.0403758	3/3	0/3	-0.183409	0.020915
3147	3	2	27	YBR021W	FUR4	0.763038	0.0205562	1.01566	0.0324104	1.33313	0.0768327	0/3	3/3	0.252618	0.0210941
773	1	17	5	YAL005C	SSA1	0.981866	0.044283	1.18713	0.0762497	1.20839	0.0405461	0/3	2/3	0.205266	0.0211393
1193	1	25	41	YLL019C	KNS1	1.09712	0.0443382	0.957676	0.069696	0.871875	0.0304488	1/3	0/3	-0.139449	0.0213728
3583	3	11	31	YHR009C	YHR009C	1.13775	0.0350787	1.2067	0.0382021	1.06066	0.0130665	0/3	0/3	0.0689485	0.0213774
380	1	8	44	YCL014W	BUD3	1.10523	0.0126403	1.1674	0.0252176	1.05614	0.0113537	0/3	0/3	0.0621734	0.0214815
2711	2	25	23	YKL160W	ELF1	0.973873	0.0375008	0.789277	0.0600105	0.809843	0.0412678	2/3	0/3	-0.184596	0.0215721
3674	3	13	26	YMR326C	YMR326C	0.918727	0.0473507	1.14466	0.0950045	1.24393	0.0387862	0/3	3/3	0.225937	0.0215908
47	1	1	47	YLL054C	YLL054C	1.00528	0.0127039	0.962778	0.00526206	0.957818	0.00846692	0/3	0/3	-0.0425053	0.0216213
6127	4	32	31	undefined	undefined	0.992023	0.0148393	0.942776	0.0131589	0.950371	0.000951551	0/2	0/2	-0.0492472	0.0217144
4193	3	24	17	YNL067W	RPL9B	0.63442	0.0276885	0.86186	0.043679	1.36076	0.0864317	0/3	3/3	0.22744	0.0217231
682	1	15	10	YOR327C	SNC2	0.908672	0.0523211	1.01659	0.0419251	1.12014	0.0306095	0/3	0/3	0.107914	0.0217934
2310	2	17	6	YJL159W	HSP150	0.977683	0.052513	0.963307	0.0544161	0.985144	0.00374561	0/3	0/3	-0.014376	0.0220848
5386	4	17	10	YIR004W	DJP1	0.998932	0.109527	1.20721	0.145195	1.2077	0.0317633	0/3	2/3	0.208273	0.0221132
293	1	7	5	YML083C	YML083C	1.33359	0.00485013	1.57679	0.0478347	1.18251	0.0399709	0/3	2/3	0.2432	0.022575
3287	3	5	23	YPL134C	ODC1	1.04039	0.0123147	0.962619	0.0263555	0.925114	0.0168543	0/3	0/3	-0.0777728	0.0225753
660	1	14	36	YGR214W	RPS0A	0.744674	0.0266834	0.853114	0.0374094	1.14569	0.0323297	0/3	1/3	0.10844	0.0227906
581	1	13	5	YAL019W	FUN30	1.03995	0.038596	1.01188	0.0444907	0.97275	0.00702966	0/3	0/3	-0.0280747	0.0228452
4495	3	30	31	YIL103W	DPH1	0.813837	0.018754	0.769939	0.0101628	0.946286	0.0104858	0/3	0/3	-0.0438972	0.0228767
1462	1	31	22	YOL011W	PLB3	1.22263	0.0319845	0.773801	0.0673565	0.634706	0.0710024	3/3	0/3	-0.448831	0.0231165
2653	2	24	13	YBL082C	ALG3	0.865273	0.0761997	0.961176	0.0785301	1.11183	0.0282468	0/3	0/3	0.0959031	0.0232825
5812	4	26	4	YFL001W	DEG1	0.70616	0.0594155	0.934637	0.0163954	1.33138	0.0956243	0/3	3/3	0.228477	0.0232874
3090	3	1	18	YLR426W	TDA5	0.966156	0.0425514	0.741962	0.00864172	0.769691	0.0398523	3/3	0/3	-0.224195	0.0233878
3768	3	15	24	YDL123W	SNA4	0.96357	0.0400462	1.02785	0.0492706	1.06649	0.0137914	0/3	0/3	0.0642786	0.023511
310	1	7	22	YOR299W	BUD7	1.09031	0.012556	0.893912	0.043203	0.819914	0.0395955	2/3	0/3	-0.1964	0.0235501
2746	2	26	10	YKR057W	RPS21A	0.691348	0.120405	0.926844	0.14442	1.34797	0.0931802	0/3	3/3	0.235496	0.0236308
1747	2	5	19	YKL080W	VMA5	0.540434	0.00979835	0.385581	0.0339362	0.713591	0.0627002	3/3	0/3	-0.154852	0.0239524
416	1	9	32	YOR014W	RTS1	0.716497	0.0230725	0.659148	0.0203527	0.920156	0.0171586	0/3	0/3	-0.0573485	0.0239561
3417	3	8	9	YIL133C	RPL16A	0.621872	0.0265939	0.835235	0.0740828	1.34047	0.0620182	0/3	3/3	0.213363	0.024048
3651	3	13	3	YML106W	URA5	0.917563	0.0165096	0.544855	0.068601	0.595206	0.085154	3/3	0/3	-0.372708	0.0242832
3888	3	17	48	YDL224C	WHI4	1.05842	0.0245488	0.98225	0.0104471	0.92835	0.0148373	0/3	0/3	-0.076173	0.0245263
5762	4	25	2	YNL277W	MET2	1.02934	0.036687	0.860544	0.0749006	0.83445	0.0440981	1/3	0/3	-0.168794	0.0247494
3404	3	7	44	YDL096C	OPI6	1.09866	0.0507823	1.16063	0.0635667	1.056	0.0107616	0/3	0/3	0.0619712	0.0248081
4792	4	4	40	YFL016C	MDJ1	0.805452	0.0725157	0.596614	0.0381109	0.743538	0.0415096	3/3	0/3	-0.208837	0.0248146
4090	3	22	10	YPL189W	GUP2	1.03219	0.0128549	1.01437	0.0167672	0.982684	0.00412637	0/3	0/3	-0.0178226	0.0248744
5591	4	21	23	YDR444W	YDR444W	1.09038	0.0842142	1.29671	0.0815501	1.19164	0.0528531	0/3	2/3	0.20633	0.0249327
4401	3	28	33	YNL091W	NST1	0.780297	0.0572597	0.997681	0.034401	1.28384	0.0790889	0/3	3/3	0.217384	0.0249798
6128	4	32	32	undefined	undefined	0.935672	0.0084693	0.98217	0.0102975	1.04968	0.00150424	0/2	0/2	0.0464982	0.025018
569	1	12	41	YDR110W	FOB1	0.940347	0.0213919	0.863524	0.0115864	0.918613	0.0170115	0/3	0/3	-0.0768226	0.0250492
89	1	2	41	YPL208W	RKM1	1.15521	0.028258	1.08748	0.0408862	0.941103	0.0145776	0/3	0/3	-0.0677262	0.0251676
4686	4	2	30	YBR095C	RXT2	1.06289	0.0123325	0.946918	0.036473	0.890664	0.0260615	0/3	0/3	-0.115971	0.025172
1203	1	26	3	YBR255W	YBR255W	0.992918	0.0159543	0.932904	0.0109627	0.939705	0.0131824	0/3	0/3	-0.0600141	0.0252896
1879	2	8	7	YGL046W	YGL046W	0.649175	0.0138442	0.547741	0.0371383	0.842902	0.0397817	1/3	0/3	-0.101434	0.0253789
1756	2	5	28	YLR377C	FBP1	1.04602	0.0287316	0.938253	0.0445378	0.896631	0.0251729	0/3	0/3	-0.107772	0.0254621
3255	3	4	39	YDR445C	YDR445C	1.13185	0.00373877	0.989151	0.0329964	0.873928	0.0290044	1/3	0/3	-0.142696	0.0255658
4058	3	21	26	YCL023C	YCL023C	1.07345	0.0197497	1.14838	0.030224	1.06973	0.0157301	0/3	0/3	0.0749334	0.0257191
2546	2	22	2	YKR035C	OPI8	0.871215	0.0741535	0.935317	0.0818803	1.07347	0.0162431	0/3	0/3	0.0641014	0.0257529
5625	4	22	9	YER128W	YER128W	1.08084	0.0201196	1.0306	0.0306278	0.953329	0.0116361	0/3	0/3	-0.0502408	0.0257671
3389	3	7	29	YPR060C	ARO7	0.999518	0.0451178	0.764113	0.0111005	0.766488	0.0447235	3/3	0/3	-0.235405	0.025871
397	1	9	13	YAL031C	GIP4	1.02559	0.037973	1.07707	0.0464212	1.05	0.0104753	0/3	0/3	0.0514758	0.0259343
400	1	9	16	YOR010C	TIR2	1.20235	0.0148718	0.782289	0.10044	0.650476	0.081623	3/3	0/3	-0.420062	0.0259897
4129	3	23	1	YJL115W	ASF1	0.685926	0.0189151	0.593491	0.00997746	0.865906	0.0284878	1/3	0/3	-0.0924359	0.0260754
2354	2	18	2	YKR015C	YKR015C	1.13879	0.0978387	1.21023	0.081196	1.06457	0.0213624	0/3	0/3	0.0714429	0.0260771
3205	3	3	37	YPR046W	MCM16	1.28124	0.0207385	1.09483	0.0571659	0.854175	0.0353044	2/3	0/3	-0.186411	0.0261478
4513	3	31	1	YJL068C	YJL068C	0.985104	0.011463	1.0301	0.0189682	1.04562	0.010422	0/3	0/3	0.0449925	0.0262962
1899	2	8	27	YGL054C	ERV14	0.883094	0.0212859	0.970946	0.0387027	1.09915	0.0213915	0/3	0/3	0.0878523	0.0264223
3554	3	11	2	YBR283C	SSH1	1.06264	0.0244412	0.933755	0.00661811	0.879296	0.0254953	1/3	0/3	-0.128884	0.0264835
3	1	1	3	YLL040C	VPS13	1.09909	0.0104856	1.01843	0.0270016	0.926498	0.0176464	0/3	0/3	-0.0806618	0.026512
4994	4	9	2	YBR166C	TYR1	1.16661	0.0932851	1.41342	0.0468118	1.21657	0.0671092	0/3	2/3	0.246812	0.0265318
501	1	11	21	YML054C	CYB2	1.03099	0.0213319	1.07964	0.0309428	1.04704	0.0104804	0/3	0/3	0.0486571	0.0265629
1690	2	4	10	YIL079C	AIR1	0.896499	0.0359779	0.845598	0.0257985	0.943601	0.011256	0/3	0/3	-0.0509015	0.0266933
6112	4	32	16	undefined	undefined	1.05705	0.0229517	0.978927	0.012903	0.92637	0.0163131	0/3	0/3	-0.0781258	0.0267788
1134	1	24	30	YHR138C	YHR138C	1.03719	0.0863922	1.23604	0.0438607	1.19698	0.0649148	0/3	1/3	0.198855	0.0267986
1567	2	1	31	YKL070W	YKL070W	0.992677	0.0378302	1.06866	0.0226329	1.07727	0.020381	0/3	0/3	0.0759869	0.0270973
4424	3	29	8	YOR202W	HIS3	0.691618	0.00530271	0.778002	0.0258267	1.12468	0.0288101	0/3	0/3	0.0863846	0.0271111
4806	4	5	6	YBR111C	YSA1	0.918299	0.0440491	1.06804	0.00919142	1.16535	0.0477461	0/3	1/3	0.149737	0.0271164
1385	1	29	41	YLL038C	ENT4	0.674036	0.0132895	0.564889	0.0258503	0.838204	0.0373027	2/3	0/3	-0.109147	0.0271678
4430	3	29	14	YJR087W	YJR087W	0.886722	0.0219993	0.979065	0.0208477	1.10455	0.0263573	0/3	0/3	0.0923435	0.0271747
1098	1	23	42	YOR376W	YOR376W	1.15162	0.0222323	1.18267	0.0209598	1.02702	0.00670964	0/3	0/3	0.0310558	0.0273729
4332	3	27	12	YDL174C	DLD1	0.860432	0.0442048	0.898484	0.0491619	1.0441	0.00943324	0/3	0/3	0.0380519	0.0273849
372	1	8	36	YCL012W	BUD3	1.17652	0.00216937	1.11354	0.0136983	0.946482	0.0127465	0/3	0/3	-0.0629838	0.0274066
4365	3	27	45	YJL071W	ARG2	0.611157	0.0255164	0.550419	0.0255574	0.900753	0.023297	0/3	0/3	-0.0607383	0.0275594
3849	3	17	9	YGR134W	CAF130	0.901944	0.0986692	1.05071	0.0734844	1.17021	0.0555248	0/3	1/3	0.14877	0.0275784
4141	3	23	13	YJL108C	PRM10	0.977746	0.0125718	1.09845	0.0243622	1.12369	0.0307298	0/3	0/3	0.120707	0.0275839
1787	2	6	11	YPR192W	AQY1	0.847032	0.0404679	0.675058	0.00356175	0.798843	0.0396195	2/3	0/3	-0.171975	0.0276685
289	1	7	1	YML084W	YML084W	1.33372	0.0476512	1.58431	0.0660491	1.18861	0.0480682	0/3	2/3	0.25059	0.0278177
1034	1	22	26	YER084W	YER084W	1.1064	0.0339594	1.00154	0.0589495	0.904438	0.025817	0/3	0/3	-0.104863	0.0278273
1104	1	23	48	YPL258C	THI21	1.09327	0.0254388	1.1636	0.0309922	1.06436	0.0152923	0/3	0/3	0.0703349	0.0278671
3167	3	2	47	YBR026C	ETR1	0.910792	0.0155054	0.810553	0.0126792	0.890313	0.0251434	0/3	0/3	-0.100239	0.0279565
1528	1	32	40	YLR143W	DPH6	0.923215	0.0113602	1.06873	0.0410244	1.15746	0.0377474	0/3	1/3	0.145518	0.0280464
1065	1	23	9	YML004C	GLO1	0.962217	0.0338566	1.05674	0.015533	1.09914	0.0273823	0/3	0/3	0.0945274	0.0280714
3298	3	5	34	YLR446W	YLR446W	1.08012	0.0421638	0.908295	0.0294552	0.841779	0.0340398	2/3	0/3	-0.171829	0.0281313
1063	1	23	7	YMR204C	INP1	0.84046	0.0526246	1.0107	0.0142475	1.20653	0.0638018	0/3	2/3	0.170244	0.028141
1428	1	30	36	YHR018C	ARG4	0.490157	0.0137678	0.437809	0.026457	0.892385	0.0291452	0/3	0/3	-0.0523474	0.0281671
3829	3	16	37	YIR001C	SGN1	1.05518	0.0215434	0.902978	0.038459	0.855848	0.0341733	2/3	0/3	-0.152206	0.0283737
168	1	4	24	YHR203C	RPS4B	0.569144	0.0317539	0.730685	0.0128044	1.28827	0.0821966	0/3	3/3	0.161541	0.0286207
4	1	1	4	YNL276C	YNL276C	0.909909	0.0522671	0.758995	0.0219975	0.835861	0.0330928	2/3	0/3	-0.150914	0.0287015
1840	2	7	16	YGL218W	YGL218W	0.473215	0.018224	0.393082	0.0378146	0.828774	0.0493118	1/3	0/3	-0.080133	0.0287746
188	1	4	44	YHR210C	YHR210C	1.05575	0.0226793	1.12935	0.00725858	1.0701	0.0188015	0/3	0/3	0.0735992	0.0289011
2434	2	19	34	YDR194C	MSS116	0.862822	0.0337771	0.988887	0.0314181	1.14708	0.0384894	0/3	1/3	0.126064	0.0290567
497	1	11	17	YML055W	SPC2	1.08257	0.0498134	0.936982	0.0768378	0.86436	0.0372123	1/3	0/3	-0.145588	0.0290787
3786	3	15	42	YCR031C	RPS14A	0.966369	0.0208329	1.02047	0.0129901	1.05625	0.0146238	0/3	0/3	0.0541004	0.0291324
5746	4	24	34	YJR037W	YJR037W	1.088	0.0386755	1.29322	0.0410326	1.18991	0.0520082	0/3	2/3	0.205216	0.0291517
564	1	12	36	YCL032W	STE50	0.828444	0.100578	0.616556	0.072497	0.746521	0.0487314	3/3	0/3	-0.211888	0.0291868
1106	1	24	2	YHR130C	YHR130C	1.03993	0.00827733	1.07766	0.0102689	1.03631	0.00906486	0/3	0/3	0.0377326	0.0294363
3798	3	16	6	YDL010W	YDL010W	1.04136	0.0512343	1.31723	0.119039	1.26247	0.0515046	0/3	3/3	0.275868	0.0294933
3158	3	2	38	YCR048W	ARE1	1.39872	0.0337565	1.32119	0.0487821	0.944308	0.0149045	0/3	0/3	-0.0775332	0.0295575
1136	1	24	32	YCR011C	ADP1	1.08215	0.0370601	1.19334	0.0416193	1.10303	0.0268691	0/3	0/3	0.111185	0.0295727
476	1	10	44	YGR200C	ELP2	0.601081	0.0058075	0.728711	0.0282712	1.21269	0.0542323	0/3	2/3	0.127629	0.0296623
33	1	1	33	YAL059W	ECM1	1.22575	0.0567834	1.07727	0.0294584	0.879837	0.0256126	0/3	0/3	-0.148478	0.0297397
5022	4	9	30	YDL075W	RPL31A	0.586852	0.0970647	0.460486	0.0825933	0.784555	0.0480911	3/3	0/3	-0.126366	0.0298345
1803	2	6	27	YPR196W	YPR196W	0.962228	0.0526268	0.744727	0.0525832	0.774858	0.049599	3/3	0/3	-0.217501	0.0301768
3732	3	14	36	YNL268W	LYP1	1.14665	0.050437	1.03409	0.0598	0.901532	0.0249599	0/3	0/3	-0.112565	0.0302254
704	1	15	32	YOL067C	RTG1	1.11375	0.0434701	0.900754	0.0884798	0.807213	0.0527923	2/3	0/3	-0.212992	0.0302322
1675	2	3	43	YOR156C	NFI1	1.04023	0.0262551	1.11899	0.0246425	1.07599	0.0203615	0/3	0/3	0.0787585	0.0302556
3591	3	11	39	YHR026W	PPA1	0.671192	0.0188629	0.534011	0.0281886	0.796292	0.0492277	2/3	0/3	-0.137181	0.0302685
3924	3	18	36	YPR007C	REC8	1.05761	0.0197649	0.88515	0.0421803	0.83711	0.0403456	1/3	0/3	-0.172464	0.0303739
4556	3	31	44	YOR325W	YOR325W	0.924971	0.0218302	0.991325	0.0178388	1.07204	0.0193674	0/3	0/3	0.0663535	0.0304393
5993	4	29	41	YER173W	RAD24	1.04883	0.0314195	1.11913	0.0280538	1.06718	0.00522155	0/2	0/2	0.0702977	0.0304567
328	1	7	40	YOL045W	PSK2	1.11346	0.00752553	0.94452	0.0468173	0.848141	0.0388951	1/3	0/3	-0.168944	0.0305303
332	1	7	44	YOL046C	YOL046C	1.01151	0.0193276	0.861293	0.0350823	0.851734	0.0367103	1/3	0/3	-0.15022	0.0306041
141	1	3	45	YML086C	ALO1	1.05127	0.0199669	1.27983	0.0504363	1.21802	0.0573289	0/3	2/3	0.228557	0.030636
2388	2	18	36	YDR335W	MSN5	0.899277	0.0416579	1.01383	0.0308576	1.12868	0.0359941	0/3	0/3	0.114554	0.0307808
4564	3	32	4	YGL109W	YGL109W	1.25341	0.00812165	1.16032	0.0197159	0.925805	0.0185376	0/3	0/3	-0.0930878	0.0308007
1458	1	31	18	YOL009C	MDM12	0.470711	0.0291312	0.604872	0.00888016	1.29071	0.0931786	0/3	3/3	0.134161	0.0308029
2961	2	30	33	YPR158W	YPR158W	1.08331	0.0426006	1.12608	0.0430065	1.03957	0.0105442	0/3	0/3	0.0427666	0.0308558
336	1	7	48	YOL047C	YOL047C	1.16199	0.0400652	0.986199	0.00944694	0.849857	0.0341661	2/3	0/3	-0.175796	0.0309513
1107	1	24	3	YEL024W	RIP1	0.906127	0.0214562	0.968202	0.0363764	1.06818	0.0158058	0/3	0/3	0.0620747	0.0309838
465	1	10	33	YPL184C	YPL184C	1.02799	0.0143234	0.903802	0.0369921	0.879092	0.0310423	0/3	0/3	-0.124192	0.0312522
412	1	9	28	YOR013W	YOR013W	1.17015	0.0234453	0.822056	0.0837333	0.702958	0.075376	3/3	0/3	-0.348095	0.0313106
1093	1	23	37	YMR007W	YMR007W	1.07006	0.0597351	1.20452	0.0608113	1.12658	0.0359084	0/3	0/3	0.134457	0.0313651
3444	3	8	36	YDR455C	YDR455C	0.878215	0.0297246	0.711072	0.0516037	0.809513	0.0480003	2/3	0/3	-0.167143	0.0313895
3935	3	18	47	YNL143C	YNL143C	1.12574	0.0221863	0.97636	0.0165574	0.867914	0.0311219	1/3	0/3	-0.149379	0.0314145
1957	2	9	37	YLR200W	YKE2	0.959749	0.0694051	1.12031	0.067128	1.16911	0.048253	0/3	1/3	0.160563	0.0314153
4521	3	31	9	YJL067W	YJL067W	1.00616	0.0240145	1.14176	0.0286351	1.13535	0.0371719	0/3	1/3	0.135607	0.0314256
1235	1	26	35	YBR266C	SLM6	0.674786	0.0598904	0.789303	0.0319624	1.17465	0.0561627	0/3	2/3	0.114517	0.0314857
1231	1	26	31	YBR264C	YPT10	0.89402	0.0331154	0.967816	0.027465	1.08311	0.0229654	0/3	0/3	0.073796	0.0317022
208	1	5	16	YNL253W	TEX1	0.542886	0.0749229	0.697554	0.0690244	1.29348	0.0942587	0/3	3/3	0.154668	0.0317511
3878	3	17	38	YNR067C	DSE4	1.24725	0.0598407	1.06389	0.0471217	0.853861	0.034194	1/3	0/3	-0.183363	0.0317512
2455	2	20	7	YNL241C	ZWF1	0.575463	0.0315802	0.762667	0.0168342	1.33087	0.101569	0/3	3/3	0.187204	0.0317715
5443	4	18	19	YER028C	MIG3	0.984839	0.235596	1.32019	0.174898	1.38562	0.203273	0/3	3/3	0.335353	0.0320017
504	1	11	24	YOL053C-A	YOL053C-A	1.08766	0.0329767	0.915844	0.03987	0.842537	0.038763	1/3	0/3	-0.171815	0.0320242
3726	3	14	30	YML041C	VPS71	0.888112	0.102763	0.356153	0.176657	0.392624	0.161065	3/3	0/3	-0.531959	0.0321758
3901	3	18	13	YNR019W	ARE2	1.027	0.0335389	1.08387	0.0193399	1.0559	0.0161679	0/3	0/3	0.0568732	0.0321894
513	1	11	33	YML051W	GAL80	1.19012	0.0430261	1.53283	0.0880917	1.28911	0.0804454	0/3	3/3	0.342713	0.0322828
3099	3	1	27	YMR320W	YMR320W	1.11802	0.0102683	1.06264	0.0188628	0.950444	0.0129416	0/3	0/3	-0.0553821	0.0323509
2945	2	30	17	YPR154W	PIN3	0.998557	0.0383455	1.03646	0.0287359	1.03838	0.011198	0/3	0/3	0.0379033	0.0326062
2917	2	29	37	YKL057C	NUP120	0.692911	0.0581848	0.511533	0.0764353	0.736522	0.0709896	3/3	0/3	-0.181378	0.032625
2309	2	17	5	YLR219W	MSC3	0.983672	0.067214	1.14766	0.107204	1.16493	0.0326937	0/3	1/3	0.163991	0.0328275
1864	2	7	40	YGL226W	YGL226W	1.01695	0.0347536	1.0857	0.0168598	1.0683	0.0205448	0/3	0/3	0.0687472	0.0328499
2482	2	20	34	YFL048C	EMP47	1.16383	0.0360475	1.23933	0.0475791	1.06474	0.0161341	0/3	0/3	0.0755056	0.032875
568	1	12	40	YCL033C	YCL033C	1.1462	0.027546	1.1881	0.0165213	1.03681	0.0105855	0/3	0/3	0.0418994	0.0329507
1847	2	7	23	YOR167C	RPS28A	0.932177	0.0565661	1.09138	0.0919877	1.16936	0.0397297	0/3	2/3	0.159205	0.033051
1290	1	27	42	YOL003C	PFA4	0.921638	0.0286794	0.7198	0.0364369	0.782173	0.0538514	2/3	0/3	-0.201838	0.0330524
1646	2	3	14	YLR296W	YLR296W	1.14675	0.0671013	0.920067	0.0324413	0.804346	0.0438185	2/3	0/3	-0.226681	0.0331023
3040	2	32	16	YOL013W-A	YOL013W-A	0.837624	0.212126	0.149152	0.033549	0.180122	0.0171258	3/3	0/3	-0.688472	0.0334325
249	1	6	9	YPL203W	TPK2	1.13149	0.0469574	1.05545	0.066227	0.931998	0.0205799	0/3	0/3	-0.0760327	0.0334798
5925	4	28	21	YNL003C	PET8	1.20025	0.0668244	0.892189	0.0467241	0.745771	0.0576687	3/3	0/3	-0.308063	0.0336145
4744	4	3	40	YFL016C	MDJ1	0.791282	0.140507	0.586214	0.0951819	0.744024	0.0402179	3/3	0/3	-0.205069	0.0336335
2630	2	23	38	YDR214W	AHA1	1.11214	0.0572282	0.988512	0.0882532	0.887163	0.034367	0/3	0/3	-0.123629	0.0337294
5042	4	10	2	YBR166C	TYR1	1.29287	0.201435	1.62152	0.131731	1.2706	0.107467	0/3	2/3	0.328644	0.0338698
2810	2	27	26	YDR223W	CRF1	1.11356	0.0756152	0.983878	0.0799706	0.883212	0.0299753	1/3	0/3	-0.129681	0.0340045
860	1	18	44	YHL035C	YHL035C	1.01678	0.0366446	1.1053	0.0136954	1.088	0.0262642	0/3	0/3	0.0885188	0.0341339
4518	3	31	6	YOR202W	HIS3	0.454878	0.0259897	0.549432	0.0144127	1.21114	0.0638228	0/3	2/3	0.0945541	0.0341426
1172	1	25	20	YOR066W	YOR066W	1.1474	0.0212833	0.875188	0.0701104	0.763022	0.0628675	3/3	0/3	-0.272211	0.0341448
492	1	11	12	YOL050C	YOL050C	0.792326	0.00452205	0.625209	0.0493265	0.788754	0.0575729	2/3	0/3	-0.167117	0.0341582
1607	2	2	23	YPR172W	YPR172W	1.03262	0.0615768	0.866377	0.10235	0.836097	0.0541304	1/3	0/3	-0.166245	0.0343306
4017	3	20	33	YDR048C	YDR048C	0.981458	0.0457304	1.22954	0.0908401	1.25233	0.0660205	0/3	3/3	0.248081	0.0344145
157	1	4	13	YDR072C	IPT1	0.97927	0.0257051	0.865528	0.041333	0.8837	0.0315986	0/3	0/3	-0.113742	0.034508
4407	3	28	39	YMR119W	ASI1	0.893111	0.040367	0.789087	0.022808	0.884458	0.0265438	1/3	0/3	-0.104024	0.0349052
4091	3	22	11	YNL136W	EAF7	0.758524	0.113956	0.972845	0.0743555	1.30084	0.129333	0/3	3/3	0.214321	0.035062
1619	2	2	35	YPR179C	HDA3	0.90469	0.102441	0.637032	0.0295843	0.709494	0.0474039	3/3	0/3	-0.267658	0.0351074
5183	4	12	47	YGR255C	COQ6	0.916153	0.0424547	1.04846	0.0252055	1.14627	0.046264	0/3	1/3	0.132308	0.0351468
1467	1	31	27	YMR244C-A	YMR244C-A	0.889341	0.0342682	0.976614	0.0475045	1.09797	0.0263855	0/3	0/3	0.0872733	0.0354403
5030	4	9	38	YDL121C	YDL121C	0.753928	0.0352745	0.879581	0.0615677	1.1658	0.0409727	0/3	1/3	0.125653	0.0355181
4235	3	25	11	YMR123W	PKR1	0.694209	0.02626	0.842092	0.0647095	1.21144	0.0512719	0/3	2/3	0.147883	0.0355899
1086	1	23	30	YOR371C	GPB1	1.1469	0.0184338	1.25016	0.020547	1.09034	0.0256841	0/3	0/3	0.103267	0.0357356
3734	3	14	38	YML042W	CAT2	1.13147	0.0271317	0.90231	0.0865007	0.796281	0.0588451	2/3	0/3	-0.229156	0.0357933
450	1	10	18	YER042W	MXR1	1.12024	0.0498079	1.10286	0.0464935	0.984579	0.00373769	0/3	0/3	-0.0173878	0.0358298
4846	4	5	46	YBR165W	UBS1	0.979488	0.0318664	1.05658	0.0142331	1.07944	0.0235806	0/3	0/3	0.077096	0.0358515
733	1	16	13	YDR116C	MRPL1	0.819256	0.0307511	0.951882	0.0106977	1.16378	0.0520032	0/3	1/3	0.132626	0.0361589
5562	4	20	42	YCR063W	BUD31	0.876791	0.325716	1.2964	0.370128	1.52798	0.166316	0/3	3/3	0.419604	0.0362296
3985	3	20	1	YIR005W	IST3	0.78987	0.0438169	0.886433	0.0205982	1.12432	0.0388916	0/3	0/3	0.0965632	0.0362427
3358	3	6	46	YDR071C	PAA1	1.08782	0.0145475	1.01141	0.0309974	0.92962	0.0201134	0/3	0/3	-0.0764059	0.0362643
1397	1	30	5	YOR202W	HIS3	0.841934	0.026478	0.741728	0.0152767	0.88172	0.0295439	1/3	0/3	-0.100206	0.0364068
3703	3	14	7	YBR058C	UBP14	0.907446	0.0378317	1.14279	0.0486354	1.26176	0.0797485	0/3	3/3	0.235339	0.0364415
4514	3	31	2	YJR010C-A	SPC1	0.945203	0.0256808	0.999948	0.0228689	1.05818	0.0170014	0/3	0/3	0.0547453	0.0366346
1455	1	31	15	YMR243C	ZRC1	0.518621	0.0321148	0.640734	0.0257979	1.23908	0.073569	0/3	2/3	0.122113	0.0367393
5608	4	21	40	YDR506C	YDR506C	1.32568	0.040949	1.15958	0.0313432	0.874804	0.00337874	0/2	0/2	-0.166108	0.0367737
5507	4	19	35	undefined	undefined	1.06136	0.0805276	0.980417	0.0664158	0.924497	0.0186977	0/3	0/3	-0.0809403	0.0368565
4366	3	27	46	YJR009C	TDH2	0.925941	0.0340035	0.994707	0.0489273	1.07388	0.0188491	0/3	0/3	0.0687661	0.0369145
4167	3	23	39	YJR128W	YJR128W	0.963396	0.0651494	0.597472	0.0908332	0.621971	0.101238	3/3	0/3	-0.365924	0.0369357
4239	3	25	15	YMR124W	YMR124W	0.917762	0.02449	1.0412	0.013995	1.13553	0.0404786	0/3	1/3	0.123438	0.0369744
4643	4	1	35	YER183C	FAU1	1.23934	0.020814	1.08654	0.051739	0.876537	0.0348546	1/3	0/3	-0.152799	0.0371253
300	1	7	12	YOL036W	YOL036W	1.04324	0.0252362	0.738393	0.109388	0.705787	0.0892424	3/3	0/3	-0.304847	0.0373188
1348	1	29	4	YOR076C	SKI7	0.887099	0.0489301	1.03828	0.0176189	1.17352	0.0591548	0/3	1/3	0.15118	0.0373772
3929	3	18	41	YNR028W	CPR8	1.3001	0.0457591	1.2029	0.0311119	0.925716	0.0196635	0/3	0/3	-0.0971977	0.0374895
2117	2	13	5	YLR204W	QRI5	0.805025	0.0765883	0.975253	0.119253	1.20894	0.04421	0/3	2/3	0.170228	0.0376342
5742	4	24	30	YJR032W	CPR7	0.786501	0.353005	0.225745	0.248541	0.220595	0.173657	3/3	0/3	-0.560756	0.0378726
1219	1	26	19	YBR261C	YBR261C	0.797598	0.0290305	0.662165	0.041192	0.830507	0.0473386	1/3	0/3	-0.135432	0.037954
994	1	21	34	YNL314W	DAL82	0.991232	0.0220605	1.10843	0.0552716	1.11754	0.0315596	0/3	0/3	0.117197	0.0382592
357	1	8	21	YDR092W	UBC13	1.084	0.00873539	0.962056	0.0350909	0.887521	0.032176	1/3	0/3	-0.121945	0.0383139
4181	3	24	5	YNL056W	OCA2	1.08686	0.0126603	1.28262	0.0438958	1.18071	0.0530564	0/3	2/3	0.195766	0.0383685
1442	1	31	2	YOL006C	TOP1	0.807916	0.0457825	0.628477	0.0391578	0.77954	0.0561568	2/3	0/3	-0.17944	0.03838
4271	3	25	47	YMR135C	GID8	0.920797	0.029014	1.01445	0.0555538	1.10092	0.0256062	0/3	0/3	0.0936578	0.0383861
4658	4	2	2	YBL103C	RTG3	1.06757	0.0105112	1.15513	0.033118	1.08187	0.0227406	0/3	0/3	0.0875603	0.0385037
1053	1	22	45	YPL130W	SPO19	1.20007	0.0728103	1.28865	0.0833427	1.07368	0.0202402	0/3	0/3	0.0885757	0.0385474
4428	3	29	12	YDR011W	SNQ2	0.883909	0.0328368	0.947207	0.0332829	1.07189	0.0216727	0/3	0/3	0.0632976	0.0386327
1044	1	22	36	YHL023C	RMD11	0.747431	0.0646105	0.630131	0.0492889	0.844453	0.0354076	1/3	0/3	-0.1173	0.0386623
2508	2	21	12	YLR251W	SYM1	1.20199	0.0344835	1.44603	0.0441732	1.20466	0.0643704	0/3	2/3	0.244038	0.0386727
4439	3	29	23	YPR015C	YPR015C	0.893571	0.0489641	0.976692	0.0431194	1.09405	0.0297219	0/3	0/3	0.0831216	0.0387295
1626	2	2	42	YNL165W	YNL165W	0.992436	0.00943092	1.1101	0.0270949	1.11882	0.0347705	0/3	0/3	0.11766	0.038788
3973	3	19	37	YJL119C	YJL119C	0.965619	0.0439772	1.10481	0.010586	1.14622	0.0463825	0/3	2/3	0.139192	0.0387981
3585	3	11	33	YPR076W	YPR076W	1.15645	0.0412051	1.28251	0.06488	1.10867	0.0304765	0/3	0/3	0.126063	0.0388374
100	1	3	4	YOL019W	YOL019W	1.06767	0.0044622	0.809573	0.0698779	0.758544	0.068622	3/3	0/3	-0.2581	0.0390399
4284	3	26	12	YBR092C	PHO3	0.894628	0.0351387	0.990145	0.0137677	1.1081	0.0356239	0/3	0/3	0.0955177	0.0391341
4930	4	7	34	YGR219W	YGR219W	0.931776	0.0856293	0.776789	0.0859915	0.833588	0.0486083	1/3	0/3	-0.154987	0.0392155
3683	3	13	35	YML118W	NGL3	1.121	0.00874565	1.15859	0.00216695	1.03361	0.00994008	0/3	0/3	0.0375924	0.039555
1121	1	24	17	YDR143C	SAN1	0.99166	0.0696538	1.16916	0.0481403	1.18269	0.0650072	0/3	1/3	0.1775	0.0395849
334	1	7	46	YOR305W	YOR305W	0.891047	0.0430195	0.98479	0.0184677	1.10687	0.0359409	0/3	0/3	0.0937431	0.0398961
1152	1	24	48	YCR017C	CWH43	1.08068	0.0275682	1.21261	0.0326488	1.12267	0.038034	0/3	1/3	0.131931	0.0399103
5646	4	22	30	YNL213C	YNL213C	0.737848	0.0146839	0.864056	0.0067419	1.17133	0.0141733	0/2	1/2	0.126208	0.0400081
793	1	17	25	YAR015W	ADE1	0.850983	0.034504	0.933061	0.0474932	1.09624	0.0269716	0/3	0/3	0.0820778	0.0401559
3467	3	9	11	YML097C	VPS9	0.60776	0.0392895	0.81702	0.0793568	1.3445	0.10315	0/3	3/3	0.209261	0.0403009
3512	3	10	8	YFR030W	MET10	0.952787	0.0568323	1.16765	0.0291397	1.22999	0.0804545	0/3	2/3	0.214864	0.0403082
4248	3	25	24	YDR001C	NTH1	0.881486	0.0353929	0.993418	0.0433691	1.12746	0.0374805	0/3	0/3	0.111932	0.0403883
1284	1	27	36	YPL246C	RBD2	0.934323	0.0473094	1.04623	0.0384767	1.12107	0.0384038	0/3	1/3	0.111907	0.040575
196	1	5	4	YNL257C	SIP3	0.50278	0.064895	0.584367	0.0436197	1.17051	0.0681077	0/3	1/3	0.0815872	0.040658
4780	4	4	28	YLL027W	ISA1	0.883732	0.102099	0.69889	0.048464	0.794856	0.0354202	3/3	0/3	-0.184842	0.0408621
5504	4	19	32	undefined	undefined	1.10316	0.0416093	0.996429	0.0208222	0.90404	0.0254742	0/3	0/3	-0.106731	0.0410912
3292	3	5	28	YJR134C	SGM1	1.15411	0.0160042	1.06812	0.0132523	0.925753	0.0211875	0/3	0/3	-0.0859903	0.041211
2293	2	16	37	YBL060W	YBL060W	1.08828	0.0687954	1.24948	0.116456	1.146	0.0336142	0/3	1/3	0.161199	0.0412184
692	1	15	20	YOL063C	CRT10	1.09943	0.0119343	0.932424	0.0576862	0.847778	0.0465365	1/3	0/3	-0.167008	0.041531
3166	3	2	46	YCR060W	TAH1	1.14385	0.0603884	1.18066	0.0662973	1.03204	0.00895789	0/3	0/3	0.0368039	0.0415518
152	1	4	8	YHR198C	YHR198C	0.829717	0.0269612	0.903502	0.0386541	1.08881	0.0265891	0/3	0/3	0.073785	0.0416933
3898	3	18	10	YMR048W	CSM3	0.950633	0.0261419	0.746642	0.0396809	0.786789	0.0578162	3/3	0/3	-0.203991	0.0417205
1474	1	31	34	YOL014W	YOL014W	0.958215	0.0458332	0.600363	0.0981594	0.627973	0.107156	3/3	0/3	-0.357852	0.0417747
3607	3	12	7	YGR110W	YGR110W	0.996122	0.0397077	1.19054	0.0959186	1.19335	0.050835	0/3	2/3	0.194421	0.0419742
165	1	4	21	YDR075W	PPH3	1.09719	0.0398663	1.12412	0.0336498	1.02479	0.00799199	0/3	0/3	0.02693	0.0420302
2343	2	17	39	YKL133C	YKL133C	1.07384	0.0152906	1.13921	0.00447162	1.06115	0.0192941	0/3	0/3	0.0653673	0.0421572
4379	3	28	11	YKR053C	YSR3	0.938495	0.0294357	1.0359	0.00842262	1.10482	0.0344601	0/3	0/3	0.0974013	0.0421926
3392	3	7	32	YJR061W	YJR061W	0.997794	0.045542	0.852897	0.0565235	0.854895	0.0441446	1/3	0/3	-0.144897	0.0422525
296	1	7	8	YOL035C	YOL035C	1.13045	0.073184	0.700294	0.126432	0.620087	0.104739	3/3	0/3	-0.430157	0.0422787
4307	3	26	35	YNL077W	APJ1	0.931982	0.0195906	0.832192	0.0215987	0.893359	0.0310945	0/3	0/3	-0.0997898	0.0423134
2655	2	24	15	YNL224C	SQS1	0.677517	0.126466	0.970778	0.0616079	1.46972	0.215266	0/3	3/3	0.293261	0.0424084
1296	1	27	48	YPL241C	CIN2	0.940644	0.0202925	1.03529	0.0145071	1.10123	0.0317724	0/3	0/3	0.0946454	0.042472
3965	3	19	29	YJL121C	RPE1	0.791608	0.0480099	0.90314	0.0379251	1.14295	0.0488005	0/3	1/3	0.111532	0.0426709
1376	1	29	32	YOR083W	WHI5	0.705718	0.0188059	0.643311	0.0184506	0.911877	0.0259937	0/3	0/3	-0.0624069	0.0426876
323	1	7	35	YMR155W	YMR155W	1.00798	0.0161353	1.12315	0.031072	1.11453	0.0354042	0/3	0/3	0.115167	0.0427275
304	1	7	16	YOL037C	YOL037C	1.1276	0.0468155	0.634655	0.12572	0.565359	0.119447	3/3	0/3	-0.492948	0.0429338
3534	3	10	30	YLR334C	YLR334C	1.07586	0.0259616	0.830499	0.0525028	0.773316	0.0644289	3/3	0/3	-0.245359	0.0430309
4369	3	28	1	YNL078W	NIS1	1.14066	0.0344545	0.995935	0.0507142	0.873207	0.0372421	1/3	0/3	-0.144723	0.0430778
4525	3	31	13	YJL066C	MPM1	0.909952	0.0215234	1.01695	0.0114134	1.1185	0.0390259	0/3	1/3	0.106998	0.0434091
4213	3	24	37	YNL073W	MSK1	0.580877	0.014485	0.664961	0.0207855	1.14547	0.0455859	0/3	1/3	0.0840846	0.0434415
1002	1	21	42	YNL309W	STB1	0.930159	0.0150307	1.01287	0.0395117	1.08854	0.0255872	0/3	0/3	0.0827059	0.043497
2694	2	25	6	YJL130C	URA2	0.894708	0.2187	0.420667	0.0841016	0.479305	0.048774	3/3	0/3	-0.474041	0.0435316
2993	2	31	17	YOR130C	ORT1	0.641175	0.0338657	0.685731	0.0286504	1.07029	0.023863	0/3	0/3	0.0445562	0.043604
335	1	7	47	YMR158W-A	YMR158W-A	1.01254	0.0290142	1.0824	0.0227915	1.06944	0.0227317	0/3	0/3	0.0698599	0.0437148
485	1	11	5	YML057W	CMP2	1.05188	0.0179935	1.00986	0.0164362	0.960144	0.011986	0/3	0/3	-0.0420181	0.0438185
3232	3	4	16	YDL091C	UBX3	0.970278	0.0142478	1.07246	0.0288317	1.10553	0.0330305	0/3	0/3	0.102182	0.0439538
5546	4	20	26	YLR286C	CTS1	1.07559	0.0835379	1.38342	0.0737789	1.29295	0.109482	0/3	2/3	0.307823	0.044086
4876	4	6	28	YMR056C	AAC1	1.20278	0.0285117	1.11476	0.0176265	0.927216	0.0212602	0/3	0/3	-0.0880154	0.0441338
3321	3	6	9	YNL021W	HDA1	0.862893	0.0405248	0.756648	0.0566591	0.87626	0.0383036	1/3	0/3	-0.106246	0.0443546
572	1	12	44	YCL034W	LSB5	1.02553	0.00765509	1.09202	0.0132723	1.06498	0.0203575	0/3	0/3	0.0664922	0.0443743
664	1	14	40	YGR215W	RSM27	0.674192	0.00573138	0.780911	0.0319257	1.15841	0.0492323	0/3	1/3	0.106718	0.0443977
633	1	14	9	YPL177C	CUP9	1.08978	0.0720381	0.976832	0.0373275	0.898078	0.0262555	0/3	0/3	-0.11295	0.0445646
144	1	3	48	YOL032W	OPI10	1.05153	0.0729895	0.800832	0.0239634	0.76517	0.0562684	3/3	0/3	-0.250695	0.0451836
1141	1	24	37	YDR344C	YDR344C	0.944012	0.0285162	0.876484	0.0255503	0.928749	0.0217451	0/3	0/3	-0.0675275	0.0452674
3497	3	9	41	YOL138C	YOL138C	1.17058	0.0106664	0.944598	0.0810631	0.806394	0.0615954	2/3	0/3	-0.225978	0.0453357
1728	2	4	48	YHR079C-B	SAE3	1.23774	0.0992513	1.37177	0.0791495	1.11079	0.0420483	0/3	1/3	0.134033	0.0453378
1368	1	29	24	YOR081C	TGL5	1.01694	0.0575243	0.889321	0.0270101	0.876175	0.0341957	1/3	0/3	-0.127619	0.04535
361	1	8	25	YDR093W	DNF2	1.12928	0.00883277	0.992965	0.0427627	0.879311	0.03751	1/3	0/3	-0.136314	0.0455708
1974	2	10	6	YKL205W	LOS1	0.927351	0.0416373	0.891612	0.052499	0.960878	0.0133648	0/3	0/3	-0.0357392	0.0458416
4231	3	25	7	YMR122C	YMR122C	0.977597	0.0123608	1.0911	0.0253851	1.11653	0.037861	0/3	0/3	0.113499	0.0459283
1476	1	31	36	YPL227C	ALG5	0.903164	0.0341272	1.01494	0.0520768	1.1237	0.0385757	0/3	1/3	0.111775	0.045942
4042	3	21	10	YAL058C-A	YAL058C-A	1.03462	0.0544248	1.15676	0.0247812	1.12014	0.041846	0/3	0/3	0.122146	0.0460115
3006	2	31	30	YGL194C	HOS2	0.863215	0.0226729	0.940714	0.0231135	1.09023	0.0300656	0/3	0/3	0.0774985	0.0461117
1285	1	27	37	YMR020W	FMS1	0.957188	0.035237	1.03518	0.0158263	1.08243	0.0278011	0/3	0/3	0.07799	0.0461335
257	1	6	17	YPL201C	YIG1	1.04217	0.0496745	1.07918	0.0552628	1.03539	0.0109738	0/3	0/3	0.0370088	0.0461987
142	1	3	46	YOR292C	YOR292C	1.02785	0.0198401	1.11336	0.0456585	1.08277	0.0250676	0/3	0/3	0.0855159	0.0462128
254	1	6	14	YER019W	ISC1	0.979478	0.0427477	1.10474	0.0702194	1.12731	0.0374365	0/3	1/3	0.125267	0.0463877
3879	3	17	39	YMR100W	MUB1	1.05397	0.046724	0.829812	0.0300561	0.789821	0.0598213	2/3	0/3	-0.224159	0.046543
117	1	3	21	YLR123C	YLR123C	0.980426	0.0536922	1.10091	0.0906933	1.12125	0.0319523	0/3	0/3	0.120482	0.0466402
3999	3	20	15	YJL206C	YJL206C	1.05503	0.0710312	0.651878	0.0932571	0.622206	0.108255	3/3	0/3	-0.403153	0.0467472
3694	3	13	46	YNR057C	BIO4	1.08811	0.0153122	1.15278	0.0250667	1.05945	0.0188437	0/3	0/3	0.0646704	0.0467785
3295	3	5	31	YML071C	COG8	0.906033	0.0183432	0.748353	0.0616795	0.825306	0.0579219	1/3	0/3	-0.157679	0.0468487
160	1	4	16	YHR200W	RPN10	0.591932	0.0295287	0.684761	0.0570191	1.15512	0.0418073	0/3	1/3	0.0928289	0.04693
2644	2	24	4	YMR072W	ABF2	0.782385	0.030813	0.898913	0.0509297	1.14896	0.0482622	0/3	1/3	0.116528	0.046951
3261	3	4	45	YIL128W	MET18	0.698568	0.0296025	0.562694	0.0259778	0.807269	0.0543662	3/3	0/3	-0.135873	0.047129
919	1	20	7	YEL009C	GCN4	0.349523	0.0248867	0.42382	0.0300284	1.21463	0.0695536	0/3	2/3	0.0742973	0.0472247
749	1	16	29	YDR121W	DPB4	1.04926	0.0458431	0.926977	0.0843882	0.881584	0.0435947	1/3	0/3	-0.122284	0.0473192
4586	3	32	26	YDL080C	THI3	1.04304	0.0134844	0.908148	0.0317515	0.871125	0.0398654	1/3	0/3	-0.134895	0.0473264
2097	2	12	33	YBL046W	PSY4	1.13259	0.0418349	1.25098	0.0788465	1.10352	0.0291456	0/3	0/3	0.118395	0.0473921
5284	4	15	4	YNL059C	ARP5	0.918072	0.179722	0.193789	0.123821	0.222537	0.129891	3/3	0/3	-0.724283	0.0475753
2415	2	19	15	YOR213C	SAS5	1.06834	0.113251	1.1876	0.0769333	1.11685	0.050714	0/3	1/3	0.119261	0.047593
916	1	20	4	YCL055W	KAR4	0.999489	0.0328445	1.08016	0.0580105	1.07997	0.0238697	0/3	0/3	0.0806682	0.0476176
1422	1	30	30	YGR148C	RPL24B	0.727916	0.00568168	0.909349	0.0563721	1.24949	0.0806113	0/3	2/3	0.181433	0.0476923
4149	3	23	21	YJL106W	IME2	1.06057	0.0329244	1.17872	0.0680718	1.11055	0.033552	0/3	0/3	0.118152	0.0478458
3791	3	15	47	YOL150C	YOL150C	1.42077	0.0530876	1.27767	0.01314	0.900329	0.0292488	0/3	0/3	-0.143106	0.0479623
356	1	8	20	YCL008C	STP22	0.569571	0.0209115	0.488505	0.00851837	0.859119	0.041813	2/3	0/3	-0.0810666	0.047976
3252	3	4	36	YDR439W	LRS4	1.14573	0.0126551	1.2173	0.0296765	1.0624	0.0198276	0/3	0/3	0.0715684	0.0481603
3635	3	12	35	YJL132W	YJL132W	1.12631	0.0362689	0.894675	0.107178	0.792278	0.0735449	3/3	0/3	-0.23164	0.0481829
3868	3	17	28	YDL216C	RRI1	1.00037	0.0330017	1.03127	0.036078	1.03086	0.00984861	0/3	0/3	0.030901	0.048428
3447	3	8	39	YGR089W	NNF2	1.09198	0.0565236	0.928479	0.0919407	0.848894	0.0529138	1/3	0/3	-0.163501	0.0485672
386	1	9	2	YMR282C	AEP2	1.0117	0.0121967	1.04478	0.0207117	1.03262	0.010444	0/3	0/3	0.0330752	0.0488795
1131	1	24	27	YEL033W	YEL033W	0.782356	0.0312161	0.897086	0.0680681	1.14498	0.0432536	0/3	2/3	0.11473	0.0489581
1613	2	2	29	YPL057C	SUR1	0.745365	0.0133912	0.543292	0.0788882	0.727245	0.0933948	3/3	0/3	-0.202073	0.049065
3176	3	3	8	YJR030C	YJR030C	1.05017	0.045669	1.15895	0.0164289	1.10514	0.0378309	0/3	0/3	0.108776	0.0491317
1234	1	26	34	YGR135W	PRE9	0.669952	0.0300025	0.756757	0.0440446	1.1295	0.0420053	0/3	1/3	0.0868054	0.0491949
379	1	8	43	YDR409W	SIZ1	0.938606	0.0234197	1.01722	0.00453872	1.08448	0.0295519	0/3	0/3	0.0786108	0.0492011
3553	3	11	1	YPR066W	UBA3	0.886451	0.0356432	0.926707	0.028942	1.04586	0.0156461	0/3	0/3	0.040256	0.0492928
5763	4	25	3	YFL001W	DEG1	0.736216	0.0789697	0.978791	0.0152427	1.34368	0.133699	0/3	2/3	0.242575	0.0493072
2868	2	28	36	YNR070W	YNR070W	0.977942	0.0384762	0.83845	0.0727231	0.856285	0.0489576	1/3	0/3	-0.139492	0.0493476
1824	2	6	48	YDR287W	YDR287W	1.25543	0.0350689	1.12434	0.0388285	0.895982	0.0328622	0/3	0/3	-0.131089	0.0494679
3475	3	9	19	YML100W	TSL1	1.0506	0.00548357	1.14397	0.0358083	1.08873	0.0287078	0/3	0/3	0.0933661	0.0495534
2131	2	13	19	YKL113C	RAD27	0.637332	0.0457354	0.379966	0.128584	0.585258	0.155651	3/3	0/3	-0.257366	0.0495818
5817	4	26	9	YER143W	DDI1	1.11319	0.0563007	1.01166	0.04835	0.908919	0.00253569	0/2	0/2	-0.101534	0.0497493
4343	3	27	23	YJR152W	DAL5	0.954959	0.0128582	1.14282	0.0745917	1.1959	0.0615831	0/3	1/3	0.187858	0.0500818
4522	3	31	10	YJR010W	MET3	0.980351	0.0144639	1.13454	0.047534	1.15758	0.0526839	0/3	1/3	0.154185	0.0504421
3598	3	11	46	YBR298C	MAL31	1.18224	0.0252264	1.07975	0.0216338	0.913745	0.0276542	0/3	0/3	-0.102489	0.0505905
233	1	5	41	YAL039C	CYC3	0.925674	0.00994371	0.974046	0.02573	1.05208	0.0167943	0/3	0/3	0.048372	0.0506134
542	1	12	14	YHR081W	LRP1	0.544695	0.0290316	0.47922	0.0423363	0.878607	0.0419177	2/3	0/3	-0.0654744	0.0508293
1393	1	30	1	YPL112C	PEX25	0.962305	0.0179131	0.903521	0.0204393	0.939047	0.0196377	0/3	0/3	-0.058784	0.0510035
876	1	19	12	YOL079W	YOL079W	1.00999	0.0348799	0.953624	0.0238688	0.944631	0.0173353	0/3	0/3	-0.056363	0.0510667
4373	3	28	5	YNL079C	TPM1	0.717716	0.0289243	0.82939	0.00941494	1.15799	0.0596783	0/3	1/3	0.111673	0.0511691
5009	4	9	17	YGL164C	YRB30	1.0329	0.166796	1.38067	0.121899	1.35624	0.141031	0/3	2/3	0.347771	0.0511845
5610	4	21	42	YNL243W	SLA2	0.779724	0.345804	0.15591	0.149779	0.162851	0.0952939	3/3	0/3	-0.623814	0.0512844
5734	4	24	22	YJL028W	YJL028W	1.1871	0.0366519	1.2413	0.0414518	1.04568	0.0149207	0/3	0/3	0.0542004	0.0512909
5472	4	18	48	YAL024C	LTE1	0.918337	0.153082	1.20144	0.0682566	1.33729	0.178034	0/3	3/3	0.283103	0.051308
5290	4	15	10	YIL018W	RPL2B	1.08572	0.183908	0.824914	0.118897	0.764229	0.0548751	3/3	0/3	-0.260803	0.051366
1529	1	32	41	YDR378C	LSM6	0.810282	0.00668983	0.954416	0.0418188	1.17836	0.0604637	0/3	2/3	0.144134	0.0515002
1253	1	27	5	YMR011W	HXT2	0.978809	0.0206295	0.951235	0.0218506	0.971835	0.00956589	0/3	0/3	-0.0275737	0.0520309
4550	3	31	38	YJR021C	REC107	0.993708	0.0300752	0.922025	0.0156696	0.928433	0.0228488	0/3	0/3	-0.0716823	0.0520752
2986	2	31	10	YDR233C	RTN1	0.979858	0.0466103	1.12377	0.0041916	1.14946	0.0547496	0/3	2/3	0.143907	0.05214
3148	3	2	28	YPL004C	LSP1	1.14757	0.0334425	1.03701	0.00379099	0.904532	0.0302133	0/3	0/3	-0.110566	0.0521856
3150	3	2	30	YCR046C	IMG1	0.994107	0.0133919	0.897194	0.0456821	0.902065	0.0341506	0/3	0/3	-0.0969133	0.0522149
2732	2	25	44	YLR278C	YLR278C	1.23738	0.0243547	1.32014	0.043802	1.06673	0.0222031	0/3	0/3	0.0827529	0.0525162
1185	1	25	33	YLL016W	SDC25	1.05119	0.0243928	1.02225	0.0253113	0.972469	0.00928274	0/3	0/3	-0.0289447	0.0525515
3807	3	16	15	YJL160C	PIR5	1.11035	0.0535674	1.17424	0.0418707	1.05834	0.0213392	0/3	0/3	0.0638914	0.0525568
2747	2	26	11	YGR224W	AZR1	1.04804	0.0216857	1.08411	0.013135	1.03463	0.0121882	0/3	0/3	0.0360695	0.0530406
1664	2	3	32	YGL210W	YPT32	0.973112	0.0254165	0.794514	0.0803249	0.81523	0.0661578	2/3	0/3	-0.178599	0.0531
3399	3	7	39	YGR188C	BUB1	0.716808	0.0291908	0.612601	0.0151443	0.856226	0.0439248	1/3	0/3	-0.104207	0.0532636
4641	4	1	33	YGL140C	YGL140C	1.12456	0.0407607	0.918207	0.0345096	0.818408	0.0559264	2/3	0/3	-0.206351	0.0533204
980	1	21	20	YOR050C	YOR050C	1.14363	0.0250185	0.881631	0.0674758	0.772359	0.0737954	2/3	0/3	-0.261995	0.0534212
5249	4	14	17	YGL180W	ATG1	1.02451	0.13852	1.16589	0.114618	1.14388	0.0572151	0/3	1/3	0.141377	0.0534807
3282	3	5	18	YLR441C	RPS1A	0.703886	0.0321445	0.877708	0.0853415	1.24459	0.0783771	0/3	2/3	0.173821	0.0536983
3037	2	32	13	YGL017W	ATE1	1.09961	0.0410611	1.14789	0.0264144	1.04448	0.0166489	0/3	0/3	0.0482773	0.0537048
311	1	7	23	YMR152W	YIM1	1.07487	0.0361297	0.943562	0.0154115	0.879011	0.037033	1/3	0/3	-0.131306	0.0537325
4544	3	31	32	YOR300W	YOR300W	0.938133	0.0245906	0.885719	0.0323734	0.94403	0.0194927	0/3	0/3	-0.0524148	0.0540719
1731	2	5	3	YKL075C	YKL075C	0.828925	0.0462965	0.626394	0.0678297	0.756611	0.0767851	3/3	0/3	-0.20253	0.0540994
5110	4	11	22	YGL088W	YGL088W	0.523564	0.0258184	0.641509	0.0358656	1.22487	0.00810086	0/2	2/2	0.117944	0.0541003
3636	3	12	36	YDR471W	RPL27B	0.923028	0.0490075	1.05467	0.0277893	1.14518	0.0566221	0/3	1/3	0.131638	0.0541794
3827	3	16	35	YJL172W	CPS1	1.07839	0.0491609	0.959331	0.0196677	0.891012	0.034383	0/3	0/3	-0.119058	0.0542445
1502	1	32	14	YHR167W	THP2	1.00783	0.0515027	0.531751	0.11763	0.534119	0.139291	3/3	0/3	-0.476074	0.0542799
2086	2	12	22	YIL071C	PCI8	0.925897	0.0559958	1.00995	0.0421655	1.09231	0.0339425	0/3	0/3	0.0840497	0.0545551
1452	1	31	12	YPL239W	YAR1	0.508841	0.0578766	0.692539	0.00636283	1.37877	0.156117	0/3	2/3	0.183698	0.0546183
5592	4	21	24	YDR444W	YDR444W	1.12464	0.0221649	1.04051	0.0141623	0.92561	0.0242575	0/3	0/3	-0.0841248	0.0546485
1350	1	29	6	YOR202W	HIS3	0.795579	0.0121356	0.708786	0.0212674	0.891355	0.036435	1/3	0/3	-0.0867922	0.0547518
1233	1	26	33	YPL116W	HOS3	1.00713	0.0516655	1.08612	0.0633032	1.07831	0.0258422	0/3	0/3	0.0789828	0.0547544
2664	2	24	24	YMR078C	CTF18	1.11296	0.0969068	0.984655	0.128314	0.881511	0.0482035	1/3	0/3	-0.128304	0.0547713
3725	3	14	29	YNR008W	LRO1	1.08012	0.0266165	1.25252	0.0798042	1.15882	0.0522233	0/3	2/3	0.172396	0.0547768
809	1	17	41	YAR027W	UIP3	1.09056	0.0448045	1.15521	0.0340541	1.05995	0.0227356	0/3	0/3	0.0646517	0.0549103
1615	2	2	31	YPR174C	YPR174C	1.0581	0.0313769	0.917702	0.042689	0.867869	0.0448588	2/3	0/3	-0.140401	0.0552519
6124	4	32	28	undefined	undefined	1.18708	0.0092681	1.08357	0.000232775	0.912854	0.00693099	0/2	0/2	-0.103514	0.0554275
4497	3	30	33	YBR009C	HHF1	0.747727	0.0537584	0.689214	0.0347259	0.923248	0.0227014	0/3	0/3	-0.0585127	0.0555854
2814	2	27	30	YDR225W	HTA1	0.807353	0.0442321	0.678777	0.000635656	0.843352	0.0476325	2/3	0/3	-0.128576	0.0556399
3492	3	9	36	YML068W	ITT1	1.09386	0.0509464	1.03347	0.049314	0.944935	0.0181884	0/3	0/3	-0.0603927	0.0557563
3890	3	18	2	YML076C	WAR1	1.00404	0.0239045	1.02905	0.0324661	1.02472	0.00799542	0/3	0/3	0.025005	0.0559627
1586	2	2	2	YNL177C	MRPL22	0.794875	0.082315	0.716533	0.0746186	0.901822	0.0334166	0/3	0/3	-0.0783423	0.0560141
2274	2	16	18	YFL025C	BST1	0.918471	0.0590326	1.14694	0.13055	1.2457	0.0726966	0/3	2/3	0.228467	0.0561339
1484	1	31	44	YPL225W	YPL225W	0.828443	0.0594126	1.04334	0.0256221	1.26736	0.115014	0/3	3/3	0.214893	0.0562355
5814	4	26	6	YNL298W	CLA4	0.818931	0.0380353	0.979654	0.0231956	1.1997	0.0775874	0/3	2/3	0.160723	0.056247
3092	3	1	20	YJR109C	CPA2	0.6551	0.00898167	0.606997	0.0191125	0.926555	0.0255987	0/3	0/3	-0.048103	0.0563078
3128	3	2	8	YOR275C	RIM20	0.67282	0.0503512	0.535665	0.0308161	0.79937	0.0583252	3/3	0/3	-0.137155	0.0563596
469	1	10	37	YPL181W	CTI6	1.06211	0.0257649	1.0946	0.0361228	1.03038	0.0101634	0/3	0/3	0.0324897	0.0564168
1056	1	22	48	YHL020C	OPI1	0.876946	0.0317898	1.00764	0.0522003	1.14949	0.0547091	0/3	1/3	0.130696	0.0564467
2167	2	14	7	YDR363W-A	SEM1	0.520865	0.043995	0.383049	0.0175421	0.741227	0.0758107	3/3	0/3	-0.137815	0.0564691
5723	4	24	11	undefined	undefined	0.708442	0.0767592	0.855729	0.0313027	1.21855	0.0994933	0/3	2/3	0.147286	0.0565764
3974	3	19	38	YCR065W	HCM1	1.22524	0.0571039	1.15742	0.037677	0.945361	0.0178624	0/3	0/3	-0.0678143	0.0567475
5569	4	21	1	YER123W	YCK3	1.14555	0.0428715	1.06689	0.0600947	0.930881	0.0253787	0/3	0/3	-0.0786553	0.0568315
3322	3	6	10	YCR069W	CPR4	1.16812	0.0378539	1.33868	0.0400228	1.14743	0.0558012	0/3	1/3	0.170567	0.0568321
908	1	19	44	YPL273W	SAM4	1.18485	0.0863413	1.3914	0.0296433	1.17925	0.0706587	0/3	2/3	0.206555	0.0570327
2843	2	28	11	YNL206C	RTT106	0.710785	0.0666018	0.822648	0.0412294	1.16279	0.0677966	0/3	1/3	0.111863	0.0572615
1524	1	32	36	YLR142W	PUT1	1.08118	0.0273596	1.2784	0.0675518	1.18301	0.0668269	0/3	2/3	0.197216	0.0573205
1220	1	26	20	YHL013C	OTU2	0.700802	0.0273538	0.768799	0.050071	1.09598	0.0313801	0/3	0/3	0.067997	0.057382
5767	4	25	7	YFL003C	MSH4	1.1629	0.0856523	1.26167	0.102074	1.08481	0.0291803	0/3	0/3	0.0987721	0.0573885
3699	3	14	3	YBR057C	MUM2	1.17443	0.100262	1.11279	0.0820468	0.948452	0.014622	0/3	0/3	-0.061638	0.0573934
5626	4	22	10	YLR125W	YLR125W	1.06517	0.103044	0.803859	0.139472	0.751725	0.0957254	2/3	0/3	-0.261307	0.0574254
1300	1	28	4	YCR019W	MAK32	1.05778	0.0128224	1.03035	0.0204705	0.973986	0.00947985	0/3	0/3	-0.0274363	0.0575381
2481	2	20	33	YBL071C	YBL071C	0.822064	0.0434568	0.921982	0.0781767	1.11975	0.0357535	0/3	1/3	0.0999186	0.057556
811	1	17	43	YLR067C	PET309	0.845668	0.0647049	0.975351	0.0248727	1.15799	0.0629549	0/3	2/3	0.129683	0.0577021
3792	3	15	48	YDL130W	RPP1B	0.773941	0.0295105	0.900852	0.0214638	1.16624	0.0631027	0/3	2/3	0.12691	0.057725
1997	2	10	29	YPL025C	YPL025C	1.05807	0.0609142	0.960883	0.0400239	0.909313	0.0295162	0/3	0/3	-0.097188	0.0578041
1980	2	10	12	YDR291W	YDR291W	0.812391	0.0363933	0.589782	0.112876	0.721583	0.106284	2/3	0/3	-0.222609	0.0578084
2529	2	21	33	YKL023W	YKL023W	1.01467	0.040965	0.935462	0.0677847	0.920808	0.0299151	0/3	0/3	-0.0792126	0.0578735
2012	2	10	44	YDR305C	HNT2	1.0077	0.239243	1.64841	0.453574	1.62807	0.118209	0/3	3/3	0.640708	0.0579335
1436	1	30	44	YHR029C	YHI9	0.829498	0.0156996	0.996104	0.0554759	1.20143	0.0739564	0/3	2/3	0.166605	0.057962
5478	4	19	6	YMR098C	YMR098C	0.624379	0.158624	0.93737	0.048052	1.57943	0.310227	0/3	3/3	0.312991	0.0579958
5466	4	18	42	YJR063W	RPA12	0.737175	0.0624498	0.633814	0.0640087	0.859767	0.0513183	1/3	0/3	-0.103361	0.0581644
162	1	4	18	YHR038W	RRF1	1.11391	0.029117	0.987439	0.0284332	0.887235	0.0381395	1/3	0/3	-0.126468	0.0582237
4246	3	25	22	YGR018C	YGR018C	0.943621	0.0386526	0.973488	0.0290136	1.03215	0.0129044	0/3	0/3	0.0298675	0.0583483
5860	4	27	4	undefined	undefined	1.20606	0.070898	0.924309	0.0524298	0.769701	0.0704478	2/3	0/3	-0.281751	0.0583604
2462	2	20	14	YFL041W	FET5	0.997296	0.0490701	1.21133	0.111111	1.21303	0.0742601	0/3	2/3	0.214031	0.0584861
4850	4	6	2	YBR108W	YBR108W	1.31706	0.194737	1.57388	0.119736	1.20946	0.100185	0/3	2/3	0.25682	0.0584895
3779	3	15	35	YMR154C	RIM13	0.862497	0.0401819	0.662483	0.0342082	0.771259	0.0707723	3/3	0/3	-0.200014	0.0588236
131	1	3	35	YMR140W	SIP5	1.04288	0.0389814	1.12358	0.0237109	1.0783	0.0301161	0/3	0/3	0.0806989	0.0588298
2841	2	28	9	YGL002W	ERP6	0.975207	0.03608	1.07681	0.060787	1.10374	0.0368885	0/3	0/3	0.101599	0.0588506
3406	3	7	46	YBR282W	MRPL27	0.725269	0.0162885	0.685803	0.0229958	0.945499	0.019451	0/3	0/3	-0.0394661	0.0589347
2066	2	12	2	YIL059C	YIL059C	1.16572	0.0638046	1.09792	0.0547002	0.942311	0.0191746	0/3	0/3	-0.0677995	0.0590208
4312	3	26	40	YBR103W	SIF2	0.662964	0.0404431	0.778489	0.0272831	1.17798	0.0712016	0/3	2/3	0.115525	0.0591095
3302	3	5	38	YLR447C	VMA6	0.702931	0.0110093	0.556678	0.0513844	0.792156	0.073835	2/3	0/3	-0.146253	0.059193
82	1	2	34	YER007C-A	TMA20	0.896331	0.00274241	0.946018	0.0172729	1.05545	0.0200805	0/3	0/3	0.0496874	0.0592864
1887	2	8	15	YGL050W	TYW3	0.854914	0.0212009	0.802313	0.0375145	0.938024	0.0236768	0/3	0/3	-0.0526004	0.0593413
4745	4	3	41	YGL223C	COG1	0.902846	0.0701623	0.78107	0.0685796	0.865823	0.0461854	1/3	0/3	-0.121777	0.059355
1398	1	30	6	YOR202W	HIS3	0.827396	0.0488434	0.724766	0.0169845	0.877981	0.0366423	1/3	0/3	-0.10263	0.0594632
945	1	20	33	YDR134C	YDR134C	1.0583	0.0105957	1.11738	0.0119667	1.05603	0.020841	0/3	0/3	0.0590871	0.0594698
1276	1	27	28	YPL248C	GAL4	0.938407	0.0195013	0.853552	0.0488835	0.90892	0.0348983	0/3	0/3	-0.0848553	0.0595491
4849	4	6	1	YGL146C	YGL146C	0.980863	0.0229574	1.03874	0.0109941	1.05947	0.0222648	0/3	0/3	0.0578754	0.0598206
1076	1	23	20	YPL265W	DIP5	1.0024	0.043324	1.04853	0.0266768	1.04684	0.0191884	0/3	0/3	0.0461216	0.0599501
4357	3	27	37	YJL077C	ICS3	0.875034	0.00787754	0.955677	0.0318831	1.0921	0.0331087	0/3	0/3	0.0806427	0.0600935
3135	3	2	15	YBR018C	GAL7	0.933285	0.0574761	0.871615	0.0576564	0.933901	0.0229707	0/3	0/3	-0.0616697	0.0602165
496	1	11	16	YOL051W	GAL11	0.876048	0.0611549	1.1218	0.150619	1.27478	0.0823717	0/3	3/3	0.245747	0.0603339
4702	4	2	46	YBR107C	IML3	0.999789	0.103988	0.857976	0.078102	0.860057	0.0433133	2/3	0/3	-0.141813	0.0604355
1724	2	4	44	YHR039C-B	VMA10	0.642192	0.00990983	0.586144	0.0113349	0.913175	0.0307584	0/3	0/3	-0.0560477	0.0604862
5259	4	14	27	YDR521W	YDR521W	1.36851	0.084563	1.23321	0.0974956	0.900168	0.0156189	0/2	0/2	-0.135301	0.0606665
4172	3	23	44	YDL170W	UGA3	1.02606	0.0343777	1.07524	0.0472368	1.04765	0.0164637	0/3	0/3	0.0491803	0.0608137
4715	4	3	11	YER087W	YER087W	0.617067	0.102634	0.754656	0.0531873	1.24204	0.114627	0/3	2/3	0.137589	0.0610292
5645	4	22	29	YER134C	YER134C	1.27648	0.0222433	1.17036	0.0324696	0.916699	0.00946288	0/2	0/2	-0.106121	0.0611585
2164	2	14	4	YDR307W	YDR307W	1.01595	0.0555922	1.12013	0.069248	1.10266	0.038028	0/3	0/3	0.104181	0.061187
1343	1	28	47	YEL053C	MAK10	0.662776	0.0708124	0.702405	0.0564075	1.06292	0.0292825	0/3	0/3	0.039629	0.0612982
2996	2	31	20	YPL074W	YTA6	1.23823	0.140597	1.33988	0.135212	1.08404	0.0361298	0/3	0/3	0.101653	0.0613984
609	1	13	33	YAL010C	MDM10	0.577948	0.0286054	0.504538	0.0184098	0.87452	0.0434938	1/3	0/3	-0.0734094	0.0614776
4345	3	27	25	YJL082W	IML2	0.837379	0.0224132	0.663902	0.0824203	0.791066	0.0818299	2/3	0/3	-0.173477	0.0615819
2476	2	20	28	YMR065W	KAR5	1.02336	0.0360124	0.954993	0.04907	0.932872	0.0259253	0/3	0/3	-0.0683624	0.0615819
608	1	13	32	YOR027W	STI1	1.2059	0.0660879	0.851732	0.095052	0.709505	0.0970773	3/3	0/3	-0.354165	0.0616107
700	1	15	28	YOL065C	INP54	1.09458	0.0211902	0.787346	0.109547	0.719719	0.10315	2/3	0/3	-0.307232	0.0616212
1981	2	10	13	YPL032C	SVL3	1.02113	0.0515959	1.21299	0.121622	1.18495	0.0606225	0/3	2/3	0.191861	0.0617107
508	1	11	28	YOL053W	YOL053W	1.10044	0.0180813	0.907811	0.0611643	0.825586	0.0629285	2/3	0/3	-0.192633	0.0617327
6069	4	31	21	YDL040C	NAT1	1.13032	0.0905233	1.16399	0.101026	1.02925	0.00951306	0/3	0/3	0.0336688	0.0620806
1115	1	24	11	YEL027W	CUP5	0.46408	0.0190981	0.514761	0.0111347	1.1108	0.0454917	0/3	1/3	0.0506811	0.0621808
4290	3	26	18	YKL053C-A	MDM35	0.525184	0.0103864	0.62945	0.0285237	1.20004	0.0774562	0/3	2/3	0.104265	0.0622643
962	1	21	2	YNL324W	YNL324W	1.15603	0.0272724	1.2256	0.0417444	1.06009	0.0216679	0/3	0/3	0.0695727	0.0622892
5444	4	18	20	YER028C	MIG3	0.89588	0.266453	1.31656	0.125834	1.59896	0.436442	0/3	3/3	0.420678	0.0623064
1392	1	29	48	YOR087W	YVC1	0.928503	0.045267	1.05696	0.023793	1.14093	0.0594044	0/3	1/3	0.128453	0.0624713
4472	3	30	8	YOR202W	HIS3	0.657594	0.0507028	0.762337	0.0759346	1.15841	0.0571778	0/3	2/3	0.104743	0.062508
3883	3	17	43	YMR101C	SRT1	1.10988	0.0169757	1.06682	0.0209514	0.961243	0.0144241	0/3	0/3	-0.0430553	0.0626497
3793	3	16	1	YIL163C	YIL163C	1.01495	0.0389198	1.04926	0.0433341	1.03376	0.012665	0/3	0/3	0.0343051	0.0626746
5369	4	16	41	YML112W	CTK3	0.651834	0.0271782	0.545546	0.0166746	0.837329	0.00933129	2/2	0/2	-0.106288	0.0627082
381	1	8	45	YDR098C	GRX3	1.13516	0.0242878	1.02381	0.0222204	0.902563	0.0347835	0/3	0/3	-0.111352	0.0627998
272	1	6	32	YGR177C	ATF2	1.10163	0.0501573	1.19078	0.0766083	1.08019	0.028138	0/3	0/3	0.0891515	0.0628396
3136	3	2	16	YOR298C-A	MBF1	0.95696	0.00931639	0.839755	0.0529	0.877075	0.047037	1/3	0/3	-0.117205	0.0630973
5733	4	24	21	YJL028W	YJL028W	1.13873	0.0417923	1.09467	0.0544106	0.960888	0.0153361	0/3	0/3	-0.044057	0.0631325
2384	2	18	32	YDR334W	SWR1	0.752337	0.0851757	0.546802	0.0337372	0.734627	0.0785153	3/3	0/3	-0.205536	0.0631445
1984	2	10	16	YDR293C	SSD1	1.01083	0.0208555	1.11539	0.0552593	1.10296	0.0375547	0/3	0/3	0.104567	0.0631614
1726	2	4	46	YIL097W	FYV10	0.216988	0.0166248	0.05	0	0.231788	0.0177587	2/2	0/2	-0.166988	0.0631717
5301	4	15	21	YGR262C	BUD32	0.432476	0.0382457	0.05	0	0.116525	0.0103047	2/2	0/2	-0.382476	0.0634478
3100	3	1	28	YJR116W	TDA4	1.17878	0.00251637	1.12987	0.0207847	0.958476	0.0156192	0/3	0/3	-0.0489094	0.0636526
982	1	21	22	YNL320W	YNL320W	0.979886	0.0349012	0.834586	0.0333852	0.853115	0.0503907	1/3	0/3	-0.1453	0.0638693
2228	2	15	20	YGL250W	YGL250W	0.849273	0.106141	0.933178	0.0828795	1.10466	0.0509735	0/3	1/3	0.0839045	0.0639592
3995	3	20	11	YJL200C	ACO2	0.256578	0.0316889	0.350112	0.0245624	1.38106	0.161912	0/3	2/3	0.093534	0.0639605
1286	1	27	38	YOL002C	IZH2	1.08909	0.0365973	0.972625	0.0692132	0.892326	0.0418172	1/3	0/3	-0.116465	0.0640088
2237	2	15	29	YGR081C	SLX9	0.6999	0.0564798	0.619556	0.0379507	0.887161	0.0348644	1/3	0/3	-0.0803442	0.0640632
1154	1	25	2	YNL305C	YNL305C	0.920762	0.0238724	0.978013	0.0390138	1.06193	0.0222997	0/3	0/3	0.0572511	0.0640957
312	1	7	24	YOL041C	NOP12	0.58281	0.0192907	0.424571	0.0455373	0.730978	0.0959696	3/3	0/3	-0.158239	0.0641139
1720	2	4	40	YHR021W-A	ECM12	1.10356	0.0314312	0.979083	0.0247913	0.888146	0.0393415	1/3	0/3	-0.124482	0.0642386
1923	2	9	3	YKL091C	YKL091C	1.04873	0.0216944	0.848416	0.0965856	0.807462	0.0768353	2/3	0/3	-0.200312	0.0644262
1598	2	2	14	YNL173C	MDG1	1.05086	0.0738243	0.935533	0.117372	0.886719	0.0503821	1/3	0/3	-0.115328	0.0644745
1947	2	9	27	YKL098W	MTC2	0.970862	0.0809334	0.942248	0.0817502	0.970282	0.0110075	0/3	0/3	-0.0286136	0.0645453
1792	2	6	16	YDR277C	MTH1	1.07319	0.0231508	0.950216	0.0238691	0.886279	0.0405002	1/3	0/3	-0.122973	0.0647463
3457	3	9	1	YOL122C	SMF1	1.12734	0.0416339	0.964818	0.0210302	0.857596	0.0483292	1/3	0/3	-0.162526	0.064918
137	1	3	41	YML087C	YML087C	1.2307	0.0509995	1.48931	0.0804581	1.21232	0.0852758	0/3	2/3	0.258617	0.0649288
4942	4	7	46	YBL025W	RRN10	0.699029	0.125838	0.523372	0.0592845	0.756936	0.0457721	3/3	0/3	-0.175657	0.0649534
2095	2	12	31	YGL072C	YGL072C	0.569617	0.173716	0.0633719	0.0189107	0.139409	0.0940668	3/3	0/3	-0.506245	0.0650734
181	1	4	37	YDR079W	PET100	0.880956	0.00817101	0.964471	0.0235315	1.09514	0.0370021	0/3	0/3	0.0835158	0.0650918
4949	4	8	5	YLR396C	VPS33	0.607762	0.0342138	0.824152	0.056435	1.35511	0.0165715	0/2	2/2	0.21639	0.0651466
661	1	14	37	YPL168W	YPL168W	1.19375	0.088572	1.04826	0.0336216	0.880758	0.0356165	1/3	0/3	-0.145488	0.0651876
5738	4	24	26	YJR004C	SAG1	1.11282	0.0171105	1.24193	0.0435466	1.11638	0.0454419	0/3	1/3	0.129116	0.06535
3103	3	1	31	YNL250W	RAD50	0.70245	0.0291691	0.592789	0.0267729	0.845589	0.0561969	2/3	0/3	-0.109662	0.0655038
3070	2	32	46	YGR279C	SCW4	1.06353	0.0436599	1.15324	0.0607757	1.08426	0.0316578	0/3	0/3	0.0897083	0.065506
1440	1	30	48	YHR030C	SLT2	0.805561	0.0348645	0.976475	0.0303867	1.21606	0.0898915	0/3	2/3	0.170914	0.0657689
1630	2	2	46	YNL164C	IBD2	1.22334	0.0747487	1.29869	0.100646	1.06056	0.0211783	0/3	0/3	0.0753464	0.0658318
4477	3	30	13	YBR003W	COQ1	0.681137	0.0411056	0.838303	0.038454	1.23549	0.0957687	0/3	2/3	0.157166	0.066053
5760	4	24	48	undefined	undefined	0.949174	0.026143	1.08796	0.0389644	1.14746	0.0591469	0/3	1/3	0.138785	0.0661007
4999	4	9	7	YJR066W	TOR1	1.1503	0.0809724	1.30288	0.0671708	1.13545	0.0556652	0/3	1/3	0.152583	0.0661022
5965	4	29	13	YER162C	RAD4	1.22167	0.0104817	1.49599	0.0181537	1.22476	0.0253678	0/2	2/2	0.274316	0.0662157
978	1	21	18	YNL321W	YNL321W	1.02901	0.0287414	0.892065	0.0255575	0.868219	0.0483696	2/3	0/3	-0.136946	0.0663311
5477	4	19	5	YMR098C	YMR098C	0.658186	0.0716216	0.920747	0.037068	1.41851	0.186183	0/3	2/3	0.262561	0.0663391
3582	3	11	30	YBR293W	VBA2	1.17264	0.0414588	0.936143	0.0743816	0.799655	0.0744773	2/3	0/3	-0.236493	0.0664543
1707	2	4	27	YGL036W	YGL036W	1.08662	0.0256431	0.958255	0.0747195	0.880738	0.048496	1/3	0/3	-0.128361	0.0665034
1937	2	9	17	YLR190W	MMR1	0.665319	0.0730718	0.766065	0.0698285	1.1554	0.0699429	0/3	1/3	0.100747	0.066517
2588	2	22	44	YIL023C	YIL023C	1.07254	0.0484544	0.927981	0.039513	0.866602	0.0462121	1/3	0/3	-0.144555	0.0665524
4759	4	4	7	YEL044W	IES6	0.700037	0.250796	0.05	6.93889e-18	0.0831716	0.0337528	3/3	0/3	-0.650037	0.0670308
4020	3	20	36	YDR505C	PSP1	1.1816	0.0529092	0.956699	0.0423017	0.812337	0.0663538	2/3	0/3	-0.2249	0.0670949
3675	3	13	27	YML117W	NAB6	0.997895	0.0826334	0.804261	0.0723758	0.808116	0.0632707	2/3	0/3	-0.193633	0.0671669
5310	4	15	30	YMR066W	SOV1	1.11955	0.151248	0.872446	0.0710797	0.786662	0.0606634	2/3	0/3	-0.247101	0.0671885
958	1	20	46	YHR129C	ARP1	0.977883	0.0396883	0.876948	0.0219794	0.897945	0.0354503	1/3	0/3	-0.100934	0.0672306
35	1	1	35	YLL051C	FRE6	1.16692	0.0406841	1.09195	0.0147141	0.936527	0.023324	0/3	0/3	-0.0749756	0.0675892
3034	2	32	10	YGR259C	YGR259C	0.898478	0.0174338	0.96471	0.0134426	1.07423	0.0299289	0/3	0/3	0.0662321	0.0676303
1048	1	22	40	YHL022C	SPO11	0.883719	0.014498	0.987927	0.0259213	1.11869	0.0471276	0/3	0/3	0.104208	0.0676431
280	1	6	40	YGR180C	RNR4	0.6057	0.0182688	0.672711	0.0351478	1.11044	0.0414959	0/3	0/3	0.0670108	0.0677115
1948	2	9	28	YLR395C	COX8	0.998135	0.0221383	1.12848	0.0550058	1.13065	0.050536	0/3	1/3	0.130346	0.0677563
1754	2	5	26	YJL198W	PHO90	0.885549	0.0562488	0.775371	0.0257086	0.877952	0.0433953	1/3	0/3	-0.110178	0.0677804
2706	2	25	18	YLR325C	RPL38	0.895231	0.022682	0.946224	0.0171931	1.05738	0.0235417	0/3	0/3	0.050993	0.0678976
1257	1	27	9	YMR012W	CLU1	0.940705	0.025799	0.961134	0.0257949	1.02177	0.00840684	0/3	0/3	0.0204289	0.0679475
4164	3	23	36	YDL168W	SFA1	0.988291	0.00567181	1.0142	0.0107731	1.02623	0.010268	0/3	0/3	0.0259112	0.0683095
2362	2	18	10	YKR017C	HEL1	1.00757	0.077846	1.16042	0.128302	1.14899	0.0532096	0/3	1/3	0.152843	0.0683534
603	1	13	27	YLR046C	YLR046C	1.06028	0.0166627	1.14702	0.0463788	1.08151	0.0313749	0/3	0/3	0.0867387	0.0685715
1862	2	7	38	YLR322W	VPS65	0.703424	0.0710125	0.05	0	0.0718128	0.0072497	2/2	0/2	-0.653424	0.0689158
4690	4	2	34	YBR097W	VPS15	0.751037	0.17674	0.488367	0.0818788	0.662824	0.0715722	3/3	0/3	-0.26267	0.0689596
2970	2	30	42	YDR258C	HSP78	0.998993	0.0459989	1.07092	0.0722996	1.07095	0.026258	0/3	0/3	0.0719234	0.06928
959	1	20	47	YEL023C	YEL023C	1.15659	0.079817	1.26549	0.0435889	1.09684	0.04127	0/3	0/3	0.1089	0.0693974
670	1	14	46	YER061C	CEM1	0.820544	0.0150513	0.796799	0.00687911	0.971251	0.0109034	0/3	0/3	-0.0237455	0.0694325
1722	2	4	42	YIL096C	YIL096C	1.06539	0.00707705	1.0442	0.0134133	0.98008	0.00788032	0/3	0/3	-0.0211935	0.0694628
92	1	2	44	YOL153C	YOL153C	1.0166	0.0487524	1.10721	0.0182613	1.09101	0.04065	0/3	0/3	0.0906103	0.0695088
1620	2	2	36	YDR270W	CCC2	1.11096	0.0288944	1.19595	0.0622946	1.07577	0.0282679	0/3	0/3	0.0849852	0.0697547
3949	3	19	13	YJL124C	LSM1	0.669444	0.0275657	0.567513	0.0248038	0.849435	0.0560504	2/3	0/3	-0.101931	0.0699602
4218	3	24	42	YDL053C	PBP4	0.980995	0.00811972	1.0408	0.0259462	1.06094	0.0240002	0/3	0/3	0.0598024	0.0700477
1171	1	25	19	YLR091W	GEP5	0.480853	0.06812	0.628299	0.103208	1.30881	0.114717	0/3	2/3	0.147447	0.0700751
3035	2	32	11	YNL195C	YNL195C	1.03812	0.00785742	1.15983	0.0434235	1.11747	0.0472408	0/3	1/3	0.121704	0.0701789
2484	2	20	36	YMR068W	AVO2	1.06976	0.0441476	1.10268	0.0417637	1.031	0.0126587	0/3	0/3	0.0329169	0.0702307
924	1	20	12	YCL057W	PRD1	1.00744	0.0218828	1.06723	0.0297972	1.05944	0.0237545	0/3	0/3	0.0597871	0.0703915
2682	2	24	42	YFR010W	UBP6	1.02169	0.0454582	0.920832	0.0310478	0.902436	0.0372964	0/3	0/3	-0.100855	0.0708337
1912	2	8	40	YIR026C	YVH1	0.913628	0.0341795	0.763272	0.030421	0.837476	0.0600452	2/3	0/3	-0.150355	0.070864
3505	3	10	1	YNL032W	SIW14	0.909355	0.00662389	1.02527	0.0402245	1.12782	0.0519312	0/3	1/3	0.115919	0.0710906
5986	4	29	34	undefined	undefined	0.896319	0.0151389	0.74924	0.00135531	0.836171	0.0156351	1/2	0/2	-0.147079	0.0710967
3672	3	13	24	YDL197C	ASF2	1.00744	0.0219638	1.11405	0.0626249	1.10507	0.0398251	0/3	0/3	0.10661	0.0711345
5302	4	15	22	YGR262C	BUD32	0.480472	0.0483737	0.05	0	0.10513	0.0105844	2/2	0/2	-0.430472	0.0712403
1517	1	32	29	YDR374C	YDR374C	1.02907	0.0220862	1.04642	0.0152206	1.01701	0.00718834	0/3	0/3	0.0173486	0.0712553
396	1	9	12	YOR009W	TIR4	1.11958	0.00914583	0.9033	0.0906033	0.806551	0.078331	2/3	0/3	-0.21628	0.0714995
1042	1	22	34	YER086W	ILV1	0.568494	0.01964	0.61489	0.0308759	1.08139	0.0321909	0/3	0/3	0.0463961	0.0715727
4978	4	8	34	YGR219W	YGR219W	0.930999	0.144656	0.68489	0.0503577	0.745467	0.0680463	3/3	0/3	-0.246108	0.0717235
3992	3	20	8	YDR495C	VPS3	0.5239	0.0207115	0.598603	0.048587	1.14094	0.0532453	0/3	1/3	0.074703	0.0717771
688	1	15	16	YOL062C	APM4	1.08066	0.0363036	0.933827	0.0736103	0.86371	0.0540526	1/3	0/3	-0.146835	0.0718043
1326	1	28	30	YHR156C	LIN1	0.868834	0.0329523	0.928873	0.0250084	1.06988	0.0297197	0/3	0/3	0.0600384	0.0718215
1068	1	23	12	YPL269W	KAR9	0.980493	0.0698558	0.873996	0.0593841	0.892354	0.03986	0/3	0/3	-0.106497	0.0718543
2700	2	25	12	YLR265C	NEJ1	1.0467	0.0378533	0.998771	0.0570814	0.953466	0.0206075	0/3	0/3	-0.0479319	0.0723596
1649	2	3	17	YKL190W	CNB1	0.980187	0.0425929	0.897534	0.0427985	0.916125	0.0325987	0/3	0/3	-0.0826525	0.0723797
192	1	4	48	YCL001W	RER1	1.09267	0.0548091	1.15838	0.0283033	1.06146	0.0264591	0/3	0/3	0.0657071	0.0726137
3142	3	2	22	YCR032W	BPH1	1.11542	0.0482702	1.15631	0.0592948	1.03636	0.0143133	0/3	0/3	0.0408868	0.0728916
454	1	10	22	YER044C-A	MEI4	0.994177	0.0283987	1.09359	0.0125286	1.10124	0.0439103	0/3	0/3	0.0994085	0.0729136
1033	1	22	25	YPL139C	UME1	1.0895	0.0284224	1.02633	0.031837	0.942174	0.0234523	0/3	0/3	-0.0631678	0.0729152
4485	3	30	21	YBR006W	UGA2	0.804344	0.042667	0.878711	0.0320916	1.09403	0.0398417	0/3	0/3	0.0743677	0.0729929
430	1	9	46	YMR294W-A	YMR294W-A	1.03406	0.0312689	1.0848	0.0325196	1.04929	0.0204225	0/3	0/3	0.0507401	0.0730003
2062	2	11	46	YDR159W	SAC3	0.582364	0.0160133	0.46945	0.0615381	0.803837	0.0836733	2/3	0/3	-0.112913	0.0730918
3351	3	6	39	YBR040W	FIG1	1.14525	0.077534	0.995184	0.0203374	0.871802	0.0425979	1/3	0/3	-0.150065	0.0730932
69	1	2	21	YPL215W	CBP3	1.08859	0.0405624	1.15515	0.0348765	1.06172	0.0256582	0/3	0/3	0.0665612	0.0733648
884	1	19	20	YOL081W	IRA2	1.0229	0.0571434	0.851291	0.0173518	0.83552	0.0598278	2/3	0/3	-0.171611	0.0735705
3766	3	15	22	YCR024C-A	PMP1	1.04776	0.0178327	1.16379	0.0628994	1.11013	0.0430394	0/3	1/3	0.116024	0.0735803
3830	3	16	38	YDL022W	GPD1	1.13515	0.0142962	1.06247	0.0159544	0.936278	0.0250559	0/3	0/3	-0.0726823	0.0735866
1248	1	26	48	YHL005C	YHL005C	0.892573	0.0100077	1.04178	0.0582544	1.16743	0.0686775	0/3	1/3	0.14921	0.0737016
1505	1	32	17	YDR370C	YDR370C	1.08822	0.0178854	1.00802	0.0160459	0.926754	0.0285084	0/3	0/3	-0.0801979	0.0737213
696	1	15	24	YOL064C	MET22	0.837631	0.0315764	0.66552	0.0421376	0.79711	0.0747337	2/3	0/3	-0.172111	0.0738639
2188	2	14	28	YDR315C	IPK1	0.719135	0.00852607	0.998839	0.121527	1.38736	0.153427	0/3	3/3	0.279704	0.0738996
2642	2	24	2	YFL052W	YFL052W	1.09731	0.0307228	1.20562	0.0462562	1.0991	0.0419018	0/3	0/3	0.108302	0.0739288
4524	3	31	12	YDL186W	YDL186W	0.948975	0.0285037	1.0973	0.0701669	1.15622	0.0642271	0/3	2/3	0.148324	0.0740624
577	1	13	1	YAL020C	ATS1	0.903464	0.0319069	1.02923	0.0204455	1.14135	0.0614869	0/3	1/3	0.125767	0.0741098
1087	1	23	31	YMR215W	GAS3	1.01425	0.0775563	1.18402	0.0887152	1.16995	0.0708254	0/3	2/3	0.16977	0.0741498
368	1	8	32	YCL011C	GBP2	1.13671	0.0296885	1.21227	0.0256021	1.06698	0.028893	0/3	0/3	0.0755604	0.0745286
3029	2	32	5	YOR202W	HIS3	0.543882	0.0153441	0.518053	0.0227215	0.952188	0.0204873	0/3	0/3	-0.0258285	0.0745731
2985	2	31	9	YOR127W	RGA1	1.04055	0.0227856	1.20456	0.074192	1.15746	0.063175	0/3	1/3	0.164004	0.0745759
1881	2	8	9	YBL019W	APN2	0.833961	0.070982	0.677708	0.00920262	0.818019	0.0640071	2/3	0/3	-0.156253	0.0746524
1896	2	8	24	YIR020W-B	YIR020W-B	1.10529	0.0511398	1.42532	0.0823795	1.29545	0.131399	0/3	2/3	0.320036	0.074784
2793	2	27	9	YOR112W	YOR112W	0.98761	0.0335429	1.06961	0.0201275	1.08409	0.0363246	0/3	0/3	0.0820029	0.0749067
3065	2	32	41	YGL027C	CWH41	1.03149	0.0254148	1.08949	0.0188297	1.05666	0.0237129	0/3	0/3	0.0580001	0.0749167
526	1	11	46	YOR322C	LDB19	0.880969	0.00324429	0.944853	0.0293307	1.07241	0.0296188	0/3	0/3	0.0638837	0.0750423
1818	2	6	42	YKL198C	PTK1	1.06334	0.00840445	1.13042	0.0278955	1.06311	0.0258953	0/3	0/3	0.0670785	0.0751189
1554	2	1	18	YJL215C	YJL215C	0.993101	0.0237419	0.895777	0.0260994	0.902695	0.0388143	0/3	0/3	-0.0973243	0.0755101
5095	4	11	7	YBL002W	HTB2	1.0038	0.0270647	1.13375	0.0425674	1.12914	0.0119621	0/2	0/2	0.129951	0.0755887
3881	3	17	41	YHR064C	SSZ1	0.709206	0.0233226	0.587391	0.0533641	0.828271	0.0722339	2/3	0/3	-0.121815	0.0755926
6094	4	31	46	YOR008C-A	YOR008C-A	1.17713	0.0141956	0.926125	0.0927826	0.78757	0.0854839	2/3	0/3	-0.251006	0.0755932
1036	1	22	28	YHL027W	RIM101	0.818948	0.0169668	0.624213	0.0642595	0.76405	0.0922288	3/3	0/3	-0.194735	0.0758166
2285	2	16	29	YBL058W	SHP1	0.626391	0.0699282	0.566164	0.0488951	0.906945	0.032541	0/3	0/3	-0.0602266	0.0759065
427	1	9	43	YLR023C	IZH3	1.24259	0.0594999	1.3365	0.0948471	1.07442	0.0291741	0/3	0/3	0.0939103	0.0759523
2846	2	28	14	YFR017C	YFR017C	1.00634	0.0489421	1.08421	0.0718117	1.07676	0.0298453	0/3	0/3	0.0778711	0.0759852
5433	4	18	9	YER113C	YER113C	1.09139	0.12536	1.35592	0.0853026	1.25491	0.123744	0/3	2/3	0.264529	0.0760372
1485	1	31	45	YMR034C	YMR034C	0.897275	0.0871987	0.98726	0.0629382	1.10462	0.0505144	0/3	0/3	0.0899856	0.0762706
5764	4	25	4	YFL001W	DEG1	0.67693	0.0600367	0.909468	0.0433112	1.35857	0.172873	0/3	2/3	0.232538	0.0762829
5951	4	28	47	undefined	undefined	1.20508	0.0568303	1.04806	0.0297069	0.87164	0.0485798	1/3	0/3	-0.157022	0.0766513
2577	2	22	33	YPR128C	ANT1	0.886064	0.0527011	0.781148	0.036033	0.883245	0.0427165	1/3	0/3	-0.104916	0.0767673
3905	3	18	17	YNR020C	YNR020C	0.821333	0.042671	0.911641	0.0261203	1.11206	0.0489325	0/3	0/3	0.0903078	0.0769009
5246	4	14	14	YDR523C	SPS1	1.01908	0.117509	1.21382	0.144452	1.19323	0.0760341	0/3	2/3	0.194747	0.0770271
731	1	16	11	YDR432W	NPL3	0.210614	0.00770744	0.276629	0.015738	1.31246	0.0266944	0/2	2/2	0.0660147	0.0770645
1925	2	9	5	YLR187W	SKG3	1.16363	0.181849	1.48776	0.207387	1.28646	0.127104	0/3	2/3	0.324124	0.0772413
2283	2	16	27	YGL086W	MAD1	0.981238	0.0662503	1.0884	0.0760556	1.11017	0.0485869	0/3	0/3	0.10716	0.0775564
1040	1	22	32	YHL026C	YHL026C	1.01386	0.0351999	1.1038	0.0424829	1.08925	0.0392081	0/3	0/3	0.0899419	0.0776468
3602	3	12	2	YBR162C	TOS1	0.992359	0.0105128	1.04421	0.0227867	1.05229	0.0218928	0/3	0/3	0.0518481	0.0777494
329	1	7	41	YML060W	OGG1	0.972713	0.0343717	1.00423	0.0257925	1.0328	0.014561	0/3	0/3	0.0315167	0.077803
817	1	18	1	YPL165C	SET6	1.02414	0.0271792	1.10662	0.00972408	1.08145	0.0353564	0/3	0/3	0.0824768	0.0778758
5540	4	20	20	YNL014W	HEF3	1.1597	0.0645739	1.02259	0.0331446	0.883732	0.0443495	1/3	0/3	-0.137112	0.0780247
1073	1	23	17	YML002W	YML002W	1.06516	0.0506178	1.01272	0.0411966	0.951229	0.0188657	0/3	0/3	-0.0524358	0.0780955
2218	2	15	10	YDR163W	CWC15	0.959056	0.0620248	1.16543	0.140977	1.21135	0.0790189	0/3	2/3	0.206372	0.0781723
5916	4	28	12	undefined	undefined	0.951404	0.0658178	0.843456	0.0328517	0.888821	0.0400749	1/3	0/3	-0.107948	0.0782675
5254	4	14	22	YIL056W	VHR1	1.10293	0.183987	1.31472	0.107905	1.20962	0.114611	0/3	2/3	0.211794	0.0785202
1183	1	25	31	YLR094C	GIS3	1.05519	0.0355589	1.13996	0.0680299	1.07947	0.032189	0/3	0/3	0.0847668	0.0788888
2383	2	18	31	YFR036W	CDC26	1.01851	0.0223083	1.13914	0.0385052	1.11926	0.0512806	0/3	1/3	0.120628	0.0790638
4750	4	3	46	YLR399C	BDF1	0.815524	0.313027	0.0593125	0.0131699	0.0853383	0.0384187	3/3	0/3	-0.756211	0.0791248
3378	3	7	18	YBR269C	YBR269C	0.976719	0.0229084	0.884677	0.0557833	0.905171	0.0410041	0/3	0/3	-0.0920417	0.0793827
3885	3	17	45	YHR140W	YHR140W	1.17363	0.0298861	1.07719	0.0217271	0.918535	0.0330018	0/3	0/3	-0.0964477	0.0793894
1698	2	4	18	YIL086C	YIL086C	0.881516	0.101279	0.648873	0.1999	0.718593	0.152269	2/3	0/3	-0.232643	0.079509
986	1	21	26	YNL319W	YNL319W	0.980534	0.00730124	0.822192	0.069132	0.838401	0.069152	1/3	0/3	-0.158342	0.0795803
2313	2	17	9	YLR220W	CCC1	0.930655	0.0313393	1.14247	0.0615303	1.231	0.106593	0/3	1/3	0.211817	0.0796962
3384	3	7	24	YJR059W	PTK2	1.07613	0.044626	0.928149	0.0744387	0.862452	0.0599912	1/3	0/3	-0.14798	0.0797375
800	1	17	32	YOR039W	CKB2	0.879961	0.022372	0.727691	0.0475783	0.828389	0.0691064	2/3	0/3	-0.15227	0.0798433
463	1	10	31	YBR204C	YBR204C	1.09539	0.0320004	1.04184	0.0306337	0.951315	0.0198545	0/3	0/3	-0.0535532	0.0798807
148	1	4	4	YHR195W	NVJ1	1.10988	0.0591422	1.20511	0.0995515	1.08417	0.0309169	0/3	0/3	0.0952339	0.0799332
3053	2	32	29	YGL024W	YGL024W	1.0531	0.0106622	0.947517	0.0491012	0.899611	0.0431391	1/3	0/3	-0.105581	0.0800073
1373	1	29	29	YLL029W	FRA1	0.841304	0.0107143	0.971177	0.0470671	1.15509	0.0677101	0/3	1/3	0.129874	0.0801403
5147	4	12	11	YPR131C	NAT3	0.349891	0.0721083	0.583468	0.0719547	1.73159	0.353984	0/3	3/3	0.233578	0.0801556
4333	3	27	13	YJL088W	ARG3	0.460174	0.00992654	0.504119	0.0172948	1.09588	0.0412275	0/3	0/3	0.0439443	0.0801791
4845	4	5	45	YGL159W	YGL159W	1.16001	0.125696	0.899373	0.0851055	0.780084	0.0813734	2/3	0/3	-0.260638	0.0802878
324	1	7	36	YOL044W	PEX15	0.891783	0.0371748	0.738013	0.0287603	0.830301	0.0656033	2/3	0/3	-0.15377	0.0804169
1204	1	26	4	YHL019C	APM2	0.870998	0.00707864	0.985396	0.0434182	1.13172	0.0567444	0/3	1/3	0.114397	0.0805699
4330	3	27	10	YJL020C	BBC1	0.849935	0.0679881	0.91293	0.0410158	1.07699	0.0359492	0/3	0/3	0.0629952	0.0807289
1691	2	4	11	YGL032C	AGA2	1.03702	0.0262874	0.8381	0.102961	0.806796	0.0853304	2/3	0/3	-0.198924	0.0809097
4198	3	24	22	YDL048C	STP4	1.07389	0.00569021	1.14969	0.0299085	1.07067	0.0304406	0/3	0/3	0.0757969	0.080963
17	1	1	17	YAL065C	YAL065C	1.19265	0.0172165	1.10554	0.0311272	0.927202	0.0310879	0/3	0/3	-0.0871138	0.0811594
706	1	15	34	YOR338W	YOR338W	1.19129	0.0411212	1.05363	0.0184423	0.886036	0.0463937	1/3	0/3	-0.137662	0.0812123
359	1	8	23	YDR402C	DIT2	1.0258	0.0344862	1.08723	0.0457365	1.05986	0.0249985	0/3	0/3	0.0614336	0.0812706
3186	3	3	18	YDR030C	RAD28	1.10737	0.0149075	1.02605	0.0216053	0.926946	0.0303952	0/3	0/3	-0.0813216	0.0814355
5319	4	15	39	YMR263W	SAP30	1.01111	0.0560944	0.88049	0.0385163	0.872818	0.0495243	1/3	0/3	-0.130616	0.0814643
2771	2	26	35	YGR231C	PHB2	0.889452	0.0986857	0.922186	0.0896327	1.03846	0.0198392	0/3	0/3	0.0327345	0.0815022
4828	4	5	28	YMR056C	AAC1	1.1964	0.0764957	1.10079	0.0473786	0.921702	0.0311812	0/3	0/3	-0.0956129	0.0815242
1734	2	5	6	YJL206C-A	YJL206C-A	0.934116	0.0982172	0.836679	0.0618519	0.89866	0.0336107	0/3	0/3	-0.0974373	0.08171
3428	3	8	20	YDR450W	RPS18A	0.557611	0.0177033	0.465357	0.0491988	0.833551	0.0750123	1/3	0/3	-0.092254	0.0818647
868	1	19	4	YOL075C	YOL075C	1.00785	0.0255143	0.977995	0.0189321	0.97058	0.0120893	0/3	0/3	-0.0298576	0.0820478
2008	2	10	40	YDR304C	CPR5	1.1051	0.0323839	1.27285	0.0663309	1.15274	0.0675627	0/3	2/3	0.167743	0.0821171
1375	1	29	31	YLR111W	YLR111W	0.653662	0.0415473	0.71295	0.0465293	1.0914	0.0420014	0/3	0/3	0.0592887	0.0821508
560	1	12	32	YCL030C	HIS4	0.575051	0.0107976	0.491233	0.0462029	0.853133	0.0655312	1/3	0/3	-0.0838181	0.0821653
193	1	5	1	YAL053W	FLC2	1.14977	0.051744	1.04644	0.0427965	0.911002	0.037148	0/3	0/3	-0.103328	0.0822028
3739	3	14	43	YBR067C	TIP1	1.06265	0.0163386	1.14749	0.0528901	1.07932	0.0336376	0/3	0/3	0.0848354	0.0823157
613	1	13	37	YAL009W	SPO7	1.01356	0.0172331	0.958846	0.0126858	0.946341	0.0229033	0/3	0/3	-0.0547188	0.0826066
4990	4	8	46	YBL025W	RRN10	0.632231	0.0902512	0.532863	0.0493287	0.848602	0.0438008	1/3	0/3	-0.0993678	0.0827664
1784	2	6	8	YDR275W	BSC2	1.00367	0.0147388	0.755884	0.0929167	0.754649	0.104091	2/3	0/3	-0.247783	0.0827795
5118	4	11	30	YNL225C	CNM67	0.881813	0.161594	0.551625	0.0277874	0.645574	0.110462	3/3	0/3	-0.330188	0.0828955
3833	3	16	41	YIR002C	MPH1	1.255	0.0255639	1.06052	0.0596326	0.846332	0.0645869	2/3	0/3	-0.194475	0.0829011
992	1	21	32	YOR053W	YOR053W	1.07795	0.0198451	0.903266	0.0908518	0.83701	0.0716541	2/3	0/3	-0.17468	0.0829099
124	1	3	28	YOL028C	YAP7	1.06571	0.0244274	0.762444	0.147639	0.713603	0.126448	2/3	0/3	-0.303262	0.082996
2794	2	27	10	YDR219C	MFB1	0.798072	0.0558656	0.65569	0.116405	0.815195	0.0941291	1/3	0/3	-0.142382	0.0830075
520	1	11	40	YOL056W	GPM3	1.05123	0.0128794	0.971859	0.0232504	0.924861	0.0323021	0/3	0/3	-0.0793697	0.0832323
5598	4	21	30	YNL213C	YNL213C	0.657556	0.0393778	0.71544	0.0470001	1.08765	0.00634292	0/2	0/2	0.0578842	0.0833514
1846	2	7	22	YLR315W	NKP2	0.757499	0.0933421	0.879276	0.0900028	1.16599	0.0842365	0/3	1/3	0.121777	0.083526
2147	2	13	35	YKL118W	YKL118W	0.578213	0.00644019	0.472944	0.044494	0.818193	0.0787378	1/3	0/3	-0.105269	0.0837839
1293	1	27	45	YMR022W	QRI8	0.900796	0.0542399	1.02527	0.0136861	1.14236	0.0715284	0/3	1/3	0.124472	0.0837987
4535	3	31	23	YKR099W	BAS1	0.696792	0.00850787	0.754402	0.0221738	1.08292	0.0365937	0/3	0/3	0.0576103	0.0840006
3624	3	12	24	YDR467C	YDR467C	1.05254	0.0711285	1.10736	0.0610341	1.05323	0.0247443	0/3	0/3	0.0548183	0.0840265
929	1	20	17	YDR130C	FIN1	1.00276	0.0327258	1.1367	0.0511706	1.13468	0.0622673	0/3	1/3	0.13394	0.0840978
676	1	15	4	YOL059W	GPD2	1.08796	0.0425434	0.970031	0.0173905	0.893184	0.0426186	1/3	0/3	-0.117926	0.084157
3518	3	10	14	YGR155W	CYS4	0.290667	0.0828511	0.439163	0.0179266	1.6149	0.372594	0/3	2/3	0.148496	0.0842163
3184	3	3	16	YJR033C	RAV1	0.719591	0.040088	0.877926	0.0777889	1.22088	0.0988325	0/3	1/3	0.158334	0.0842826
4097	3	22	17	YNR036C	YNR036C	0.673134	0.0488412	0.814433	0.082473	1.21065	0.0893781	0/3	2/3	0.141299	0.0845269
3331	3	6	19	YBR032W	YBR032W	0.982869	0.0827727	1.11696	0.082726	1.13944	0.0642088	0/3	2/3	0.134091	0.0846414
2533	2	21	37	YKL025C	PAN3	1.05807	0.0763083	0.928829	0.0247147	0.880888	0.043462	1/3	0/3	-0.12924	0.0846822
4627	4	1	19	YER179W	DMC1	1.19782	0.0670052	1.11374	0.0537838	0.930569	0.0289215	0/3	0/3	-0.084083	0.0852167
833	1	18	17	YPL161C	BEM4	0.685662	0.053948	0.803316	0.104253	1.16681	0.0675148	0/3	2/3	0.117654	0.0855436
307	1	7	19	YMR150C	IMP1	0.881403	0.0595082	0.920506	0.0435237	1.04589	0.0233467	0/3	0/3	0.039103	0.0855937
4158	3	23	30	YCR085W	YCR085W	1.07068	0.032838	0.936727	0.0522584	0.875603	0.0548456	1/3	0/3	-0.133956	0.0855981
5424	4	17	48	YAL024C	LTE1	0.94643	0.170327	1.19979	0.110031	1.29683	0.186233	0/3	2/3	0.25336	0.0857871
4667	4	2	11	YER177W	BMH1	0.96213	0.0260766	1.14722	0.0899613	1.19219	0.0857209	0/3	2/3	0.185091	0.0859324
1540	2	1	4	YLR353W	BUD8	1.07562	0.0153399	1.18461	0.0449674	1.10159	0.0459608	0/3	0/3	0.108988	0.0859573
555	1	12	27	YDR421W	ARO80	1.02992	0.0272704	0.885036	0.0422805	0.860691	0.0598815	2/3	0/3	-0.144885	0.086261
816	1	17	48	YOR043W	WHI2	1.19113	0.0458122	1.05721	0.0147876	0.889357	0.0467381	1/3	0/3	-0.133921	0.0862969
5339	4	16	11	YNL147W	LSM7	0.803442	0.405867	1.15949	0.262492	1.80797	0.789002	0/3	2/3	0.356046	0.0863225
2777	2	26	41	YPR148C	YPR148C	1.03152	0.0255667	0.963593	0.0180672	0.934688	0.0275989	0/3	0/3	-0.0679239	0.086694
2836	2	28	4	YMR086C-A	YMR086C-A	1.05568	0.0228778	1.19771	0.0481839	1.13558	0.062052	0/3	1/3	0.142029	0.0867776
2043	2	11	27	YOR186W	YOR186W	1.06957	0.0390983	1.14586	0.0135958	1.07256	0.035229	0/3	0/3	0.0762987	0.0867885
2348	2	17	44	YLR242C	ARV1	0.844544	0.0316842	0.719349	0.0465805	0.852863	0.0627561	2/3	0/3	-0.125195	0.0868043
4267	3	25	43	YMR133W	REC114	0.995084	0.00241745	0.957677	0.0187132	0.962376	0.0168388	0/3	0/3	-0.0374065	0.086971
5328	4	15	48	YNL277W	MET2	1.2276	0.0952947	0.895678	0.0496512	0.730881	0.0162902	2/2	0/2	-0.331924	0.0869972
4711	4	3	7	YEL044W	IES6	0.755322	0.14186	0.205051	0.143787	0.301232	0.25436	3/3	0/3	-0.550271	0.0870486
4545	3	31	33	YJL060W	BNA3	0.994338	0.031647	0.978961	0.0335178	0.984485	0.00712847	0/3	0/3	-0.0153767	0.0871787
531	1	12	3	YDR411C	DFM1	1.18072	0.00248113	1.10959	0.032257	0.93975	0.0269966	0/3	0/3	-0.0711299	0.0872738
4216	3	24	40	YDR520C	YDR520C	0.780141	0.0368133	0.896451	0.0541188	1.15027	0.06957	0/3	1/3	0.11631	0.0875794
874	1	19	10	YOR347C	PYK2	0.983394	0.0772903	1.08548	0.0599681	1.10687	0.0551064	0/3	1/3	0.102085	0.0876554
4393	3	28	25	YNL087W	TCB2	0.917762	0.02449	1.02186	0.0552391	1.11337	0.0508035	0/3	0/3	0.104098	0.0876647
5274	4	14	42	YIL122W	POG1	1.22083	0.0979589	1.0395	0.0204072	0.856114	0.0584529	2/3	0/3	-0.181325	0.0877721
2979	2	31	3	YOR255W	OSW1	1.10806	0.0424126	1.32912	0.0570573	1.20315	0.0956179	0/3	2/3	0.221062	0.0877847
3052	2	32	28	YOL088C	MPD2	1.0397	0.0275039	0.973876	0.0461455	0.936401	0.0292649	0/3	0/3	-0.065823	0.0878995
246	1	6	6	YPR011C	YPR011C	1.03713	0.0282442	0.99595	0.0389692	0.960092	0.01858	0/3	0/3	-0.0411795	0.0880814
698	1	15	26	YOR334W	MRS2	1.02871	0.054084	1.09747	0.0385176	1.06811	0.0325814	0/3	0/3	0.0687568	0.088113
340	1	8	4	YCL002C	YCL002C	1.02571	0.0260339	1.09989	0.00739748	1.07319	0.0339959	0/3	0/3	0.074186	0.0882874
5810	4	26	2	YNL277W	MET2	1.05012	0.0578018	0.895205	0.0823432	0.852586	0.063816	2/3	0/3	-0.154912	0.088394
1229	1	26	29	YPL118W	MRP51	0.65601	0.0311193	0.712311	0.011419	1.08779	0.0438795	0/3	0/3	0.0563004	0.0885223
5528	4	20	8	YJL103C	GSM1	1.25431	0.118612	1.05246	0.0310158	0.844604	0.0587903	2/3	0/3	-0.201849	0.0885334
1328	1	28	32	YLR451W	LEU3	0.916142	0.0443445	0.985669	0.0216241	1.0776	0.0381685	0/3	0/3	0.0695272	0.0893673
1546	2	1	10	YJL217W	REE1	1.01621	0.0305314	0.88459	0.0359197	0.871895	0.0551974	1/3	0/3	-0.131621	0.0894476
518	1	11	38	YOR320C	GNT1	1.00911	0.0118098	1.06059	0.0205161	1.05115	0.0235562	0/3	0/3	0.0514754	0.0895153
3597	3	11	45	YPR079W	MRL1	1.25213	0.0549591	1.09321	0.023751	0.875325	0.0537094	2/3	0/3	-0.158925	0.0897131
1007	1	21	47	YLR084C	RAX2	1.0263	0.021133	1.10031	0.0222705	1.07267	0.0343238	0/3	0/3	0.0740066	0.0898117
1820	2	6	44	YDR286C	YDR286C	1.17571	0.028243	1.12343	0.0147277	0.955909	0.0190551	0/3	0/3	-0.0522879	0.0899198
4073	3	21	41	YLR030W	YLR030W	1.11959	0.0171722	1.00128	0.0476123	0.894683	0.0472526	1/3	0/3	-0.118313	0.0904649
4347	3	27	27	YJR154W	YJR154W	1.01401	0.0243086	0.973795	0.0326337	0.960245	0.0185729	0/3	0/3	-0.040216	0.0906058
2818	2	27	34	YDR226W	ADK1	0.521194	0.0352959	0.418042	0.0226005	0.806928	0.0821523	2/3	0/3	-0.103152	0.0909854
5262	4	14	30	YIL094C	LYS12	0.802242	0.0800581	0.646408	0.0275096	0.812258	0.069971	2/3	0/3	-0.155835	0.0910806
4687	4	2	31	YER182W	YER182W	1.19576	0.0527838	1.07074	0.030695	0.897093	0.0456041	0/3	0/3	-0.125017	0.091112
855	1	18	39	YBR231C	SWC5	0.824226	0.0741636	0.59656	0.0371489	0.732196	0.0975217	3/3	0/3	-0.227667	0.091219
3922	3	18	34	YMR173W	DDR48	1.11602	0.0480216	0.835847	0.112575	0.750957	0.10719	2/3	0/3	-0.28017	0.0912364
988	1	21	28	YOR052C	YOR052C	1.14517	0.0451148	1.01979	0.100071	0.888627	0.0529071	1/3	0/3	-0.125378	0.091687
4547	3	31	35	YKR103W	NFT1	0.899035	0.0346709	0.929617	0.0467406	1.03359	0.0147835	0/3	0/3	0.0305819	0.0917881
999	1	21	39	YLR082C	SRL2	1.13457	0.0157721	1.0808	0.0197483	0.952776	0.0212935	0/3	0/3	-0.0537775	0.0920262
1572	2	1	36	YLR365W	YLR365W	1.0185	0.0316905	0.97949	0.0148334	0.962183	0.0161974	0/3	0/3	-0.0390127	0.0921599
2776	2	26	40	YIL039W	YIL039W	0.993244	0.0317233	0.872154	0.0288813	0.879678	0.0539859	1/3	0/3	-0.121089	0.0922932
143	1	3	47	YMR144W	YMR144W	0.905204	0.0127434	0.97498	0.0449327	1.0766	0.0345252	0/3	0/3	0.0697768	0.0925437
4270	3	25	46	YJR077C	MIR1	0.876437	0.0244209	0.915905	0.0112958	1.04558	0.0216039	0/3	0/3	0.0394677	0.092606
444	1	10	12	YGR187C	HGH1	0.873825	0.0550154	1.00498	0.0174793	1.15504	0.0801927	0/3	1/3	0.131158	0.0926524
2463	2	20	15	YNL238W	KEX2	0.812091	0.0538062	1.08255	0.162285	1.32848	0.140001	0/3	3/3	0.270455	0.0931705
5207	4	13	23	YDR483W	KRE2	1.1084	0.0893555	0.919947	0.097187	0.831515	0.0712882	1/3	0/3	-0.188451	0.093242
3819	3	16	27	YJL165C	HAL5	0.867571	0.0163802	0.689241	0.0680197	0.796073	0.0932514	2/3	0/3	-0.17833	0.0932553
871	1	19	7	YMR190C	SGS1	0.85449	0.0353439	0.944133	0.0181317	1.10692	0.0537331	0/3	1/3	0.0896429	0.0933098
1066	1	23	10	YOR360C	PDE2	1.14681	0.059629	1.02103	0.0183537	0.892647	0.0472251	1/3	0/3	-0.125779	0.0934612
543	1	12	15	YDR418W	RPL12B	0.467823	0.0441119	0.355682	0.0217396	0.768169	0.0929965	2/3	0/3	-0.112141	0.0934638
1729	2	5	1	YLR173W	YLR173W	1.15619	0.0475428	1.04159	0.0216901	0.902504	0.0438053	0/3	0/3	-0.114596	0.0935232
797	1	17	29	YAR018C	KIN3	0.929952	0.0707191	0.987597	0.0469066	1.06437	0.0326868	0/3	0/3	0.0576453	0.0936389
2651	2	24	11	YNL227C	JJJ1	0.670668	0.0417323	0.77996	0.0900181	1.15957	0.0647727	0/3	1/3	0.109292	0.0937242
535	1	12	7	YDR414C	ERD1	0.968949	0.0529817	1.07142	0.013855	1.10879	0.0571724	0/3	1/3	0.102472	0.0937842
4136	3	23	8	YDL154W	MSH5	1.08673	0.0318836	1.19882	0.028948	1.10444	0.0503714	0/3	0/3	0.112092	0.0938188
4196	3	24	20	YDR514C	YDR514C	1.07151	0.0531515	1.24222	0.0783753	1.16117	0.0794747	0/3	2/3	0.170711	0.0939278
440	1	10	8	YGR184C	UBR1	0.964718	0.0518063	1.03624	0.0809033	1.07289	0.0307334	0/3	0/3	0.0715227	0.0940992
398	1	9	14	YMR285C	NGL2	0.916386	0.00655909	0.984583	0.0320848	1.07444	0.0346794	0/3	0/3	0.0681969	0.0941052
1127	1	24	23	YEL031W	SPF1	0.656178	0.0268626	0.728401	0.0294792	1.11134	0.0530759	0/3	1/3	0.072223	0.094162
1262	1	27	14	YOR382W	FIT2	0.841759	0.017405	0.925258	0.0564841	1.09829	0.0438606	0/3	0/3	0.0834986	0.0944496
3153	3	2	33	YNL010W	YNL010W	1.13752	0.0185966	1.09656	0.037366	0.963726	0.0172372	0/3	0/3	-0.0409553	0.0944589
2525	2	21	29	YKL020C	SPT23	1.10019	0.0707493	1.44841	0.0940679	1.32719	0.169176	0/3	2/3	0.348212	0.094465
1617	2	2	33	YPL056C	YPL056C	1.01609	0.0162048	0.962394	0.0358481	0.946946	0.0253003	0/3	0/3	-0.0536978	0.0945344
3844	3	17	4	YDL206W	YDL206W	1.08071	0.00935488	0.991584	0.0336498	0.917824	0.0381467	0/3	0/3	-0.0891306	0.0947722
744	1	16	24	YCL045C	YCL045C	0.95145	0.0141565	0.802571	0.0583033	0.844429	0.0716529	1/3	0/3	-0.14888	0.0948197
4935	4	7	39	YDR138W	HPR1	0.52953	0.0719707	0.05	0	0.0962004	0.013075	2/2	0/2	-0.47953	0.0948397
4066	3	21	34	YCL058C	FYV5	0.439098	0.201276	0.0715942	0.0305388	0.171649	0.0385606	3/3	0/3	-0.367504	0.0949385
5947	4	28	43	undefined	undefined	0.838371	0.0908947	1.06087	0.0456013	1.28219	0.163021	0/3	2/3	0.222499	0.094946
2165	2	14	5	YPL015C	HST2	0.953144	0.0415378	0.997897	0.035824	1.04753	0.0225903	0/3	0/3	0.0447529	0.0950004
5514	4	19	42	YCR063W	BUD31	0.632824	0.0543217	0.563573	0.0637167	0.889766	0.0554897	1/3	0/3	-0.0692517	0.0950011
4260	3	25	36	YDR005C	MAF1	0.905898	0.0488051	0.847339	0.0345229	0.936417	0.0289944	0/3	0/3	-0.058559	0.0951469
5176	4	12	40	YDR512C	EMI1	1.1239	0.0567578	1.055	0.0309562	0.939904	0.0267066	0/3	0/3	-0.0688921	0.0952223
68	1	2	20	YGR160W	YGR160W	0.635457	0.00923711	0.5529	0.046474	0.869349	0.0629389	1/3	0/3	-0.0825567	0.095236
891	1	19	27	YMR193C-A	YMR193C-A	0.929191	0.0196199	1.0385	0.0503826	1.11796	0.0555189	0/3	1/3	0.109307	0.0952687
3622	3	12	22	YBR166C	TYR1	0.988538	0.029205	0.93877	0.0353986	0.949699	0.0239216	0/3	0/3	-0.0497682	0.0953395
3431	3	8	23	YGR050C	YGR050C	1.10758	0.0606214	0.93574	0.0300945	0.848177	0.0658749	2/3	0/3	-0.171844	0.0955827
5694	4	23	30	YJR032W	CPR7	0.673653	0.396202	0.366691	0.280396	0.478341	0.233937	3/3	0/3	-0.306962	0.0959798
4413	3	28	45	YNL097C	PHO23	0.856741	0.0244961	0.805775	0.0344127	0.940465	0.0287399	0/3	0/3	-0.0509663	0.096014
4105	3	22	25	YNR039C	ZRG17	1.08945	0.0163269	1.34062	0.120055	1.23059	0.110286	0/3	2/3	0.251168	0.0960771
5467	4	18	43	YCL038C	ATG22	1.08123	0.0934613	1.19395	0.11062	1.10365	0.00690955	0/2	0/2	0.11272	0.0961695
5092	4	11	4	YBL093C	ROX3	0.784722	0.111882	0.05	0	0.0650389	0.00927298	2/2	0/2	-0.734722	0.0962044
4483	3	30	19	YIL099W	SGA1	0.84518	0.022454	0.92108	0.0149596	1.09099	0.0453973	0/3	0/3	0.0759001	0.0962908
4211	3	24	35	YKR034W	DAL80	0.945372	0.0179713	0.851156	0.027362	0.901178	0.045406	1/3	0/3	-0.0942159	0.0962973
1202	1	26	2	YGR125W	YGR125W	0.968283	0.0232322	0.989809	0.0333878	1.022	0.00989389	0/3	0/3	0.0215255	0.0965945
1780	2	6	4	YDR274C	YDR274C	1.32453	0.0867025	1.14832	0.158648	0.86318	0.0734059	1/3	0/3	-0.176204	0.0966869
3571	3	11	19	YHR004C	NEM1	0.83185	0.070343	0.903993	0.104321	1.0838	0.0350041	0/3	0/3	0.0721431	0.0968601
3327	3	6	15	YBR031W	RPL4A	0.740255	0.0470881	0.912317	0.0681121	1.23758	0.125339	0/3	2/3	0.172062	0.0971531
1697	2	4	17	YBL007C	SLA1	0.855121	0.0178849	0.712526	0.0781791	0.832368	0.0823797	1/3	0/3	-0.142594	0.0973186
767	1	16	47	YEL007W	YEL007W	0.756774	0.0580185	0.944464	0.0327375	1.25877	0.140482	0/3	2/3	0.187691	0.0974282
3485	3	9	29	YOL136C	PFK27	1.01877	0.0686479	1.07561	0.0789858	1.05561	0.0252645	0/3	0/3	0.0568403	0.0974957
5677	4	23	13	YJL013C	MAD3	1.01444	0.051266	1.12954	0.0963548	1.11193	0.0500842	0/3	1/3	0.115104	0.0975524
2738	2	26	2	YKR055W	RHO4	1.256	0.0280201	1.43187	0.107932	1.13891	0.0634665	0/3	1/3	0.175875	0.0976822
941	1	20	29	YDR133C	YDR133C	1.06212	0.047466	0.942922	0.103236	0.885328	0.0568125	2/3	0/3	-0.119193	0.0977001
1092	1	23	36	YPL260W	YPL260W	0.912727	0.0327169	0.98285	0.00738825	1.07823	0.0397512	0/3	0/3	0.0701229	0.097829
2399	2	18	47	YFR043C	YFR043C	1.12543	0.0591564	0.955791	0.0658942	0.851051	0.0653563	1/3	0/3	-0.169644	0.0980682
940	1	20	28	YCL063W	VAC17	0.970838	0.0586402	0.862439	0.0366766	0.890607	0.0494544	1/3	0/3	-0.108398	0.0981594
4504	3	30	40	YBR119W	MUD1	1.06993	0.0141593	1.0145	0.0274731	0.948246	0.0246571	0/3	0/3	-0.0554396	0.0988142
596	1	13	20	YOR024W	YOR024W	1.08496	0.0215733	0.890493	0.0777363	0.822063	0.0847197	2/3	0/3	-0.194467	0.0990849
1536	1	32	48	YMR074C	YMR074C	1.04829	0.0627018	1.24586	0.0341532	1.1948	0.10682	0/3	1/3	0.197565	0.0992316
2530	2	21	34	YJL135W	YJL135W	1.05715	0.0332673	1.16345	0.0180247	1.10219	0.0522495	0/3	1/3	0.106297	0.0993679
5135	4	11	47	YGR255C	COQ6	0.955344	0.0787076	1.09706	0.0973883	1.15029	0.0787482	0/3	1/3	0.141717	0.0994077
3761	3	15	17	YPR092W	YPR092W	1.14253	0.0414699	1.19984	0.0688745	1.04937	0.0220673	0/3	0/3	0.0573055	0.0994995
1972	2	10	4	YDR289C	RTT103	0.749307	0.0283553	0.677663	0.0267085	0.905365	0.0428158	1/3	0/3	-0.0716434	0.0995619
4805	4	5	5	YGL147C	RPL9A	0.71707	0.126088	1.02364	0.0435653	1.47239	0.266115	0/3	2/3	0.306573	0.0995997
4811	4	5	11	YMR052W	FAR3	0.937448	0.0155778	1.13677	0.106261	1.2117	0.100176	0/3	2/3	0.199323	0.0996985
4008	3	20	24	YDR501W	PLM2	1.0525	0.0645378	0.866642	0.0784609	0.825296	0.0795244	2/3	0/3	-0.185858	0.0997525
3380	3	7	20	YJR058C	APS2	0.966055	0.0698082	0.84064	0.0165471	0.874068	0.0560744	2/3	0/3	-0.125415	0.0998528
1124	1	24	20	YCR008W	SAT4	0.858989	0.0245962	0.801972	0.0128895	0.934379	0.0306609	0/3	0/3	-0.057017	0.100212
4423	3	29	7	YOR202W	HIS3	0.634597	0.0244439	0.711087	0.0271366	1.12222	0.0622442	0/3	1/3	0.0764901	0.10029
4636	4	1	28	YER181C	YER181C	1.28965	0.0320262	1.20984	0.0441915	0.938263	0.0298	0/3	0/3	-0.079808	0.1003
321	1	7	33	YML062C	MFT1	1.0204	0.0352891	0.71667	0.119462	0.706215	0.138864	2/3	0/3	-0.303727	0.100405
4078	3	21	46	YCL076W	YCL076W	1.06483	0.0228457	1.10245	0.0210198	1.03554	0.0174326	0/3	0/3	0.0376249	0.10047
1549	2	1	13	YLR152C	YLR152C	0.994613	0.0385641	1.13301	0.105691	1.13669	0.0634538	0/3	1/3	0.138396	0.100505
3587	3	11	35	YHR025W	THR1	0.810755	0.0420591	0.659816	0.0324643	0.817863	0.0786411	1/3	0/3	-0.150939	0.100844
4127	3	22	47	YNL117W	MLS1	0.968841	0.0335479	1.02916	0.018748	1.06321	0.0326927	0/3	0/3	0.060318	0.101121
3787	3	15	43	YOL141W	PPM2	1.08578	0.0212653	1.00901	0.034548	0.929544	0.0341591	0/3	0/3	-0.0767682	0.101172
1395	1	30	3	YDR050C	TPI1	1.07486	0.00876461	0.983621	0.0529042	0.914786	0.0423245	0/3	0/3	-0.0912421	0.101394
2303	2	16	47	YGL096W	TOS8	1.07	0.0458549	0.893637	0.122087	0.832437	0.0882694	1/3	0/3	-0.176365	0.101549
378	1	8	42	YHR076W	PTC7	0.899365	0.0203478	0.963148	0.0129945	1.0717	0.0357036	0/3	0/3	0.0637831	0.101574
306	1	7	18	YOR298W	MUM3	1.02176	0.0157949	1.03306	0.0204715	1.011	0.00524313	0/3	0/3	0.0113078	0.101748
5877	4	27	21	YNL003C	PET8	1.22818	0.0420353	0.924741	0.112334	0.756374	0.114977	2/3	0/3	-0.303441	0.101885
1599	2	2	15	YPR170C	YPR170C	0.913071	0.0124222	0.680788	0.124495	0.744106	0.128562	3/3	0/3	-0.232283	0.10191
5029	4	9	37	YGL170C	SPO74	1.06773	0.0216953	1.17131	0.0559943	1.09702	0.0480897	0/3	0/3	0.10358	0.101971
4779	4	4	27	YLL027W	ISA1	0.771706	0.00627424	0.593966	0.0224442	0.769967	0.0353439	2/2	0/2	-0.17774	0.101981
4396	3	28	28	YDR534C	FIT1	0.998554	0.0275588	0.940849	0.0314013	0.942469	0.0277681	0/3	0/3	-0.057705	0.102039
1592	2	2	8	YDR261C	EXG2	1.26817	0.227517	1.56204	0.364033	1.22158	0.0767501	0/3	2/3	0.293866	0.102139
5291	4	15	11	YNL147W	LSM7	0.648346	0.175656	0.863636	0.0900081	1.41993	0.335018	0/3	2/3	0.21529	0.102244
4730	4	3	26	YLR391W	YLR391W	1.16647	0.041165	1.02123	0.095501	0.874425	0.0644471	1/3	0/3	-0.145238	0.102349
5475	4	19	3	YFL063W	YFL063W	1.18359	0.101252	1.34505	0.0653904	1.14173	0.0733068	0/3	2/3	0.161469	0.102444
4283	3	26	11	YNL101W	AVT4	0.86059	0.0654174	1.0388	0.040055	1.21523	0.113623	0/3	2/3	0.178214	0.102468
3950	3	19	14	YCR045C	YCR045C	1.14085	0.0462916	1.23075	0.0569113	1.07923	0.0386599	0/3	0/3	0.0899055	0.102541
1525	1	32	37	YDR377W	ATP17	0.851616	0.0413511	0.987854	0.0293269	1.16416	0.0891993	0/3	1/3	0.136238	0.102727
3149	3	2	29	YNL009W	IDP3	1.11841	0.0455898	1.03421	0.00983589	0.926108	0.0351352	0/3	0/3	-0.0842051	0.102875
419	1	9	35	YLR020C	YEH2	1.03307	0.0271745	1.12561	0.0377553	1.09031	0.04635	0/3	0/3	0.0925431	0.103027
5067	4	10	27	YIL136W	OM45	1.05731	0.0877765	1.20957	0.0194232	1.15109	0.0869712	0/3	1/3	0.15226	0.103073
3111	3	1	39	YNL279W	PRM1	0.907543	0.0264886	0.833144	0.0123147	0.919094	0.0379598	0/3	0/3	-0.0743988	0.103236
1692	2	4	12	YGR283C	YGR283C	1.01867	0.0263987	0.925465	0.0515896	0.908517	0.0459051	0/3	0/3	-0.0932022	0.10324
4202	3	24	26	YDL049C	KNH1	1.06363	0.0268052	1.12016	0.0340319	1.05335	0.0268732	0/3	0/3	0.0565356	0.103323
123	1	3	27	YMR042W	ARG80	1.06734	0.0418177	1.18275	0.0953218	1.1065	0.0504776	0/3	0/3	0.115408	0.103376
4478	3	30	14	YOL155C	HPF1	0.850476	0.038269	1.02594	0.0767172	1.20903	0.108048	0/3	2/3	0.175466	0.103387
5997	4	29	45	YER174C	GRX4	1.15004	0.0761188	1.10041	0.0580163	0.957752	0.0182973	0/3	0/3	-0.0496315	0.103402
1588	2	2	4	YDR260C	SWM1	1.05861	0.0241459	0.786127	0.122914	0.744065	0.122154	2/3	0/3	-0.272479	0.10341
3194	3	3	26	YDR032C	PST2	1.14912	0.0222701	1.09482	0.0219593	0.953009	0.0225517	0/3	0/3	-0.0542973	0.103492
3011	2	31	35	YOR283W	YOR283W	0.918968	0.0536679	0.835652	0.0904401	0.906778	0.0514693	1/3	0/3	-0.0833163	0.103498
4575	3	32	15	YBR169C	SSE2	1.1018	0.0250494	1.16758	0.0574764	1.05908	0.0277441	0/3	0/3	0.0657801	0.103526
4435	3	29	19	YPR014C	YPR014C	0.878697	0.0374098	0.970113	0.0636272	1.1039	0.0509027	0/3	0/3	0.091416	0.103737
6042	4	30	42	undefined	undefined	0.85114	0.0459943	0.953503	0.0452789	1.12235	0.0612609	0/3	1/3	0.102363	0.103937
231	1	5	39	YLR003C	CMS1	1.08681	0.0350674	1.01894	0.0435496	0.937699	0.0301333	0/3	0/3	-0.0678675	0.103957
4708	4	3	4	YOR128C	ADE2	1.13772	0.106646	1.28766	0.0325453	1.1388	0.0748182	0/3	1/3	0.149936	0.104056
4390	3	28	22	YDL063C	YDL063C	0.649768	0.0495377	0.791698	0.041635	1.22698	0.129619	0/3	2/3	0.14193	0.104084
6052	4	31	4	undefined	undefined	1.19747	0.0884869	1.04891	0.0202411	0.879591	0.0508962	1/3	0/3	-0.148565	0.104125
5216	4	13	32	YDR523C	SPS1	1.20999	0.118828	1.08795	0.0986673	0.899812	0.00682246	0/2	0/2	-0.122037	0.104227
547	1	12	19	YDR419W	RAD30	1.0568	0.0420802	0.871058	0.0779203	0.825915	0.0860275	2/3	0/3	-0.185742	0.104299
4633	4	1	25	YGL138C	YGL138C	1.02261	0.0202809	0.881665	0.0556633	0.863169	0.0668938	2/3	0/3	-0.140949	0.104302
3816	3	16	24	YDR485C	VPS72	0.874896	0.0751845	0.614461	0.0548701	0.713343	0.129622	2/3	0/3	-0.260435	0.104317
3190	3	3	22	YDR031W	MIC14	1.00341	0.0256858	0.910805	0.0218029	0.908771	0.0428667	1/3	0/3	-0.0926087	0.104586
1223	1	26	23	YBR262C	YBR262C	0.989419	0.037755	1.01546	0.0248421	1.02686	0.0140688	0/3	0/3	0.0260438	0.104591
4199	3	24	23	YKR027W	BCH2	1.07091	0.0626243	1.20622	0.0169653	1.1302	0.0675044	0/3	2/3	0.135311	0.104781
1303	1	28	7	YEL042W	GDA1	0.751423	0.0656868	0.869338	0.016353	1.16442	0.087178	0/3	2/3	0.117915	0.104803
1000	1	21	40	YOR055W	YOR055W	1.09197	0.0224784	0.981097	0.0773322	0.897407	0.0527666	1/3	0/3	-0.110872	0.105299
358	1	8	22	YHR060W	VMA22	0.527198	0.0105895	0.467357	0.0208563	0.887459	0.0539805	1/3	0/3	-0.0598409	0.105425
3767	3	15	23	YHR185C	PFS1	0.930157	0.0583755	0.883451	0.0404694	0.9509	0.0226524	0/3	0/3	-0.0467054	0.105548
4471	3	30	7	YOR202W	HIS3	0.725626	0.0386318	0.735571	0.0436095	1.01338	0.00619739	0/3	0/3	0.00994496	0.105764
5166	4	12	30	YNL225C	CNM67	0.875331	0.155399	0.570134	0.120208	0.66537	0.143094	3/3	0/3	-0.305197	0.105922
595	1	13	19	YLR043C	TRX1	1.01645	0.0440639	1.11956	0.032316	1.10344	0.0555509	0/3	1/3	0.10311	0.10608
5549	4	20	29	YDL202W	MRPL11	0.666792	0.140758	0.908602	0.0286103	1.42959	0.317827	0/3	2/3	0.241811	0.106167
2674	2	24	34	YFR008W	FAR7	1.06117	0.0864807	1.15599	0.0617599	1.09241	0.047835	0/3	0/3	0.0948288	0.106299
5768	4	25	8	YFL003C	MSH4	1.09265	0.0812779	1.17678	0.0721269	1.07861	0.0407403	0/3	0/3	0.0841324	0.106457
2570	2	22	26	YKR048C	NAP1	1.14221	0.0463275	1.066	0.0453135	0.93375	0.0331372	0/3	0/3	-0.0762127	0.106558
3820	3	16	28	YDR486C	VPS60	0.884815	0.00418103	0.964897	0.0444947	1.0903	0.045042	0/3	0/3	0.0800825	0.106857
3517	3	10	13	YNL037C	IDH1	1.03032	0.0310994	1.26202	0.133016	1.2236	0.10869	0/3	2/3	0.231698	0.106902
5828	4	26	20	YFL010C	WWM1	0.973038	0.0792024	1.14038	0.0484913	1.17881	0.0946427	0/3	2/3	0.167344	0.106912
4481	3	30	17	YBR005W	RCR1	0.941116	0.0258473	1.05174	0.0518803	1.11827	0.0603486	0/3	0/3	0.110621	0.106922
4654	4	1	46	YBR107C	IML3	0.972358	0.130603	0.759638	0.0234423	0.791496	0.0765364	2/3	0/3	-0.21272	0.106922
618	1	13	42	YMR307W	GAS1	0.695946	0.0407952	0.813374	0.0433931	1.17287	0.0924256	0/3	2/3	0.117428	0.107151
3211	3	3	43	YJL044C	GYP6	1.21965	0.13848	0.71929	0.359761	0.566185	0.257829	2/3	0/3	-0.500357	0.10722
1263	1	27	15	YMR226C	YMR226C	0.959008	0.0061363	0.982831	0.0156432	1.02481	0.0124426	0/3	0/3	0.0238232	0.10748
1711	2	4	31	YGL037C	PNC1	1.0787	0.00954437	0.98303	0.051148	0.911223	0.0450694	0/3	0/3	-0.0956664	0.107538
3094	3	1	22	YLR427W	MAG2	1.02699	0.0319571	1.10715	0.0514385	1.07813	0.0387484	0/3	0/3	0.0801569	0.107676
5635	4	22	19	YDR417C	YDR417C	0.880661	0.140499	1.11453	0.0416349	1.29707	0.199404	0/3	2/3	0.233871	0.107676
1197	1	25	45	YLL020C	YLL020C	1.02055	0.0566776	1.12032	0.0267424	1.10061	0.0560536	0/3	1/3	0.0997699	0.107741
5979	4	29	27	YGR289C	MAL11	1.11671	0.0628713	1.0456	0.0304924	0.937832	0.0289559	0/3	0/3	-0.0711146	0.107778
3047	2	32	23	YNL192W	CHS1	0.861128	0.0345573	0.902158	0.0391705	1.04781	0.0246254	0/3	0/3	0.0410298	0.107789
114	1	3	18	YOR092W	ECM3	1.00926	0.0506298	1.07948	0.0421869	1.07083	0.0383828	0/3	0/3	0.070216	0.108174
1064	1	23	8	YPL270W	MDL2	0.687632	0.0585806	0.770537	0.100067	1.11604	0.0547375	0/3	0/3	0.0829053	0.108187
5725	4	24	13	YJL013C	MAD3	1.0163	0.0723273	1.1443	0.016249	1.13101	0.0731668	0/3	1/3	0.127997	0.108273
4638	4	1	30	YBR095C	RXT2	1.01079	0.0856651	0.877792	0.0358752	0.873005	0.060028	1/3	0/3	-0.132996	0.108282
2119	2	13	7	YKL107W	YKL107W	0.967149	0.0470047	1.05366	0.0706321	1.08926	0.0457722	0/3	0/3	0.086508	0.108383
4551	3	31	39	YKR104W	YKR104W	0.919125	0.00900902	0.85145	0.0256139	0.926725	0.0369378	0/3	0/3	-0.0676751	0.10852
4561	3	32	1	YNL099C	OCA1	1.14199	0.0160893	1.06478	0.0341983	0.932619	0.0342467	0/3	0/3	-0.0772121	0.108563
1799	2	6	23	YPR195C	YPR195C	0.911723	0.0480288	0.71558	0.112301	0.784285	0.111071	1/3	0/3	-0.196143	0.108951
592	1	13	16	YOR023C	AHC1	1.12378	0.0387919	0.847753	0.108077	0.757805	0.115034	2/3	0/3	-0.276027	0.10896
4798	4	4	46	YLR399C	BDF1	0.888779	0.343231	0.386562	0.238125	0.418196	0.272829	3/3	0/3	-0.502216	0.108961
4527	3	31	15	YKR097W	PCK1	0.826857	0.00197377	0.92788	0.0511107	1.12222	0.0624426	0/3	1/3	0.101023	0.109354
4452	3	29	36	YDR020C	YDR020C	0.896329	0.0239984	0.940732	0.0334561	1.04956	0.0258076	0/3	0/3	0.0444031	0.109558
677	1	15	5	YML035C	AMD1	1.06882	0.0308608	1.1924	0.085844	1.11462	0.0576008	0/3	1/3	0.123577	0.109679
938	1	20	26	YHR121W	LSM12	1.01434	0.0362117	0.813978	0.0690201	0.805656	0.0938559	2/3	0/3	-0.200361	0.109724
856	1	18	40	YHL036W	MUP3	0.892353	0.0204213	0.998327	0.05059	1.11935	0.0618167	0/3	0/3	0.105973	0.110378
34	1	1	34	YMR259C	YMR259C	0.984845	0.0491162	1.04331	0.0193475	1.061	0.0329327	0/3	0/3	0.0584657	0.11038
4425	3	29	9	YMR171C	YMR171C	0.834681	0.0353659	0.913206	0.00495022	1.09635	0.0536951	0/3	1/3	0.0785249	0.110388
3487	3	9	31	YML102C-A	YML102C-A	0.784073	0.0417845	0.726189	0.0228722	0.927755	0.0360298	0/3	0/3	-0.0578842	0.11069
505	1	11	25	YML053C	YML053C	0.953139	0.0282707	1.04138	0.0647923	1.09191	0.0458847	0/3	0/3	0.0882419	0.110829
4108	3	22	28	YPR050C	YPR050C	0.969719	0.0324304	0.888286	0.0118833	0.91732	0.0396461	0/3	0/3	-0.0814334	0.11105
3747	3	15	3	YHR059W	FYV4	0.806561	0.0640831	0.943091	0.0320344	1.17654	0.0976695	0/3	2/3	0.13653	0.111229
298	1	7	10	YOR296W	YOR296W	0.951452	0.06744	1.09091	0.00471753	1.15243	0.0826765	0/3	2/3	0.139458	0.111279
2472	2	20	24	YMR063W	RIM9	0.68558	0.0467991	0.559867	0.109229	0.809977	0.106956	2/3	0/3	-0.125713	0.111374
3195	3	3	27	YJL048C	UBX6	1.20623	0.0205034	1.12615	0.0327562	0.933965	0.0337177	0/3	0/3	-0.0800762	0.111392
4948	4	8	4	YDR417C	YDR417C	0.535392	0.0993093	0.824941	0.0521167	1.6123	0.385781	0/3	2/3	0.289549	0.111408
561	1	12	33	YDR108W	GSG1	0.774774	0.0947176	0.62141	0.0215032	0.812263	0.0845129	2/3	0/3	-0.153363	0.111438
1837	2	7	13	YGR043C	YGR043C	0.911729	0.0426163	0.721322	0.109707	0.790294	0.106207	2/3	0/3	-0.190407	0.111553
3677	3	13	29	YER091C	MET6	1.02406	0.0575503	1.18453	0.119178	1.1551	0.0780185	0/3	1/3	0.160466	0.11161
3848	3	17	8	YDL210W	UGA4	1.18681	0.0416414	1.03796	0.110862	0.872728	0.0686636	1/3	0/3	-0.148846	0.111632
4861	4	6	13	YGL149W	YGL149W	0.786309	0.0788645	0.736815	0.0543649	0.939458	0.0249491	0/3	0/3	-0.0494938	0.111693
1142	1	24	38	YHR139C-A	YHR139C-A	1.06087	0.00710761	1.12309	0.0256247	1.05884	0.0308754	0/3	0/3	0.0622196	0.111988
2314	2	17	10	YJL158C	CIS3	0.957131	0.0479052	0.874097	0.0872842	0.911068	0.0504831	1/3	0/3	-0.0830336	0.112147
3951	3	19	15	YOL162W	YOL162W	1.07351	0.0171735	0.968459	0.0423952	0.902752	0.0499913	0/3	0/3	-0.105054	0.112176
201	1	5	9	YAL049C	AIM2	1.04067	0.0540381	1.07416	0.0542836	1.03241	0.0176598	0/3	0/3	0.0334931	0.112193
4029	3	20	45	YNL051W	COG5	0.910501	0.0299895	0.784018	0.0358614	0.863344	0.069041	2/3	0/3	-0.126483	0.112273
2931	2	30	3	YGR235C	YGR235C	1.01803	0.0800334	1.30146	0.0697592	1.29123	0.166771	0/3	2/3	0.283426	0.112444
2019	2	11	3	YOR177C	MPC54	1.00104	0.0386422	1.09416	0.0754234	1.09227	0.047195	0/3	0/3	0.0931209	0.112531
418	1	9	34	YMR292W	GOT1	1.00623	0.0281664	1.08316	0.017223	1.07758	0.0425377	0/3	0/3	0.076935	0.11268
2686	2	24	46	YFR012W	YFR012W	0.78817	0.0908843	0.877853	0.0529528	1.12137	0.0729464	0/3	1/3	0.0896828	0.11279
286	1	6	46	YER035W	EDC2	1.11447	0.0528829	1.07296	0.0313054	0.963593	0.0177423	0/3	0/3	-0.0415113	0.112808
1775	2	5	47	YKL090W	CUE2	1.04636	0.020112	1.08472	0.0311389	1.03659	0.0192035	0/3	0/3	0.0383572	0.11302
1267	1	27	19	YMR228W	MTF1	0.588059	0.0662831	0.684157	0.0184243	1.1756	0.110018	0/3	1/3	0.0960979	0.113082
44	1	1	44	YNL264C	PDR17	0.690345	0.0805928	0.531353	0.0137401	0.78145	0.102092	2/3	0/3	-0.158992	0.113251
126	1	3	30	YOR094W	ARF3	1.00348	0.0256198	1.10907	0.0562182	1.10556	0.0545534	0/3	0/3	0.105589	0.113371
103	1	3	7	YMR036C	MIH1	0.930165	0.0730677	1.01831	0.0598468	1.09784	0.0570019	0/3	1/3	0.0881414	0.113496
3596	3	11	44	YDL116W	NUP84	0.653476	0.05411	0.582743	0.0464213	0.893735	0.0552697	1/3	0/3	-0.0707334	0.113508
4733	4	3	29	YLR240W	VPS34	0.923158	0.284511	0.25097	0.202188	0.288665	0.202653	3/3	0/3	-0.672188	0.113628
1804	2	6	28	YDR281C	PHM6	1.05809	0.0273045	1.21903	0.107051	1.1506	0.0760397	0/3	1/3	0.160938	0.11369
1882	2	8	10	YIL008W	URM1	0.520772	0.0152108	0.453988	0.0221566	0.873433	0.0635479	1/3	0/3	-0.0667836	0.113763
1533	1	32	45	YDR379W	RGA2	1.05484	0.0604519	1.21677	0.0284295	1.15874	0.0929176	0/3	1/3	0.161929	0.113807
5050	4	10	10	YBR267W	REI1	0.626265	0.0552583	0.793282	0.0434272	1.27999	0.158147	0/3	2/3	0.167017	0.113856
4542	3	31	30	YJR019C	TES1	1.02753	0.0506355	1.12825	0.102965	1.09581	0.0454669	0/3	0/3	0.100717	0.114024
3112	3	1	40	YJR119C	JHD2	1.03682	0.0348273	1.1143	0.0509774	1.0749	0.0395927	0/3	0/3	0.0774728	0.114067
2556	2	22	12	YIL011W	TIR3	1.11121	0.0353117	1.09889	0.0288624	0.989084	0.00539661	0/3	0/3	-0.0123201	0.114096
2725	2	25	37	YKL043W	PHD1	1.18368	0.0421682	1.13131	0.0374227	0.956123	0.0227541	0/3	0/3	-0.0523716	0.114134
3755	3	15	11	YHR127W	YHR127W	1.00571	0.0658818	0.8418	0.0210331	0.842156	0.0786633	2/3	0/3	-0.163909	0.114303
3084	3	1	12	YJR106W	ECM27	1.02854	0.0439323	1.10506	0.0768664	1.07343	0.037528	0/3	0/3	0.076524	0.114385
769	1	17	1	YAL004W	YAL004W	1.24061	0.00611406	1.29007	0.0214884	1.03995	0.0211058	0/3	0/3	0.0494566	0.114462
742	1	16	22	YHR105W	YPT35	1.13608	0.0291048	1.06675	0.0392393	0.939196	0.0317892	0/3	0/3	-0.0693283	0.114684
5056	4	10	16	YIL111W	COX5B	1.07115	0.104893	1.21751	0.0567107	1.1435	0.078604	0/3	2/3	0.146357	0.114732
4380	3	28	12	YDR529C	QCR7	0.759391	0.0209452	0.882626	0.0438311	1.16473	0.0889344	0/3	2/3	0.123235	0.114764
4992	4	8	48	YGL029W	CGR1	0.833572	0.127078	1.02004	0.0334718	1.24694	0.152506	0/3	2/3	0.186465	0.114959
4693	4	2	37	YGL141W	HUL5	1.07566	0.0567417	0.953794	0.0660514	0.887595	0.0583869	1/3	0/3	-0.121862	0.114987
4021	3	20	37	YFR011C	YFR011C	1.0561	0.0471991	1.1318	0.0526701	1.07224	0.0386398	0/3	0/3	0.0757024	0.115123
407	1	9	23	YLR017W	MEU1	0.961522	0.0348012	1.0987	0.0568816	1.14466	0.0803883	0/3	1/3	0.137182	0.11528
3997	3	20	13	YIR013C	GAT4	0.987943	0.0360593	1.05238	0.0651712	1.06442	0.0326297	0/3	0/3	0.064439	0.115391
2120	2	13	8	YLR407W	YLR407W	0.967149	0.0470047	1.12653	0.117207	1.16293	0.0825234	0/3	2/3	0.159385	0.11557
1445	1	31	5	YOR202W	HIS3	0.405892	0.018149	0.454687	0.00920554	1.12332	0.0710556	0/3	1/3	0.0487949	0.115699
5461	4	18	37	YER119C-A	YER119C-A	0.816435	0.0899386	0.987951	0.0439963	1.22423	0.135641	0/3	2/3	0.171516	0.115973
4645	4	1	37	YGL141W	HUL5	1.14343	0.125253	0.940084	0.0441954	0.829253	0.0736036	2/3	0/3	-0.203343	0.116368
4037	3	21	5	YHR168W	MTG2	0.703783	0.0534813	0.797935	0.10083	1.1299	0.0591236	0/3	1/3	0.0941515	0.116404
4743	4	3	39	YFL016C	MDJ1	0.907113	0.241518	0.625932	0.0928431	0.710506	0.0789214	3/3	0/3	-0.281181	0.116405
5494	4	19	22	YJR090C	GRR1	0.799878	0.117679	0.195903	0.206338	0.291265	0.331243	3/3	0/3	-0.603975	0.116458
5882	4	27	26	YBR078W	ECM33	1.13419	0.0120764	1.32997	0.0241924	1.17298	0.0338197	0/2	1/2	0.195789	0.116609
534	1	12	6	YHR079C	IRE1	0.425264	0.0929635	0.549939	0.0416256	1.33398	0.200237	0/3	2/3	0.124675	0.116643
3865	3	17	25	YHR016C	YSC84	1.03225	0.0283744	1.13736	0.044666	1.10282	0.0554487	0/3	0/3	0.105107	0.11668
1816	2	6	40	YDR285W	ZIP1	1.20444	0.12154	1.12814	0.0876939	0.938858	0.0273674	0/3	0/3	-0.0763005	0.116683
1556	2	1	20	YLR360W	VPS38	1.01963	0.0084668	1.18219	0.0946714	1.15876	0.08381	0/3	2/3	0.162569	0.117007
2690	2	25	2	YJL131C	AIM23	1.06127	0.00387489	1.14158	0.0411175	1.07574	0.040497	0/3	0/3	0.0803122	0.11721
615	1	13	39	YLR049C	YLR049C	1.21413	0.0258234	1.1096	0.0662546	0.913639	0.0466176	0/3	0/3	-0.104533	0.117439
4810	4	5	10	YBR115C	LYS2	0.644369	0.0702812	0.814329	0.0625582	1.27766	0.153793	0/3	2/3	0.16996	0.117892
842	1	18	26	YER068C-A	YER068C-A	0.557135	0.039743	0.453011	0.0257961	0.81854	0.0851333	1/3	0/3	-0.104124	0.118225
4534	3	31	22	YJR015W	YJR015W	0.96464	0.0086643	0.927542	0.0165161	0.961644	0.0203803	0/3	0/3	-0.0370977	0.118356
4175	3	23	47	YJR130C	STR2	1.03505	0.0489495	1.0944	0.0465293	1.05807	0.0313099	0/3	0/3	0.0593468	0.118488
4215	3	24	39	YKR036C	CAF4	0.895533	0.0491148	0.826571	0.0378081	0.924315	0.0394412	0/3	0/3	-0.0689617	0.118852
920	1	20	8	YCL056C	YCL056C	1.08845	0.0705351	1.17741	0.0228051	1.08509	0.0517406	0/3	0/3	0.0889663	0.118861
3831	3	16	39	YJL175W	YJL175W	0.459388	0.0393823	0.384891	0.00382249	0.843864	0.0705307	1/3	0/3	-0.0744971	0.118961
5849	4	26	41	YER155C	BEM2	1.03552	0.108962	0.960635	0.123164	0.925418	0.0215629	0/2	0/2	-0.0748811	0.119326
2098	2	12	34	YIL089W	YIL089W	1.0959	0.064714	1.17688	0.106956	1.07199	0.0347752	0/3	0/3	0.0809805	0.119357
6040	4	30	40	YBR020W	GAL1	0.95336	0.0403106	1.06523	0.0835355	1.11666	0.0601429	0/3	1/3	0.111866	0.119509
1281	1	27	33	YMR019W	STB4	1.00148	0.0087003	0.94587	0.0236266	0.944677	0.0296746	0/3	0/3	-0.0556078	0.119583
382	1	8	46	YHR077C	NMD2	0.96368	0.0212997	1.04756	0.050083	1.08709	0.047475	0/3	0/3	0.0838808	0.119892
4446	3	29	30	YJR095W	SFC1	0.879089	0.0299001	0.945033	0.0160117	1.07636	0.0431435	0/3	0/3	0.0659436	0.11996
5194	4	13	10	YDR521W	YDR521W	0.895091	0.0585158	1.10546	0.128585	1.23554	0.12528	0/3	2/3	0.210367	0.120052
1610	2	2	26	YNL169C	PSD1	0.753111	0.0157858	0.614205	0.06751	0.816618	0.0963882	2/3	0/3	-0.138906	0.120227
4512	3	30	48	YBR121C	GRS1	0.958297	0.0365828	0.900813	0.0142325	0.941043	0.0297187	0/3	0/3	-0.057484	0.12036
2465	2	20	17	YBL067C	UBP13	0.994689	0.143223	1.17572	0.197994	1.18243	0.0980219	0/3	2/3	0.181033	0.120389
1860	2	7	36	YGL226C-A	OST5	1.03159	0.0447486	1.09416	0.0444787	1.06136	0.0348754	0/3	0/3	0.0625713	0.120617
3319	3	6	7	YBR028C	YBR028C	0.958075	0.0101775	1.02289	0.0440464	1.06733	0.0362411	0/3	0/3	0.0648188	0.120774
3087	3	1	15	YMR317W	YMR317W	1.01103	0.0108363	1.08078	0.0313139	1.06928	0.0377494	0/3	0/3	0.0697518	0.120853
606	1	13	30	YMR304C-A	YMR304C-A	1.00216	0.0674364	1.15442	0.0849439	1.15459	0.0828428	0/3	2/3	0.152262	0.120866
601	1	13	25	YAL013W	DEP1	0.691431	0.0102291	0.587208	0.0464619	0.850429	0.0799487	2/3	0/3	-0.104223	0.120938
4324	3	27	4	YDL172C	YDL172C	0.896682	0.0281581	1.05595	0.0957487	1.17726	0.0936048	0/3	2/3	0.159271	0.12137
4024	3	20	40	YDR506C	YDR506C	0.93468	0.0317464	0.836816	0.0242097	0.897043	0.0540876	1/3	0/3	-0.0978647	0.121373
164	1	4	20	YHR202W	YHR202W	1.06142	0.0228767	1.10085	0.0277727	1.03726	0.0204112	0/3	0/3	0.0394347	0.121519
3441	3	8	33	YIL140W	AXL2	1.1396	0.0533846	1.01388	0.0411094	0.891627	0.05423	1/3	0/3	-0.125718	0.121529
4342	3	27	22	YJL023C	PET130	0.629299	0.0119484	0.751963	0.0678841	1.19497	0.104659	0/3	2/3	0.122664	0.121554
1702	2	4	22	YIL087C	YIL087C	1.06051	0.0299684	1.10934	0.0481525	1.04577	0.0240245	0/3	0/3	0.0488334	0.121619
179	1	4	35	YDR389W	SAC7	0.740019	0.0623809	0.825046	0.0162129	1.12109	0.0737491	0/3	1/3	0.0850272	0.121628
455	1	10	23	YBR201W	DER1	1.07108	0.013282	1.18321	0.0652717	1.10454	0.0571763	0/3	0/3	0.112124	0.121633
171	1	4	27	YDR387C	YDR387C	1.1714	0.085264	1.24774	0.0441955	1.06805	0.04009	0/3	0/3	0.0763369	0.12173
20	1	1	20	YNL270C	ALP1	0.648153	0.0345736	0.562394	0.0363509	0.869865	0.0704494	1/3	0/3	-0.0857593	0.121763
228	1	5	36	YOR002W	ALG6	1.11943	0.0252832	0.948656	0.0753842	0.848831	0.0808948	1/3	0/3	-0.170775	0.121766
1378	1	29	34	YNL281W	HCH1	0.523306	0.0107182	0.376035	0.081238	0.718378	0.155802	2/3	0/3	-0.14727	0.122076
3946	3	19	10	YCR043C	YCR043C	1.25808	0.0219682	1.33286	0.0391885	1.05965	0.0331478	0/3	0/3	0.074777	0.122122
2168	2	14	8	YDR309C	GIC2	0.967493	0.0798758	0.928382	0.0935854	0.958233	0.0234908	0/3	0/3	-0.0391113	0.122572
5878	4	27	22	YNL003C	PET8	1.22554	0.0847753	0.969383	0.159011	0.790426	0.109234	2/3	0/3	-0.256153	0.122808
5245	4	14	13	YGL179C	TOS3	0.972073	0.130925	1.16392	0.0838933	1.21356	0.134247	0/3	2/3	0.191844	0.122952
4981	4	8	37	YGR222W	PET54	1.05364	0.0503387	1.01002	0.0288107	0.959515	0.020318	0/3	0/3	-0.0436206	0.123044
3131	3	2	11	YBR016W	YBR016W	1.0241	0.0522079	1.097	0.0564024	1.07194	0.0416714	0/3	0/3	0.0729001	0.123091
3345	3	6	33	YNL028W	YNL028W	1.04413	0.0195747	0.902954	0.0968134	0.863355	0.0774436	1/3	0/3	-0.141172	0.123149
1660	2	3	28	YGL209W	MIG2	0.956087	0.0234574	0.816121	0.0817443	0.853382	0.0792707	2/3	0/3	-0.139967	0.123222
1838	2	7	14	YLR312W-A	MRPL15	0.561211	0.0597586	0.456018	0.0249023	0.819861	0.081557	2/3	0/3	-0.105193	0.123274
5578	4	21	10	YLR125W	YLR125W	1.09409	0.0836283	1.01162	0.0399406	0.927338	0.0367144	0/3	0/3	-0.0824677	0.123307
3557	3	11	5	YPR068C	HOS1	1.06081	0.03017	1.14365	0.0250104	1.07918	0.0439183	0/3	0/3	0.0828416	0.123309
815	1	17	47	YLR068W	FYV7	0.67681	0.00527874	0.611127	0.0374851	0.902864	0.0531723	1/3	0/3	-0.0656829	0.123399
1574	2	1	38	YJL209W	CBP1	0.940888	0.0200368	1.02742	0.0408605	1.09257	0.0523523	0/3	0/3	0.0865276	0.123521
4432	3	29	16	YDR014W	RAD61	0.845019	0.0296898	0.930736	0.0279705	1.10315	0.0584495	0/3	1/3	0.0857166	0.123557
2161	2	14	1	YPL018W	CTF19	0.99266	0.0137454	0.904512	0.0387435	0.911701	0.0474476	0/3	0/3	-0.0881487	0.123596
2201	2	14	41	YPL001W	HAT1	1.11543	0.0355722	0.998242	0.0649456	0.89535	0.0567477	1/3	0/3	-0.117189	0.123617
3439	3	8	31	YGR063C	SPT4	0.462454	0.020582	0.351237	0.0406294	0.765086	0.125394	2/3	0/3	-0.111216	0.123912
4252	3	25	28	YDR003W	RCR2	1.0661	0.0238989	1.09506	0.0148048	1.02744	0.0152063	0/3	0/3	0.0289614	0.123952
1362	1	29	18	YNL288W	CAF40	0.692594	0.0276999	0.586373	0.0524546	0.847902	0.0842741	2/3	0/3	-0.106221	0.124163
1922	2	9	2	YJL191W	RPS14B	1.12696	0.0655544	0.979766	0.0742437	0.871225	0.0689902	1/3	0/3	-0.147193	0.124227
1831	2	7	7	YOR163W	DDP1	0.918729	0.073946	0.854418	0.0713843	0.93043	0.0390269	0/3	0/3	-0.0643114	0.124414
4469	3	30	5	YOR202W	HIS3	0.844872	0.0297945	0.797876	0.0421015	0.944157	0.0303153	0/3	0/3	-0.0469965	0.124646
5209	4	13	25	YER101C	AST2	1.15452	0.0278772	0.961169	0.0662636	0.831623	0.0373143	1/2	0/2	-0.193355	0.124765
3067	2	32	43	YNL183C	NPR1	1.13764	0.0429816	1.18781	0.0668093	1.04347	0.0226461	0/3	0/3	0.0501683	0.124976
5678	4	23	14	YJL013C	MAD3	1.0742	0.0682804	1.15369	0.0245325	1.07698	0.0468867	0/3	0/3	0.079494	0.125029
2980	2	31	4	YPL079W	RPL21B	0.990351	0.0730179	1.25941	0.0194825	1.27717	0.0744929	0/2	2/2	0.26906	0.125036
3753	3	15	9	YPR089W	YPR089W	1.12902	0.109816	1.2906	0.172569	1.14041	0.0788247	0/3	1/3	0.161575	0.125075
1506	1	32	18	YHR176W	FMO1	1.11892	0.0106538	1.1581	0.0285975	1.03493	0.0193371	0/3	0/3	0.0391828	0.125099
3678	3	13	30	YNR032C-A	HUB1	1.0821	0.0398981	1.17275	0.0632135	1.08394	0.0454986	0/3	0/3	0.0906522	0.125559
1512	1	32	24	YLR137W	RKM5	1.08375	0.0100386	1.04354	0.0237962	0.962911	0.0204568	0/3	0/3	-0.0402061	0.125747
1415	1	30	23	YDR057W	YOS9	0.943253	0.0190378	0.993659	0.0258723	1.05372	0.029874	0/3	0/3	0.0504062	0.126106
38	1	1	38	YMR261C	TPS3	1.02766	0.0277547	1.08345	0.015702	1.05502	0.0309559	0/3	0/3	0.0557923	0.126135
3426	3	8	18	YBR148W	YSW1	1.10433	0.008728	0.913655	0.101348	0.827767	0.0949171	2/3	0/3	-0.190677	0.126354
5126	4	11	38	YDR245W	MNN10	0.92455	0.269505	0.527443	0.0525635	0.604157	0.123863	3/3	0/3	-0.397107	0.126398
4026	3	20	42	YDL038C	YDL038C	1.24666	0.0323111	1.1143	0.0428018	0.895264	0.0568672	1/3	0/3	-0.132354	0.126636
3361	3	7	1	YPR051W	MAK3	1.07538	0.048109	1.0112	0.0165028	0.94167	0.0316121	0/3	0/3	-0.064177	0.126745
14	1	1	14	YMR255W	GFD1	1.08239	0.0141159	1.00989	0.0545865	0.932515	0.0386365	0/3	0/3	-0.0725005	0.126914
1681	2	4	1	YOL152W	FRE7	1.24749	0.0376236	1.1364	0.0302213	0.9123	0.0482268	0/3	0/3	-0.111089	0.126995
395	1	9	11	YLR014C	PPR1	1.06411	0.033797	0.993917	0.0612288	0.933475	0.0383349	0/3	0/3	-0.0701895	0.127349
3333	3	6	21	YNL024C	YNL024C	0.998285	0.0499676	1.11897	0.0623893	1.12289	0.0732958	0/3	1/3	0.120688	0.127437
3782	3	15	38	YCR028C	FEN2	0.310288	0.00644626	0.252938	0.0322623	0.815282	0.104733	2/3	0/3	-0.05735	0.127648
4317	3	26	45	YBL106C	SRO77	0.902639	0.0211102	1.00913	0.0808184	1.11651	0.0629954	0/3	1/3	0.106492	0.12777
753	1	16	33	YDR122W	KIN1	1.11133	0.0177518	1.20679	0.067718	1.08536	0.0467153	0/3	0/3	0.0954641	0.127944
4785	4	4	33	YLR244C	MAP1	0.879482	0.197543	0.593852	0.0409591	0.698995	0.11094	3/3	0/3	-0.285631	0.1281
5698	4	23	34	YJR037W	YJR037W	1.19868	0.0648967	1.33252	0.0608432	1.11427	0.0692071	0/3	1/3	0.13384	0.128111
4329	3	27	9	YJL089W	SIP4	1.06108	0.0541697	1.04927	0.0503453	0.989048	0.00604251	0/3	0/3	-0.0118111	0.128112
3171	3	3	3	YJL056C	ZAP1	0.470989	0.0067063	0.499933	0.00988552	1.06195	0.0357438	0/3	0/3	0.0289441	0.128179
130	1	3	34	YOR289W	YOR289W	0.975026	0.0181143	1.04354	0.0262323	1.07088	0.0400297	0/3	0/3	0.0685165	0.128216
5376	4	16	48	YNL277W	MET2	1.00442	0.0281011	0.826652	0.00827347	0.823887	0.0312872	1/2	0/2	-0.177772	0.128488
3696	3	13	48	YDL204W	RTN2	1.12569	0.0301544	1.07561	0.0195313	0.956007	0.0245834	0/3	0/3	-0.0500818	0.12852
5910	4	28	6	YDL160C	DHH1	0.675441	0.352136	0.05	6.93889e-18	0.0924716	0.0354725	3/3	0/3	-0.625441	0.128618
2887	2	29	7	YOR202W	HIS3	0.784396	0.0414325	0.717569	0.0705001	0.913161	0.050252	1/3	0/3	-0.0668275	0.12866
765	1	16	45	YDR125C	ECM18	1.0635	0.0131067	0.982023	0.032793	0.923901	0.0418671	0/3	0/3	-0.0814801	0.128684
5728	4	24	16	undefined	undefined	0.804518	0.154579	0.96616	0.0864477	1.23212	0.167472	0/3	2/3	0.161642	0.128865
4279	3	26	7	YNL108C	YNL108C	0.922821	0.0405866	1.07772	0.0827472	1.16962	0.094873	0/3	2/3	0.154904	0.128866
4232	3	25	8	YDL240W	LRG1	1.04045	0.0650132	1.09552	0.0339725	1.05506	0.0342116	0/3	0/3	0.0550684	0.12892
5165	4	12	29	YNL225C	CNM67	0.83951	0.110948	0.607594	0.0557369	0.739393	0.138316	2/3	0/3	-0.231916	0.128996
1738	2	5	10	YJL204C	RCY1	0.537586	0.0147633	0.435029	0.0457801	0.811577	0.102136	2/3	0/3	-0.102557	0.129012
1658	2	3	26	YLR300W	EXG1	1.06836	0.0316722	0.889948	0.0782611	0.835048	0.0914336	2/3	0/3	-0.178407	0.129044
2803	2	27	19	YOR243C	PUS7	0.92785	0.190939	0.815969	0.24985	0.857467	0.10926	1/3	0/3	-0.111881	0.129081
2899	2	29	19	YKL171W	NNK1	1.00129	0.0164691	1.09688	0.0668058	1.09486	0.0530155	0/3	0/3	0.0955927	0.129104
2421	2	19	21	YGR104C	SRB5	0.458671	0.0568109	0.317437	0.0801107	0.694495	0.179246	2/3	0/3	-0.141234	0.12916
3383	3	7	23	YER031C	YPT31	1.0687	0.0542063	1.27414	0.163744	1.18811	0.103668	0/3	2/3	0.205437	0.129228
4299	3	26	27	YNL089C	YNL089C	1.00851	0.0566005	1.1223	0.096703	1.11219	0.0598949	0/3	1/3	0.113785	0.129233
4325	3	27	5	YJL092W	SRS2	0.904686	0.027952	1.01322	0.0551285	1.12104	0.0694859	0/3	1/3	0.108529	0.129309
107	1	3	11	YMR039C	SUB1	0.930968	0.048159	0.873979	0.0163562	0.940371	0.0309263	0/3	0/3	-0.0569892	0.129477
1341	1	28	45	YDR363W	ESC2	0.805247	0.0849562	0.700908	0.0266259	0.877081	0.0638383	2/3	0/3	-0.104339	0.129526
118	1	3	22	YOR093C	YOR093C	0.988154	0.0434361	0.833967	0.0519482	0.847263	0.0844792	2/3	0/3	-0.154187	0.129562
39	1	1	39	YLL052C	AQY2	1.04149	0.0183881	1.00303	0.00338364	0.963434	0.0204952	0/3	0/3	-0.0384601	0.129738
4974	4	8	30	YPL024W	RMI1	1.14273	0.162043	0.789963	0.0480702	0.712044	0.148738	2/3	0/3	-0.352766	0.129815
4236	3	25	12	YDL241W	YDL241W	1.00897	0.015722	1.12115	0.0572884	1.1117	0.0639949	0/3	1/3	0.112183	0.129923
636	1	14	12	YGR206W	YGR206W	1.0242	0.0523093	1.08769	0.0291377	1.06374	0.0392861	0/3	0/3	0.0634862	0.129969
5656	4	22	40	YDR506C	YDR506C	1.44637	0.00568871	1.12412	0.0724465	0.777016	0.0470325	2/2	0/2	-0.322249	0.130044
3628	3	12	28	YDR469W	SDC1	0.928436	0.0181038	0.7973	0.0568244	0.86023	0.0778157	2/3	0/3	-0.131136	0.130111
904	1	19	40	YPL274W	SAM3	1.05332	0.0197344	1.1005	0.0321409	1.04485	0.0254802	0/3	0/3	0.0471815	0.13013
3209	3	3	41	YPR047W	MSF1	0.880376	0.0379187	0.800756	0.0626721	0.909066	0.0510459	0/3	0/3	-0.0796195	0.130573
3217	3	4	1	YIL112W	HOS4	0.99509	0.0228539	1.09651	0.0619689	1.10197	0.0570563	0/3	1/3	0.101415	0.130621
1990	2	10	22	YKL208W	CBT1	0.860971	0.0347735	0.925543	0.0280518	1.07636	0.0453299	0/3	0/3	0.0645719	0.130673
1227	1	26	27	YBR263W	SHM1	0.979242	0.00901106	0.927816	0.0292027	0.947525	0.0297443	0/3	0/3	-0.0514266	0.130837
1814	2	6	38	YKL197C	PEX1	0.87226	0.0169949	0.94447	0.0296797	1.08352	0.0479591	0/3	0/3	0.0722101	0.130882
626	1	14	2	YER051W	YER051W	1.21028	0.079917	1.14652	0.0695794	0.947982	0.028131	0/3	0/3	-0.063761	0.131045
3486	3	9	30	YML009C	MRPL39	1.06541	0.0476073	1.02688	0.0271627	0.964677	0.0194764	0/3	0/3	-0.0385258	0.131205
5186	4	13	2	YDR477W	SNF1	1.05778	0.168905	1.22836	0.0838204	1.17808	0.112368	0/3	2/3	0.170572	0.131363
638	1	14	14	YER054C	GIP2	1.07582	0.01997	0.96654	0.0491378	0.899191	0.0566173	1/3	0/3	-0.109277	0.131576
3689	3	13	41	YER095W	RAD51	0.787048	0.0199068	0.685335	0.0611939	0.870676	0.0731405	2/3	0/3	-0.101713	0.131608
927	1	20	15	YEL013W	VAC8	0.765154	0.00191506	0.807442	0.0243095	1.05527	0.0315363	0/3	0/3	0.0422888	0.13162
4112	3	22	32	YPR064W	YPR064W	1.00205	0.0228191	1.11063	0.0803435	1.10735	0.0609953	0/3	1/3	0.108577	0.131992
2797	2	27	13	YOR113W	AZF1	1.09993	0.0282422	1.03006	0.0143122	0.937327	0.0342129	0/3	0/3	-0.0698696	0.132109
3296	3	5	32	YJR139C	HOM6	0.802432	0.0222381	0.678956	0.0551292	0.847955	0.0858928	2/3	0/3	-0.123476	0.132117
5288	4	15	8	YNL069C	RPL16B	0.782953	0.080456	0.831773	0.0533236	1.06699	0.0457915	0/3	0/3	0.0488196	0.132141
4174	3	23	46	YJL007C	YJL007C	0.930534	0.0239425	0.987671	0.013636	1.0623	0.0372972	0/3	0/3	0.0571369	0.132147
3958	3	19	22	YCR050C	YCR050C	1.00434	0.0368148	1.12385	0.0444067	1.12117	0.0727096	0/3	1/3	0.11951	0.132226
1859	2	7	35	YOR171C	LCB4	1.10423	0.0211928	1.19919	0.0622334	1.08583	0.0494601	0/3	0/3	0.094957	0.132367
5364	4	16	36	YNL292W	PUS4	1.109	0.145337	0.946812	0.0648222	0.86104	0.0612729	1/3	0/3	-0.162186	0.132422
3577	3	11	25	YPR074C	TKL1	0.826679	0.0862136	1.05038	0.063783	1.28942	0.190028	0/3	2/3	0.223701	0.132899
881	1	19	17	YML014W	TRM9	0.436307	0.00334835	0.12033	0.0703298	0.274571	0.159086	2/2	0/2	-0.315977	0.132983
701	1	15	29	YML029W	USA1	1.06698	0.029787	1.13197	0.0274178	1.06162	0.036542	0/3	0/3	0.0649889	0.133093
3478	3	9	22	YLR460C	YLR460C	1.06501	0.0549005	1.35073	0.206452	1.2635	0.148193	0/3	2/3	0.285724	0.133147
1902	2	8	30	YIL042C	PKP1	1.0787	0.0471964	0.992985	0.0711833	0.920262	0.0451731	0/3	0/3	-0.0857136	0.133404
5786	4	25	26	YOR179C	SYC1	1.05102	0.000775462	0.968038	0.0168944	0.921063	0.0167539	0/2	0/2	-0.0829774	0.133572
1695	2	4	15	YGL033W	HOP2	0.766184	0.228282	0.160481	0.156244	0.267898	0.292475	3/3	0/3	-0.605703	0.13379
3324	3	6	12	YNL096C	RPS7B	0.843278	0.0399391	0.984928	0.0798871	1.16957	0.0967088	0/3	1/3	0.141649	0.13384
3317	3	6	5	YNL020C	ARK1	1.0106	0.0309379	1.08516	0.0343793	1.07463	0.0440259	0/3	0/3	0.0745643	0.133854
4251	3	25	27	YMR127C	SAS2	1.05065	0.0358626	1.11899	0.0347773	1.06588	0.0385421	0/3	0/3	0.0683455	0.133872
3923	3	18	35	YNL146W	YNL146W	1.08009	0.0376553	0.988319	0.0757777	0.914323	0.0498509	1/3	0/3	-0.0917709	0.133997
3962	3	19	26	YCR051W	YCR051W	0.981817	0.0200352	1.04513	0.0559559	1.0638	0.0356134	0/3	0/3	0.0633117	0.134278
2652	2	24	12	YMR075C-A	YMR075C-A	0.822416	0.0389646	0.887647	0.00580661	1.08173	0.0514102	0/3	0/3	0.0652314	0.134414
3305	3	5	41	YOL119C	MCH4	1.36187	0.0295928	1.15155	0.130023	0.84517	0.0912818	1/3	0/3	-0.21032	0.134475
5306	4	15	26	YMR064W	AEP1	1.19977	0.0859758	0.999284	0.0538316	0.838476	0.086836	1/3	0/3	-0.200489	0.134639
933	1	20	21	YDR131C	YDR131C	1.05204	0.0240096	1.0923	0.0136208	1.03871	0.0227593	0/3	0/3	0.0402626	0.134811
5040	4	9	48	YIL094C	LYS12	0.927129	0.294522	0.510086	0.0623916	0.58433	0.119049	3/3	0/3	-0.417043	0.13488
1412	1	30	20	YHR012W	VPS29	0.559045	0.0177242	0.664778	0.0461367	1.19239	0.11296	0/3	2/3	0.105733	0.135098
5081	4	10	41	YGL173C	KEM1	0.794034	0.132929	0.624822	0.0457688	0.802115	0.100563	2/3	0/3	-0.169212	0.135115
2282	2	16	26	YFL027C	GYP8	1.01577	0.045272	1.16252	0.120881	1.14229	0.0782275	0/3	1/3	0.146744	0.135196
1211	1	26	11	YBR259W	YBR259W	1.06725	0.0664604	1.09687	0.0619141	1.0283	0.0169305	0/3	0/3	0.0296242	0.135449
3679	3	13	31	YML117W-A	YML117W-A	1.17723	0.0352351	1.1117	0.0724832	0.943382	0.0333694	0/3	0/3	-0.0655324	0.135987
5013	4	9	21	YGL165C	YGL165C	0.961111	0.190603	1.26658	0.0358806	1.3767	0.297623	0/3	2/3	0.305471	0.136112
1924	2	9	4	YLR386W	VAC14	0.913236	0.011508	0.792025	0.0811888	0.866382	0.0784819	1/3	0/3	-0.121212	0.136151
149	1	4	5	YDR069C	DOA4	0.643259	0.0339982	0.724987	0.0558088	1.12787	0.0777977	0/3	1/3	0.0817277	0.136171
1958	2	9	38	YJL182C	YJL182C	0.938885	0.171689	0.64105	0.321561	0.643266	0.266954	3/3	0/3	-0.297836	0.136178
2524	2	21	28	YLR255C	YLR255C	1.02484	0.0506029	1.12914	0.0395728	1.10416	0.0619669	0/3	1/3	0.104301	0.136389
319	1	7	31	YMR153C-A	YMR153C-A	1.05597	0.0540763	1.20545	0.0338457	1.14602	0.0871764	0/3	2/3	0.149488	0.136441
445	1	10	13	YPL189W	GUP2	1.14182	0.00974191	1.00777	0.0767773	0.882723	0.0684329	1/3	0/3	-0.134052	0.136684
4144	3	23	16	YDL156W	YDL156W	0.948829	0.105013	1.19803	0.044502	1.28157	0.172971	0/3	2/3	0.2492	0.137335
315	1	7	27	YMR153W	NUP53	1.06133	0.0160123	1.15831	0.0411736	1.09218	0.0543996	0/3	0/3	0.0969727	0.13748
605	1	13	29	YAL011W	SWC3	0.879454	0.0859962	0.757079	0.14365	0.853654	0.0983182	1/3	0/3	-0.122375	0.137487
3059	2	32	35	YNL187W	YNL187W	0.963977	0.0408444	0.887885	0.0402112	0.921983	0.0433688	0/3	0/3	-0.0760922	0.137662
5716	4	24	4	undefined	undefined	0.947099	0.0409064	1.03364	0.0230862	1.09369	0.058612	0/3	1/3	0.0865363	0.137836
5888	4	27	32	undefined	undefined	0.913553	0.0252365	0.978517	0.0492083	1.07099	0.0420355	0/3	0/3	0.0649634	0.137965
565	1	12	37	YDR109C	YDR109C	1.14706	0.00982619	1.03875	0.0662554	0.905487	0.0555893	1/3	0/3	-0.108307	0.138149
6037	4	30	37	YER170W	ADK2	0.844744	0.411275	1.34861	0.164596	2.278	1.40136	0/3	2/3	0.503866	0.138308
5265	4	14	33	YER106W	MAM1	1.31576	0.0555126	1.18374	0.0557177	0.901177	0.0547806	1/3	0/3	-0.132022	0.138795
3340	3	6	28	YFL013W-A	YFL013W-A	0.990445	0.0143016	0.868521	0.0817719	0.876217	0.0731389	2/3	0/3	-0.121923	0.138941
3403	3	7	43	YGR201C	YGR201C	1.28437	0.00903332	1.11913	0.0888696	0.871852	0.0748214	1/3	0/3	-0.165244	0.138967
235	1	5	43	YLR004C	THI73	1.04174	0.00999126	1.10145	0.0368487	1.05731	0.0337419	0/3	0/3	0.0597038	0.13942
155	1	4	11	YDR383C	NKP1	1.07869	0.0180203	1.02385	0.0467163	0.948799	0.031046	0/3	0/3	-0.0548365	0.139513
442	1	10	10	YER040W	GLN3	0.467095	0.0136553	0.519696	0.0180119	1.11459	0.0691569	0/3	1/3	0.052601	0.139647
4119	3	22	39	YNL123W	NMA111	1.08623	0.0297516	1.0066	0.0262893	0.927686	0.0425899	0/3	0/3	-0.0796276	0.139815
5144	4	12	8	YBL002W	HTB2	0.94683	0.137658	1.18646	0.0171108	1.28334	0.208184	0/3	2/3	0.239628	0.140062
2892	2	29	12	YLR281C	YLR281C	1.03501	0.0235587	1.07606	0.0264821	1.03989	0.0239644	0/3	0/3	0.0410539	0.140098
2788	2	27	4	YGR023W	MTL1	1.04953	0.0106802	1.06745	0.00596414	1.01716	0.0102845	0/3	0/3	0.0179132	0.140178
2924	2	29	44	YLR289W	GUF1	1.00719	0.0101733	1.0267	0.0214309	1.01927	0.0112822	0/3	0/3	0.019512	0.140345
4030	3	20	46	YDL039C	PRM7	1.07647	0.0247049	1.18761	0.0602192	1.10387	0.0618337	0/3	1/3	0.111135	0.141088
3659	3	13	11	YML108W	YML108W	1.05221	0.0779509	1.21661	0.169032	1.15155	0.0817932	0/3	1/3	0.164397	0.141231
1564	2	1	28	YLR363C	NMD4	1.07146	0.0445444	0.915679	0.103889	0.854306	0.0896106	1/3	0/3	-0.155783	0.141269
570	1	12	42	YHR094C	HXT1	1.0948	0.00836199	1.05344	0.0227587	0.96229	0.0224317	0/3	0/3	-0.0413576	0.141285
639	1	14	15	YBR213W	MET8	1.09464	0.0758138	1.14432	0.0474101	1.04734	0.029116	0/3	0/3	0.0496747	0.141366
578	1	13	2	YMR295C	YMR295C	1.06007	0.0258601	1.20051	0.107386	1.13086	0.077501	0/3	2/3	0.140445	0.141819
784	1	17	16	YOR035C	SHE4	0.753483	0.0453025	0.594718	0.0559664	0.795707	0.115435	2/3	0/3	-0.158765	0.142047
2053	2	11	37	YGR068C	YGR068C	1.11775	0.0407252	1.21216	0.071931	1.08445	0.0518616	0/3	0/3	0.0944061	0.142364
544	1	12	16	YCL026C	YCL026C	1.20216	0.0415392	1.16006	0.0167609	0.965676	0.0202749	0/3	0/3	-0.0420987	0.142444
4482	3	30	18	YOR265W	RBL2	0.993369	0.0156263	1.09492	0.0533057	1.10281	0.0627118	0/3	1/3	0.101546	0.142543
4352	3	27	32	YDL179W	PCL9	0.887319	0.0162185	0.738376	0.0733712	0.833915	0.0972686	1/3	0/3	-0.148944	0.142986
2501	2	21	5	YKL009W	MRT4	0.800104	0.181836	0.731951	0.22136	0.900518	0.0663994	1/3	0/3	-0.0681532	0.143047
3895	3	18	7	YBR071W	YBR071W	1.11165	0.062424	1.32999	0.184301	1.19206	0.106439	0/3	2/3	0.218334	0.143108
672	1	14	48	YHL047C	ARN2	1.10871	0.0402126	1.07848	0.0486044	0.972534	0.0169781	0/3	0/3	-0.0302347	0.14317
3179	3	3	11	YJL053W	PEP8	0.78884	0.0268152	0.884627	0.0383559	1.12358	0.0748769	0/3	1/3	0.0957866	0.14321
262	1	6	22	YER020W	GPA2	0.824641	0.0526578	0.768785	0.0595781	0.932296	0.0423586	0/3	0/3	-0.0558559	0.1433
3712	3	14	16	YKR102W	FLO10	1.15955	0.0626867	1.29938	0.0315668	1.12467	0.0779843	0/3	1/3	0.13983	0.143655
4186	3	24	10	YDL044C	MTF2	0.629063	0.0377184	0.747835	0.0421307	1.19532	0.122608	0/3	2/3	0.118771	0.143739
4314	3	26	42	YNL142W	MEP2	1.03497	0.10284	0.947603	0.0516515	0.919853	0.0444792	0/3	0/3	-0.0873641	0.143826
4200	3	24	24	YDR516C	EMI2	1.06378	0.0459157	1.23595	0.058012	1.16629	0.103004	0/3	2/3	0.172171	0.143841
1870	2	7	46	YDR147W	EKI1	1.25073	0.0426499	1.16067	0.0843487	0.92718	0.0437137	0/3	0/3	-0.0900623	0.143862
2487	2	20	39	YNL231C	PDR16	1.00157	0.0636288	0.909789	0.027348	0.911318	0.0518129	0/3	0/3	-0.0917807	0.14403
1250	1	27	2	YOR378W	YOR378W	0.992283	0.0262123	1.06323	0.0220281	1.07256	0.0441148	0/3	0/3	0.0709466	0.144058
968	1	21	8	YOR045W	TOM6	1.13275	0.0418306	0.81495	0.16253	0.7238	0.158569	3/3	0/3	-0.317801	0.144179
5779	4	25	19	YFL010C	WWM1	1.02248	0.0864404	1.13824	0.0220769	1.12013	0.0831313	0/3	1/3	0.115766	0.144391
804	1	17	36	YOR040W	GLO4	1.25861	0.0427479	1.04544	0.0868288	0.833966	0.0987437	2/3	0/3	-0.213169	0.144696
1420	1	30	28	YHR014W	SPO13	0.921249	0.0177231	1.00262	0.0640743	1.08757	0.0515314	0/3	0/3	0.0813727	0.144798
2994	2	31	18	YDR237W	MRPL7	0.735264	0.00985548	0.81312	0.0380623	1.10672	0.0659116	0/3	1/3	0.0778559	0.144936
3987	3	20	3	YJL191W	RPS14B	1.07413	0.0138631	1.1354	0.0406389	1.05701	0.0342388	0/3	0/3	0.0612637	0.144942
1265	1	27	17	YMR015C	ERG5	0.836561	0.0166334	0.919452	0.03883	1.10004	0.0608334	0/3	0/3	0.0828909	0.145088
5845	4	26	37	YER154W	OXA1	0.662418	0.148881	0.911004	0.0372037	1.45891	0.383755	0/3	2/3	0.248585	0.145405
4376	3	28	8	YDR528W	HLR1	0.868354	0.019043	0.932986	0.0298394	1.07514	0.0459045	0/3	0/3	0.064632	0.145466
1568	2	1	32	YLR364W	GRX8	1.13006	0.0998609	1.00618	0.0319517	0.895356	0.0576891	1/3	0/3	-0.123886	0.145613
5459	4	18	35	YHR033W	YHR033W	1.10217	0.0572068	0.987619	0.0878359	0.895995	0.0654343	1/3	0/3	-0.114551	0.14564
2505	2	21	9	YKL010C	UFD4	1.21435	0.142635	1.40093	0.245814	1.14705	0.0787574	0/3	2/3	0.186583	0.145881
1757	2	5	29	YLR180W	SAM1	1.00106	0.0746586	1.0637	0.0675227	1.06418	0.04247	0/3	0/3	0.0626346	0.145929
3355	3	6	43	YBR041W	FAT1	1.02902	0.0390426	1.07354	0.0464786	1.04336	0.027073	0/3	0/3	0.0445232	0.146181
3156	3	2	36	YPL027W	SMA1	1.19569	0.0716362	1.09674	0.0260594	0.919793	0.0468319	0/3	0/3	-0.0989462	0.146254
2500	2	21	4	YLR248W	RCK2	1.01392	0.0622321	1.0838	0.10138	1.06703	0.0369423	0/3	0/3	0.069881	0.146321
29	1	1	29	YAL060W	BDH1	1.02478	0.0115737	1.03885	0.00837984	1.01379	0.00842196	0/3	0/3	0.0140647	0.146415
4115	3	22	35	YNL127W	FAR11	0.983875	0.0730832	1.11191	0.0958078	1.132	0.0861053	0/3	1/3	0.128037	0.146483
5293	4	15	13	YIL066C	RNR3	1.07515	0.0444163	1.2414	0.0638285	1.15856	0.10253	0/3	1/3	0.166249	0.146645
1941	2	9	21	YLR191W	PEX13	0.750713	0.00810103	0.892304	0.0797975	1.18969	0.117907	0/3	1/3	0.141591	0.146757
3471	3	9	15	YML099C	ARG81	1.10965	0.0290888	1.05898	0.0307004	0.954658	0.0278599	0/3	0/3	-0.0506796	0.146824
2509	2	21	13	YKL011C	CCE1	0.907876	0.0180835	1.03103	0.092689	1.13412	0.0814463	0/3	2/3	0.123159	0.146907
75	1	2	27	YPL095C	EEB1	1.05639	0.0182925	1.02543	0.036883	0.970386	0.018521	0/3	0/3	-0.0309564	0.147029
3144	3	2	24	YOR303W	CPA1	0.617179	0.025984	0.566301	0.0110538	0.919371	0.045926	0/3	0/3	-0.0508774	0.147058
5006	4	9	14	YCR037C	PHO87	1.12001	0.269512	1.55452	0.201581	1.45801	0.312508	0/3	2/3	0.434508	0.147062
5045	4	10	5	YGL161C	YIP5	1.2529	0.147487	1.46098	0.0818205	1.17961	0.130704	0/3	1/3	0.208084	0.147168
1663	2	3	31	YOR153W	PDR5	1.0102	0.042303	0.83964	0.143544	0.826844	0.112654	1/3	0/3	-0.170564	0.147185
5113	4	11	25	YNL153C	GIM3	0.975741	0.0245172	0.88342	0.074046	0.904458	0.058408	1/3	0/3	-0.0923204	0.147236
1516	1	32	28	YLR138W	NHA1	1.15699	0.0156495	1.22126	0.0424473	1.05556	0.0337697	0/3	0/3	0.0642704	0.147266
960	1	20	48	YCR003W	MRPL32	0.859139	0.0626602	0.99432	0.0544766	1.16319	0.104073	0/3	1/3	0.135181	0.147346
4244	3	25	20	YDL243C	AAD4	1.03223	0.0237773	1.07628	0.00458905	1.04328	0.0267574	0/3	0/3	0.0440478	0.147712
5453	4	18	29	YER118C	SHO1	0.927545	0.425689	1.44786	0.297218	2.04333	1.05902	0/3	2/3	0.520313	0.147728
1797	2	6	21	YPL046C	ELC1	0.854479	0.0400875	0.731291	0.0359927	0.859567	0.0803578	1/3	0/3	-0.123187	0.147754
3893	3	18	5	YNR015W	SMM1	0.736437	0.183871	0.267954	0.308233	0.332209	0.356616	3/3	0/3	-0.468483	0.14779
3873	3	17	33	YHR032W	YHR032W	1.10683	0.0394254	1.24419	0.109329	1.12298	0.0730643	0/3	1/3	0.137352	0.147846
2617	2	23	25	YOR101W	RAS1	1.05874	0.0862485	0.928868	0.0907075	0.879081	0.0684873	1/3	0/3	-0.129877	0.147878
1575	2	1	39	YKL072W	STB6	1.00569	0.0419639	1.0995	0.0202704	1.09581	0.0620752	0/3	1/3	0.0938093	0.147926
5607	4	21	39	YDR506C	YDR506C	1.23399	0.0191368	1.15249	0.0384262	0.933697	0.01666	0/2	0/2	-0.0814982	0.147956
2378	2	18	26	YKR024C	DBP7	0.430623	0.00731689	0.326351	0.0569179	0.760289	0.146088	2/3	0/3	-0.104272	0.14805
1435	1	30	43	YDR066C	YDR066C	0.881803	0.0591005	0.968216	0.0230386	1.10236	0.0698725	0/3	1/3	0.0864128	0.148081
4433	3	29	17	YMR209C	YMR209C	0.753962	0.0338756	0.797102	0.0078351	1.05887	0.0369654	0/3	0/3	0.0431401	0.148692
2374	2	18	22	YKR021W	ALY1	0.958172	0.0650882	0.846241	0.0147853	0.887296	0.0619748	1/3	0/3	-0.111931	0.148733
540	1	12	12	YCL025C	AGP1	1.04478	0.0287992	0.979423	0.0659562	0.936529	0.0405105	0/3	0/3	-0.065356	0.149074
865	1	19	1	YML019W	OST6	1.0396	0.0256388	1.07458	0.0352718	1.03362	0.0206366	0/3	0/3	0.0349752	0.149347
4616	4	1	8	YER176W	ECM32	0.993105	0.0108422	0.768087	0.0430618	0.773986	0.0518108	2/2	0/2	-0.225018	0.149685
1051	1	22	43	YBR250W	YBR250W	1.0251	0.019263	0.970282	0.0195645	0.947051	0.0322073	0/3	0/3	-0.0548185	0.149958
3279	3	5	15	YOR317W	FAA1	0.921646	0.0368082	1.01615	0.0507001	1.10398	0.0640142	0/3	0/3	0.0945034	0.150064
5223	4	13	39	YML010W-A	YML010W-A	0.568713	0.099796	0.36724	0.0420352	0.673584	0.181016	2/3	0/3	-0.201473	0.150126
2598	2	23	6	YDR200C	VPS64	0.536084	0.035072	0.454628	0.0204509	0.853551	0.0889029	2/3	0/3	-0.0814564	0.150308
4065	3	21	33	YLL049W	LDB18	0.953191	0.0638819	0.871776	0.105382	0.911663	0.0564604	0/3	0/3	-0.0814151	0.150479
4280	3	26	8	YBR090C-A	NHP6B	0.956872	0.063304	1.06856	0.0217621	1.12163	0.0768832	0/3	2/3	0.111689	0.150814
4991	4	8	47	YGL029W	CGR1	0.919891	0.112299	1.02259	0.0663684	1.12009	0.076034	0/3	1/3	0.102698	0.150875
3233	3	4	17	YIL117C	PRM5	1.03127	0.0232365	1.0944	0.0425751	1.06137	0.0377702	0/3	0/3	0.063135	0.150881
3785	3	15	41	YPR099C	YPR099C	0.668899	0.0294834	0.580626	0.0266628	0.871425	0.0789167	2/3	0/3	-0.088273	0.150884
4707	4	3	3	YOR128C	ADE2	0.991936	0.261206	1.39219	0.0890061	1.52207	0.453032	0/3	2/3	0.400253	0.150968
1254	1	27	6	YOR380W	RDR1	0.936769	0.0282561	1.06849	0.0541218	1.14333	0.0910586	0/3	1/3	0.131719	0.15102
345	1	8	9	YDR085C	AFR1	1.20866	0.0111891	1.12972	0.0417406	0.93495	0.0401179	0/3	0/3	-0.0789487	0.151232
1338	1	28	42	YHR159W	YHR159W	0.940473	0.0415932	1.03087	0.0147954	1.09891	0.0631934	0/3	0/3	0.0903956	0.151544
1553	2	1	17	YLR154C	RNH203	1.00941	0.0410598	1.04937	0.0161325	1.04067	0.0264493	0/3	0/3	0.0399667	0.151582
2291	2	16	35	YGL089C	MF(ALPHA)2	1.17431	0.00783494	1.24207	0.0496695	1.05748	0.0355017	0/3	0/3	0.0677544	0.151729
1162	1	25	10	YNL303W	YNL303W	0.806651	0.0308503	0.913814	0.0381783	1.13615	0.0896705	0/3	1/3	0.107163	0.151796
4852	4	6	4	YER187W	YER187W	1.0338	0.0637209	1.18926	0.0373259	1.15642	0.0994315	0/3	2/3	0.155463	0.152073
354	1	8	18	YHR057C	CPR2	1.03228	0.0205479	0.966872	0.0527867	0.936288	0.0406747	0/3	0/3	-0.0654073	0.15212
5834	4	26	26	YOR179C	SYC1	1.07008	0.0369324	0.962642	0.0631051	0.898635	0.0279572	0/2	0/2	-0.107436	0.152125
2503	2	21	7	YKL137W	CMC1	0.943229	0.04735	1.034	0.0837185	1.09563	0.0569735	0/3	0/3	0.0907749	0.152176
2437	2	19	37	YGR109C	CLB6	1.20062	0.0846158	1.42256	0.157084	1.18676	0.12146	0/3	2/3	0.221939	0.152191
5309	4	15	29	YMR066W	SOV1	0.949926	0.0879813	0.820442	0.0537997	0.869361	0.079115	1/3	0/3	-0.129483	0.152192
4296	3	26	24	YBR095C	RXT2	0.89418	0.0491236	0.967859	0.0490111	1.08398	0.0520871	0/3	0/3	0.073679	0.152205
1499	1	32	11	YEL056W	HAT2	0.934119	0.0708455	0.882173	0.0511861	0.946152	0.0336513	0/3	0/3	-0.0519458	0.152284
3339	3	6	27	YBR034C	HMT1	0.940842	0.0407391	0.726058	0.106676	0.775953	0.132076	1/3	0/3	-0.214783	0.152363
2909	2	29	29	YKL055C	OAR1	1.10564	0.0262232	0.996363	0.0898576	0.900018	0.0638424	1/3	0/3	-0.109275	0.152507
2864	2	28	32	YMR092C	AIP1	0.955892	0.0255264	0.839161	0.0478142	0.879832	0.0736089	1/3	0/3	-0.116732	0.152564
1060	1	23	4	YPL271W	ATP15	0.583754	0.0242231	0.623543	0.0289361	1.06885	0.0450257	0/3	0/3	0.0397888	0.152791
180	1	4	36	YHR207C	SET5	1.04595	0.049809	1.12418	0.000897715	1.07714	0.0492249	0/3	0/3	0.0782315	0.152843
1317	1	28	21	YDR352W	YDR352W	1.03235	0.0487229	0.993958	0.0300713	0.963667	0.0217926	0/3	0/3	-0.0383966	0.152867
4770	4	4	18	YLR369W	SSQ1	0.905695	0.200658	0.700782	0.0720375	0.793746	0.0910615	2/3	0/3	-0.204912	0.153035
4084	3	22	4	YPR023C	EAF3	0.899809	0.0999569	0.761016	0.0353957	0.854691	0.0888132	2/3	0/3	-0.138794	0.153138
2372	2	18	20	YDR330W	UBX5	0.97295	0.0329566	1.20757	0.178415	1.23676	0.141332	0/3	2/3	0.234621	0.153182
2688	2	24	48	YMR085W	YMR085W	1.1016	0.0401987	1.13051	0.05369	1.02591	0.0157473	0/3	0/3	0.0289167	0.153374
3502	3	9	46	YMR060C	SAM37	0.588259	0.0167292	0.52365	0.0239294	0.89207	0.0669107	1/3	0/3	-0.0646094	0.153435
1081	1	23	25	YMR002W	MIC17	1.12232	0.00146904	1.05915	0.0383325	0.943756	0.0353208	0/3	0/3	-0.0631733	0.15356
832	1	18	16	YHL043W	ECM34	1.11492	0.0495322	0.999961	0.0573753	0.898375	0.0610897	1/3	0/3	-0.114962	0.153888
3693	3	13	45	YER096W	SHC1	1.19047	0.0799786	1.1001	0.0295176	0.926978	0.0452618	0/3	0/3	-0.0903763	0.153927
1701	2	4	21	YBL008W	HIR1	0.8844	0.127011	0.827764	0.11986	0.936513	0.0425332	0/3	0/3	-0.0566361	0.154346
63	1	2	15	YPL098C	MGR2	0.931794	0.0542264	1.03396	0.0373812	1.11339	0.0743899	0/3	1/3	0.10217	0.154624
2754	2	26	18	YKR059W	TIF1	0.852458	0.0335725	0.91752	0.0736047	1.07461	0.0462097	0/3	0/3	0.0650615	0.154756
4977	4	8	33	YGR219W	YGR219W	1.02642	0.134633	0.787196	0.0383628	0.783154	0.13111	2/3	0/3	-0.239225	0.154781
3151	3	2	31	YBR022W	POA1	1.14311	0.0400065	1.0299	0.0432389	0.902726	0.0596598	1/3	0/3	-0.113213	0.154959
1062	1	23	6	YOR359W	VTS1	0.879606	0.0215769	1.00473	0.0785463	1.14272	0.0894736	0/3	2/3	0.125123	0.155077
5381	4	17	5	YER111C	SWI4	1.11689	0.026644	0.967976	0.0827857	0.867702	0.0840544	2/3	0/3	-0.148917	0.155344
5066	4	10	26	YDL074C	BRE1	0.669292	0.0366747	0.807694	0.0657228	1.21248	0.139328	0/3	1/3	0.138402	0.155355
5039	4	9	47	YIL094C	LYS12	0.94095	0.354826	0.466535	0.0661904	0.538095	0.121086	3/3	0/3	-0.474415	0.155464
1513	1	32	25	YDR372C	VPS74	1.19689	0.0254436	1.28352	0.0794089	1.0715	0.0438331	0/3	0/3	0.0866268	0.155618
3353	3	6	41	YNL030W	HHF2	1.13817	0.0409567	1.06798	0.0547381	0.938482	0.0382668	0/3	0/3	-0.0701882	0.156129
2142	2	13	30	YJL166W	QCR8	0.935618	0.0856655	1.13836	0.123524	1.2234	0.154958	0/3	1/3	0.202746	0.156178
1430	1	30	38	YGR150C	YGR150C	0.627886	0.00987524	0.613059	0.0105575	0.976478	0.0148044	0/3	0/3	-0.0148264	0.156265
3214	3	3	46	YDR042C	YDR042C	1.09119	0.0365715	1.15378	0.022502	1.05841	0.0376598	0/3	0/3	0.0625837	0.156549
2827	2	27	43	YOR252W	TMA16	0.99473	0.0681541	1.07553	0.119507	1.0782	0.0442786	0/3	0/3	0.0807948	0.156564
5198	4	13	14	YDR523C	SPS1	1.02658	0.13646	1.27171	0.122011	1.25759	0.172964	0/3	2/3	0.245131	0.156619
4588	3	32	28	YGL118C	YGL118C	1.11188	0.00265251	1.04946	0.0373059	0.943941	0.0356505	0/3	0/3	-0.0624185	0.156654
680	1	15	8	YOL060C	MAM3	1.09428	0.00723742	0.928993	0.11099	0.848457	0.0973253	2/3	0/3	-0.165285	0.156698
3939	3	19	3	YOL158C	ENB1	1.01686	0.0355749	0.903471	0.0391968	0.890776	0.0675666	1/3	0/3	-0.113386	0.156734
4692	4	2	36	YER183C	FAU1	1.25512	0.0163201	1.21442	0.0293459	0.967593	0.0205585	0/3	0/3	-0.0407022	0.156758
4924	4	7	28	YER070W	RNR1	0.868004	0.150887	0.728045	0.0672544	0.851004	0.0721834	1/3	0/3	-0.139958	0.156981
2856	2	28	24	YMR090W	YMR090W	1.07585	0.0196987	1.01163	0.0533397	0.939945	0.0383736	0/3	0/3	-0.0642233	0.157018
1786	2	6	10	YNL159C	ASI2	0.824922	0.040367	0.594513	0.187211	0.711017	0.199285	2/3	0/3	-0.230409	0.157206
4731	4	3	27	YLL027W	ISA1	0.731461	0.0216251	0.648282	0.0426394	0.885334	0.0321192	0/2	0/2	-0.0831789	0.157539
1213	1	26	13	YPL123C	RNY1	0.894607	0.0856087	0.963977	0.0414661	1.08324	0.0599732	0/3	0/3	0.0693696	0.1576
602	1	13	26	YMR304W	UBP15	0.853504	0.0340135	0.943719	0.087331	1.10378	0.0631243	0/3	1/3	0.0902149	0.157633
385	1	9	1	YAL036C	RBG1	1.11477	0.0144351	1.2082	0.045801	1.0845	0.0547134	0/3	0/3	0.0934284	0.157668
339	1	8	3	YDR393W	SHE9	0.879116	0.0344178	0.783263	0.0322171	0.893286	0.0643167	1/3	0/3	-0.0958532	0.157805
295	1	7	7	YMR147W	YMR147W	0.994654	0.0444005	1.05877	0.085441	1.06273	0.0387917	0/3	0/3	0.0641146	0.157848
1439	1	30	47	YDR067C	YDR067C	0.806582	0.0997758	0.961242	0.0313952	1.2111	0.160344	0/3	1/3	0.15466	0.157873
737	1	16	17	YDR117C	TMA64	1.0184	0.0237181	1.12512	0.0800337	1.10428	0.0673881	0/3	1/3	0.106719	0.157961
1292	1	27	44	YPL244C	HUT1	0.885305	0.0156753	0.995618	0.0739481	1.12448	0.0796457	0/3	1/3	0.110314	0.158032
3266	3	5	2	YLR435W	TSR2	0.605575	0.0149137	0.802807	0.125692	1.32636	0.21045	0/3	3/3	0.197232	0.15811
3314	3	6	2	YCR062W	YCR062W	1.12746	0.0125875	0.932845	0.114809	0.828375	0.11	2/3	0/3	-0.194619	0.158226
5158	4	12	22	YGL088W	YGL088W	0.588274	0.0290095	0.684786	0.0535522	1.1624	0.0337116	0/2	1/2	0.0965113	0.158531
5482	4	19	10	YOL143C	RIB4	0.467378	0.0792476	0.598824	0.0699695	1.31249	0.219256	0/3	2/3	0.131446	0.158808
3409	3	8	1	YIL130W	YIL130W	1.33093	0.0611641	1.21159	0.0688377	0.911612	0.056344	1/3	0/3	-0.119337	0.158812
5950	4	28	46	YPL268W	PLC1	1.11616	0.0138045	1.07169	0.0159789	0.96045	0.024963	0/3	0/3	-0.0444716	0.158928
4122	3	22	42	YIR030C	DCG1	1.23241	0.0494968	1.17081	0.0248773	0.951093	0.0313786	0/3	0/3	-0.0616027	0.159548
6126	4	32	30	YER122C	GLO3	1.23372	0.0319443	1.27934	0.0447876	1.03696	0.0233739	0/3	0/3	0.0456135	0.159609
4063	3	21	31	YMR114C	YMR114C	1.01963	0.0625825	1.26806	0.100887	1.25445	0.179839	0/3	2/3	0.248429	0.159968
4194	3	24	18	YDL046W	NPC2	1.02956	0.0238988	1.16384	0.0713478	1.13189	0.0851263	0/3	2/3	0.134276	0.159996
4293	3	26	21	YBL099W	ATP1	0.713258	0.0458947	0.86291	0.0509001	1.21903	0.143439	0/3	2/3	0.149652	0.160011
1511	1	32	23	YEL060C	PRB1	0.711055	0.0147227	0.661015	0.0275758	0.930107	0.0451815	0/3	0/3	-0.0500391	0.160192
364	1	8	28	YCL010C	SGF29	0.884665	0.0333742	0.758351	0.0486807	0.860546	0.0890108	2/3	0/3	-0.126314	0.160336
3490	3	9	34	YML010C-B	YML010C-B	0.78101	0.0427652	0.710614	0.0602404	0.9099	0.0565336	1/3	0/3	-0.0703954	0.160382
2627	2	23	35	YOR234C	RPL33B	0.902893	0.0609964	0.981401	0.0371986	1.09033	0.0622792	0/3	1/3	0.0785074	0.160388
2067	2	12	3	YGL062W	PYC1	1.04511	0.0159943	1.0178	0.0267714	0.973795	0.0169269	0/3	0/3	-0.0273122	0.160495
3915	3	18	27	YBR076W	ECM8	1.03579	0.0682253	1.23919	0.184008	1.19193	0.113935	0/3	1/3	0.2034	0.160525
3159	3	2	39	YBR024W	SCO2	1.15208	0.034698	1.07303	0.0625282	0.931316	0.0441719	0/3	0/3	-0.0790519	0.160748
5170	4	12	34	YKR006C	MRPL13	0.953867	0.120846	0.812243	0.0545027	0.860538	0.0789706	1/3	0/3	-0.141624	0.160988
2615	2	23	23	YOR230W	WTM1	1.08945	0.0371766	0.881246	0.14018	0.808739	0.122101	1/3	0/3	-0.208205	0.16121
736	1	16	16	YCL042W	YCL042W	1.08745	0.0366536	1.19971	0.105729	1.10143	0.0634461	0/3	1/3	0.112256	0.161236
1910	2	8	38	YIL052C	RPL34B	0.650077	0.0873496	0.846949	0.203642	1.28805	0.176825	0/3	2/3	0.196872	0.16137
2964	2	30	36	YIL064W	YIL064W	0.965732	0.0247544	0.899115	0.0533703	0.930787	0.0458463	0/3	0/3	-0.0666166	0.161373
3741	3	14	45	YNR013C	PHO91	1.12139	0.0481451	0.991109	0.0393377	0.886838	0.0719907	1/3	0/3	-0.130279	0.161377
1967	2	9	47	YKL105C	SEG2	1.06543	0.0240449	0.994505	0.0249277	0.934313	0.0421689	0/3	0/3	-0.070927	0.161391
746	1	16	26	YHR106W	TRR2	1.02092	0.010803	0.875289	0.102515	0.856648	0.0931017	2/3	0/3	-0.145635	0.161488
4900	4	7	4	YDR417C	YDR417C	0.663623	0.122818	0.872342	0.0603182	1.35674	0.256447	0/3	2/3	0.208719	0.161495
1413	1	30	21	YPL108W	YPL108W	0.954321	0.0413625	0.906516	0.0294084	0.950803	0.0303549	0/3	0/3	-0.0478055	0.161836
3414	3	8	6	YBR145W	ADH5	0.898382	0.0781632	0.971255	0.0676193	1.08386	0.0571859	0/3	0/3	0.0728727	0.161963
2766	2	26	30	YKR064W	OAF3	0.935474	0.0424748	0.756786	0.077825	0.813793	0.11311	1/3	0/3	-0.178688	0.162219
2339	2	17	35	YKL132C	RMA1	1.07027	0.0157573	1.0902	0.0123393	1.01874	0.012313	0/3	0/3	0.0199263	0.162259
1822	2	6	46	YKL199C	YKT9	1.07323	0.022185	0.992141	0.0608379	0.924221	0.0501282	0/3	0/3	-0.0810909	0.162639
892	1	19	28	YOL083W	YOL083W	1.0711	0.00255125	0.96177	0.0739395	0.897766	0.0668279	1/3	0/3	-0.109334	0.162756
4278	3	26	6	YIR044C	YIR044C	0.957098	0.0356399	1.16807	0.102883	1.22588	0.148449	0/3	2/3	0.210972	0.16276
4480	3	30	16	YBR108W	YBR108W	0.824363	0.0199737	0.933503	0.0853269	1.13118	0.083332	0/3	1/3	0.10914	0.162868
4786	4	4	34	YLR244C	MAP1	0.918641	0.20523	0.652827	0.0758985	0.739696	0.15816	2/3	0/3	-0.265814	0.162887
2792	2	27	8	YGR025W	YGR025W	0.986724	0.0728186	1.11556	0.0240294	1.13772	0.100199	0/3	1/3	0.128832	0.162993
4143	3	23	15	YJR105W	ADO1	0.45482	0.0408752	0.318041	0.063305	0.710454	0.184167	2/3	0/3	-0.136778	0.163238
3969	3	19	33	YJL118W	YJL118W	1.04735	0.0337864	1.19326	0.0872319	1.14062	0.091115	0/3	1/3	0.145903	0.163312
5075	4	10	35	YIR004W	DJP1	1.04822	0.0917385	0.878619	0.0420947	0.845622	0.0909584	1/3	0/3	-0.169599	0.163569
2234	2	15	26	YDR173C	ARG82	1.08758	0.0212741	1.2906	0.130321	1.18722	0.122072	0/3	1/3	0.203018	0.163785
4442	3	29	26	YJR094W-A	RPL43B	0.823684	0.0721021	1.0034	0.0772671	1.23051	0.169106	0/3	2/3	0.179718	0.16385
2882	2	29	2	YLR333C	RPS25B	0.942145	0.0371516	1.04102	0.034096	1.10764	0.0743867	0/3	1/3	0.0988734	0.16391
4572	3	32	12	YGL110C	CUE3	0.984068	0.0249699	1.06426	0.0324231	1.08278	0.0561758	0/3	0/3	0.0801928	0.164111
3795	3	16	3	YOL125W	YOL125W	1.05493	0.00550247	1.0046	0.0356417	0.952216	0.0315085	0/3	0/3	-0.0503375	0.164123
3097	3	1	25	YOL103W	ITR2	1.1332	0.00856079	1.0867	0.0226369	0.959161	0.0266773	0/3	0/3	-0.0464945	0.164368
1489	1	32	1	YDR364C	CDC40	0.724992	0.048856	0.662029	0.0231767	0.916006	0.0504526	0/3	0/3	-0.0629629	0.164723
5797	4	25	37	YER154W	OXA1	0.622329	0.176316	0.869923	0.0171908	1.52779	0.468944	0/3	2/3	0.247594	0.164747
2214	2	15	6	YDR162C	NBP2	0.751008	0.0234506	0.856966	0.0563703	1.14317	0.0939489	0/3	2/3	0.105957	0.164794
4552	3	31	40	YOR309C	YOR309C	0.432558	0.00500502	0.448005	0.00637694	1.03595	0.0237728	0/3	0/3	0.0154469	0.164988
4341	3	27	21	YJL083W	TAX4	0.96747	0.0530757	1.04903	0.0355325	1.08683	0.0586451	0/3	0/3	0.0815577	0.165062
1191	1	25	39	YLR096W	KIN2	1.01034	0.0239552	0.981	0.037532	0.970716	0.0197756	0/3	0/3	-0.0293427	0.165076
1635	2	3	3	YOR138C	RUP1	1.14328	0.114494	1.22863	0.169853	1.07083	0.0399178	0/3	0/3	0.0853432	0.165419
1067	1	23	11	YMR205C	PFK2	0.786285	0.0472982	0.898807	0.0665421	1.14608	0.0974346	0/3	1/3	0.112522	0.165464
1715	2	4	35	YGL039W	YGL039W	1.13382	0.0283922	1.21612	0.0394079	1.07351	0.0499673	0/3	0/3	0.0822969	0.165489
849	1	18	33	YPL155C	KIP2	1.15951	0.0344117	1.20457	0.0294257	1.03935	0.0262111	0/3	0/3	0.0450589	0.165497
2081	2	12	17	YBL042C	FUI1	0.775539	0.0729864	0.587415	0.0725331	0.76813	0.135765	1/3	0/3	-0.188124	0.165689
1708	2	4	28	YGR287C	YGR287C	1.12692	0.0151836	1.00097	0.0719352	0.888986	0.0722205	1/3	0/3	-0.125953	0.165775
3335	3	6	23	YBR033W	YBR033W	1.02807	0.00822439	0.962843	0.0382145	0.936773	0.041765	0/3	0/3	-0.0652243	0.165824
3348	3	6	36	YFL019C	YFL019C	1.06397	0.0586655	0.97917	0.00350533	0.923074	0.0503827	0/3	0/3	-0.0847983	0.165855
3892	3	18	4	YMR037C	MSN2	1.13089	0.0347879	1.07567	0.0376618	0.951563	0.0322507	0/3	0/3	-0.0552182	0.165923
2277	2	16	21	YBL056W	PTC3	0.948564	0.0189853	1.15639	0.121438	1.22174	0.150885	0/3	1/3	0.20783	0.16595
2903	2	29	23	YKL174C	TPO5	1.11324	0.0269818	1.02527	0.0319825	0.922202	0.0513068	0/3	0/3	-0.0879703	0.16606
4639	4	1	31	YER182W	YER182W	1.31082	0.112139	1.09952	0.0404021	0.847071	0.0996323	2/3	0/3	-0.211303	0.166112
4775	4	4	23	YHR021C	RPS27B	0.883081	0.0925629	0.666802	0.0820126	0.766149	0.132415	2/3	0/3	-0.216279	0.166122
1740	2	5	12	YLR373C	VID22	0.639601	0.0440266	0.504814	0.054047	0.796427	0.122661	2/3	0/3	-0.134787	0.166199
5707	4	23	43	undefined	undefined	0.860598	0.12485	1.02385	0.0305561	1.2098	0.141538	0/3	2/3	0.163253	0.166276
4549	3	31	37	YJL059W	YHC3	0.872995	0.026465	0.942537	0.0316394	1.08096	0.0557853	0/3	0/3	0.0695417	0.166343
2676	2	24	36	YMR082C	YMR082C	0.982864	0.0396702	0.892006	0.0319878	0.909518	0.0573683	1/3	0/3	-0.0908582	0.166688
4444	3	29	28	YDR018C	YDR018C	0.956709	0.0253912	0.932726	0.0396187	0.974539	0.0174066	0/3	0/3	-0.0239831	0.166856
3155	3	2	35	YBR023C	CHS3	1.16202	0.00840083	1.08916	0.0447173	0.937447	0.0412462	0/3	0/3	-0.0728605	0.166867
2823	2	27	39	YOR251C	YOR251C	0.781122	0.040224	0.730351	0.0570643	0.934337	0.0447647	0/3	0/3	-0.0507707	0.167032
657	1	14	33	YPL170W	DAP1	1.10707	0.0298104	1.00695	0.0902672	0.908356	0.0620785	1/3	0/3	-0.100121	0.167066
2123	2	13	11	YKL109W	HAP4	0.840808	0.0845772	0.911113	0.116935	1.08173	0.0509346	0/3	0/3	0.0703044	0.167164
3902	3	18	14	YMR135W-A	YMR135W-A	1.00052	0.0787115	0.633675	0.22487	0.638802	0.222854	2/3	0/3	-0.36684	0.167283
1331	1	28	35	YEL050C	RML2	0.473739	0.0273693	0.575056	0.0610921	1.21819	0.154297	0/3	1/3	0.101318	0.167553
3772	3	15	28	YDL124W	YDL124W	1.00222	0.054098	0.959652	0.047679	0.958114	0.0263001	0/3	0/3	-0.0425704	0.167693
1241	1	26	41	YPL114W	YPL114W	1.03889	0.0302709	0.969484	0.0735497	0.932031	0.0466744	0/3	0/3	-0.0694008	0.168568
1705	2	4	25	YBL009W	ALK2	1.06226	0.0491218	0.98262	0.0894745	0.923575	0.0522942	0/3	0/3	-0.0796369	0.168613
1833	2	7	9	YGR042W	YGR042W	1.08862	0.0758747	0.998022	0.129985	0.912982	0.0635183	1/3	0/3	-0.0906021	0.168627
3691	3	13	43	YML120C	NDI1	1.0226	0.013138	1.04458	0.0250301	1.02139	0.0141992	0/3	0/3	0.021986	0.168672
1579	2	1	43	YKL073W	LHS1	0.9885	0.0466557	1.10036	0.0653958	1.11534	0.0799302	0/3	1/3	0.111865	0.168963
3763	3	15	19	YHR180W	YHR180W	1.04935	0.113558	1.20415	0.208111	1.14088	0.080678	0/3	1/3	0.154804	0.168979
4728	4	3	24	YHR021C	RPS27B	0.849509	0.200458	0.657683	0.0837048	0.793972	0.0971325	2/3	0/3	-0.191827	0.169477
4938	4	7	42	YGR229C	SMI1	1.05162	0.183859	0.849563	0.0490323	0.823659	0.0916753	2/3	0/3	-0.20206	0.169573
3137	3	2	17	YNL004W	HRB1	1.01062	0.0401768	1.04484	0.02884	1.03457	0.023444	0/3	0/3	0.0342266	0.16966
4496	3	30	32	YBR115C	LYS2	0.511541	0.0257128	0.453325	0.0642174	0.88232	0.079379	2/3	0/3	-0.0582163	0.169661
2772	2	26	36	YIL037C	PRM2	1.06126	0.0244507	0.927591	0.102908	0.873151	0.0858159	1/3	0/3	-0.133668	0.169829
2207	2	14	47	YER144C	UBP5	1.01711	0.0123405	0.971755	0.0410381	0.955105	0.030542	0/3	0/3	-0.0453569	0.16988
3952	3	19	16	YDL134C-A	YDL134C-A	1.02764	0.00859885	1.17689	0.0922617	1.14601	0.0985138	0/3	1/3	0.149248	0.169907
344	1	8	8	YCL005W	LDB16	0.860254	0.157398	0.503001	0.324703	0.548449	0.360394	2/3	0/3	-0.357254	0.169908
4737	4	3	33	YLR244C	MAP1	0.863413	0.167081	0.642551	0.0548288	0.764985	0.12823	2/3	0/3	-0.220861	0.170375
2014	2	10	46	YKL217W	JEN1	1.09452	0.0115239	0.982276	0.0793704	0.897247	0.0690608	1/3	0/3	-0.112249	0.170382
2367	2	18	15	YFR032C-A	RPL29	0.719224	0.0361667	0.833267	0.060761	1.16257	0.113982	0/3	2/3	0.114043	0.170535
3410	3	8	2	YBR144C	YBR144C	1.26482	0.0259779	1.22802	0.0496051	0.970516	0.020335	0/3	0/3	-0.036806	0.170543
2532	2	21	36	YLR258W	GSY2	1.06256	0.0395397	1.13314	0.0819868	1.06525	0.0430155	0/3	0/3	0.0705769	0.170681
2329	2	17	25	YLR227C	ADY4	1.00766	0.0128938	1.21479	0.136118	1.20613	0.138803	0/3	1/3	0.207136	0.170719
4946	4	8	2	YLR403W	SFP1	1.19093	0.14238	1.0503	0.0985573	0.886636	0.0707885	1/3	0/3	-0.140632	0.170898
4901	4	7	5	YLR396C	VPS33	0.586898	0.0303861	0.819386	0.0336321	1.40286	0.129937	0/2	2/2	0.232488	0.171061
5175	4	12	39	YDR512C	EMI1	1.18047	0.0618414	1.03844	0.040822	0.883298	0.0726809	1/3	0/3	-0.142029	0.171099
4989	4	8	45	YBL025W	RRN10	0.675525	0.076665	0.558446	0.125176	0.821582	0.123059	1/3	0/3	-0.117079	0.171189
408	1	9	24	YOR012W	YOR012W	1.11716	0.0143869	0.821429	0.204115	0.7346	0.179406	2/3	0/3	-0.295732	0.171343
429	1	9	45	YAL021C	CCR4	0.603846	0.00230284	0.653614	0.0335244	1.08243	0.0557491	0/3	0/3	0.0497678	0.17135
5471	4	18	47	YAL024C	LTE1	1.08866	0.135221	1.19345	0.066454	1.10514	0.0728268	0/3	1/3	0.104792	0.171352
5049	4	10	9	YGL162W	SUT1	1.02506	0.193395	1.24617	0.0651042	1.25664	0.222383	0/3	1/3	0.221108	0.171489
3871	3	17	31	YMR096W	SNZ1	1.12447	0.186948	0.329903	0.36659	0.356012	0.42428	2/3	0/3	-0.794564	0.172006
4505	3	30	41	YBR012C	YBR012C	0.912867	0.0344855	0.895087	0.0225146	0.980982	0.0122004	0/3	0/3	-0.0177804	0.172056
1938	2	9	18	YJL187C	SWE1	0.905785	0.0888576	0.887626	0.0977515	0.97872	0.0160064	0/3	0/3	-0.0181589	0.172057
4577	3	32	17	YNL105W	YNL105W	0.959948	0.00768145	0.976129	0.00741663	1.01692	0.011556	0/3	0/3	0.0161808	0.17226
3270	3	5	6	YLR436C	ECM30	0.909168	0.0261132	1.02918	0.0766499	1.13294	0.091595	0/3	1/3	0.120011	0.172292
474	1	10	42	YER049W	TPA1	0.990208	0.0342243	1.0525	0.009469	1.06443	0.0444589	0/3	0/3	0.0622956	0.172402
393	1	9	9	YAL034C	FUN19	0.980991	0.0349322	1.02451	0.0283405	1.04512	0.031886	0/3	0/3	0.0435229	0.172442
1507	1	32	19	YEL059W	YEL059W	0.879858	0.0055215	0.761073	0.0800974	0.865061	0.0913269	2/3	0/3	-0.118785	0.172575
5001	4	9	9	YGL162W	SUT1	0.980633	0.192249	1.23663	0.0626858	1.31237	0.264902	0/3	2/3	0.255998	0.172609
327	1	7	39	YMR156C	TPP1	1.11552	0.0267036	1.07839	0.0452654	0.966412	0.0233424	0/3	0/3	-0.0371337	0.17264
971	1	21	11	YLR072W	LAM6	0.933602	0.0322673	1.00986	0.0195088	1.08369	0.0580149	0/3	0/3	0.0762607	0.172661
3449	3	8	41	YIL145C	PAN6	1.11745	0.0509691	1.01395	0.0240876	0.910058	0.0608806	0/3	0/3	-0.103505	0.172696
840	1	18	24	YHL041W	YHL041W	1.07081	0.0198411	0.960419	0.0702052	0.897342	0.0699157	1/3	0/3	-0.110386	0.172737
3395	3	7	35	YER066W	YER066W	1.19538	0.0299514	1.1115	0.0349109	0.930805	0.0455226	0/3	0/3	-0.0838762	0.172873
6	1	1	6	YMR253C	YMR253C	1.13119	0.0288427	1.06462	0.057284	0.940936	0.0402941	0/3	0/3	-0.0665701	0.172873
4763	4	4	11	YER087W	YER087W	0.548408	0.00984298	0.731368	0.116445	1.337	0.229669	0/3	2/3	0.182959	0.17295
109	1	3	13	YLR121C	YPS3	1.00204	0.0227676	1.08884	0.0424087	1.08779	0.0609654	0/3	0/3	0.0868056	0.173047
4895	4	6	47	YJR044C	VPS55	1.22881	0.259796	0.928544	0.0720573	0.776872	0.107238	2/3	0/3	-0.300264	0.173069
5853	4	26	45	YER156C	YER156C	0.666909	0.119733	0.269519	0.154796	0.466248	0.357534	2/3	0/3	-0.39739	0.173333
1261	1	27	13	YMR014W	BUD22	0.832274	0.0439345	0.952533	0.0391318	1.14995	0.104117	0/3	2/3	0.120259	0.17344
6013	4	30	13	YER162C	RAD4	0.876806	0.466313	1.09513	0.405264	1.39884	0.281739	0/2	1/2	0.218324	0.17358
4735	4	3	31	YLR226W	BUR2	0.764588	0.208311	0.581384	0.0835594	0.784449	0.0883118	2/3	0/3	-0.183204	0.173738
5173	4	12	37	YDR245W	MNN10	0.863833	0.229042	0.602607	0.0508736	0.730859	0.127376	2/3	0/3	-0.261226	0.173861
2620	2	23	28	YGR017W	YGR017W	1.05729	0.0317979	1.22963	0.127471	1.16251	0.112767	0/3	2/3	0.172342	0.173911
3117	3	1	45	YOL108C	INO4	0.680815	0.0241895	0.634309	0.01578	0.933016	0.0435766	0/3	0/3	-0.0465059	0.173972
1122	1	24	18	YHR135C	YCK1	1.07344	0.0133156	0.972434	0.0565851	0.906634	0.0625845	1/3	0/3	-0.101003	0.173993
3872	3	17	32	YDL218W	YDL218W	1.05495	0.0481182	1.12706	0.0297796	1.07031	0.050738	0/3	0/3	0.0721125	0.174089
2705	2	25	17	YKL037W	AIM26	0.951815	0.0598706	1.04521	0.0112768	1.10258	0.0714092	0/3	1/3	0.0933927	0.174292
3855	3	17	15	YML128C	MSC1	0.710382	0.0770744	0.594223	0.00306688	0.847656	0.103055	2/3	0/3	-0.116159	0.174292
4107	3	22	27	YNL129W	NRK1	1.00633	0.0100838	1.04096	0.0194053	1.03457	0.0236168	0/3	0/3	0.0346385	0.174354
2523	2	21	27	YKL146W	AVT3	1.09076	0.0839416	1.29645	0.130121	1.19446	0.139084	0/3	2/3	0.205692	0.174397
3226	3	4	10	YBR128C	ATG14	0.887738	0.0579161	0.994701	0.0225257	1.1265	0.0947487	0/3	1/3	0.106963	0.174553
3800	3	16	8	YDR480W	DIG2	1.03324	0.00967894	1.10788	0.0604789	1.0718	0.0484643	0/3	0/3	0.0746441	0.174669
2871	2	28	39	YNL199C	GCR2	0.661425	0.0134317	0.565647	0.0546734	0.856818	0.096122	1/3	0/3	-0.0957788	0.174961
2701	2	25	13	YKL034W	TUL1	0.989088	0.00703583	1.10822	0.074936	1.12102	0.0838451	0/3	1/3	0.119131	0.175419
1349	1	29	5	YOR202W	HIS3	0.791789	0.0090558	0.699167	0.0688249	0.882526	0.0808655	1/3	0/3	-0.0926219	0.175596
3443	3	8	35	YGR086C	PIL1	0.986608	0.0400989	0.913681	0.0553604	0.926559	0.0501203	0/3	0/3	-0.0729268	0.17564
2641	2	24	1	YBL079W	NUP170	0.898066	0.0774327	1.09876	0.171412	1.22202	0.159765	0/3	2/3	0.200697	0.17583
4701	4	2	45	YGL144C	ROG1	1.30378	0.207073	1.05812	0.0741687	0.82663	0.100057	1/3	0/3	-0.245658	0.175838
5561	4	20	41	YCR063W	BUD31	0.770063	0.177863	0.720417	0.160424	0.937487	0.0326579	0/3	0/3	-0.0496462	0.175877
5819	4	26	11	YFL004W	VTC2	1.08506	0.0506114	0.990103	0.0570372	0.913731	0.057641	0/3	0/3	-0.0949561	0.176032
1252	1	27	4	YPL257W	YPL257W	0.933879	0.0296369	1.05382	0.0529089	1.13143	0.0944469	0/3	1/3	0.119945	0.176225
3546	3	10	42	YLR361C	DCR2	1.06809	0.0418276	1.11305	0.0398545	1.04265	0.0290445	0/3	0/3	0.0449583	0.176633
2220	2	15	12	YGL248W	PDE1	0.96879	0.050815	1.14073	0.144068	1.17574	0.124133	0/3	2/3	0.171939	0.176798
495	1	11	15	YMR163C	INP2	0.870695	0.00665226	0.763941	0.0693002	0.877824	0.0835957	1/3	0/3	-0.106753	0.176875
5382	4	17	6	YIL158W	YIL158W	1.17191	0.13794	1.33155	0.0340489	1.15014	0.118559	0/3	1/3	0.159643	0.177191
2773	2	26	37	YPR147C	YPR147C	1.15525	0.0542259	1.03307	0.0654736	0.896169	0.0719603	1/3	0/3	-0.12218	0.177224
5340	4	16	12	YNL147W	LSM7	0.825487	0.0546284	0.969453	0.103319	1.17641	0.121416	0/3	1/3	0.143966	0.177252
5076	4	10	36	YIR004W	DJP1	0.988022	0.04388	0.917198	0.0247832	0.930017	0.0460052	0/3	0/3	-0.0708243	0.177354
5038	4	9	46	YDR475C	YDR475C	1.07392	0.0864947	1.19109	0.0195877	1.11619	0.0896241	0/3	1/3	0.117167	0.177497
827	1	18	11	YBR224W	YBR224W	0.765751	0.0539102	0.737826	0.0391519	0.964812	0.0234383	0/3	0/3	-0.0279252	0.17757
5174	4	12	38	YDR245W	MNN10	0.854592	0.211833	0.625779	0.0587219	0.758331	0.107278	3/3	0/3	-0.228813	0.1776
177	1	4	33	YDR078C	SHU2	1.05713	0.0298981	1.09159	0.0534556	1.03201	0.0213982	0/3	0/3	0.0344615	0.177679
2545	2	22	1	YPR120C	CLB5	1.0236	0.0361897	0.941251	0.0477015	0.920527	0.0551196	0/3	0/3	-0.0823479	0.177854
1999	2	10	31	YCR100C	YCR100C	1.12484	0.0218277	1.08346	0.00687533	0.963702	0.0249897	0/3	0/3	-0.0413753	0.178017
789	1	17	21	YAR014C	BUD14	0.84711	0.0283373	0.9115	0.0162838	1.07783	0.0542852	0/3	0/3	0.0643896	0.178054
2594	2	23	2	YDR199W	YDR199W	1.00688	0.0201888	1.05562	0.0375086	1.04848	0.0335169	0/3	0/3	0.0487346	0.178058
3936	3	18	48	YPR022C	YPR022C	1.147	0.0133056	1.06683	0.0442583	0.930595	0.0480292	0/3	0/3	-0.0801686	0.178252
5510	4	19	38	YCR044C	PER1	1.02844	0.437454	1.58783	0.0495356	2.01445	1.11764	0/3	2/3	0.559391	0.178325
4665	4	2	9	YGL132W	YGL132W	1.14003	0.056568	1.01527	0.0304355	0.894183	0.0732522	2/3	0/3	-0.124764	0.178423
3960	3	19	24	YDL136W	RPL35B	0.736145	0.0489935	0.888695	0.0571027	1.218	0.162674	0/3	1/3	0.152549	0.178443
5557	4	20	37	YCR044C	PER1	0.901598	0.403322	1.40903	0.103011	2.1427	1.29666	0/3	2/3	0.507434	0.178483
1606	2	2	22	YNL171C	YNL171C	0.508652	0.0565287	0.348189	0.0639674	0.703673	0.187718	2/3	0/3	-0.160463	0.178641
972	1	21	12	YOR047C	STD1	1.09851	0.0335675	0.970434	0.101447	0.882788	0.0800938	1/3	0/3	-0.128079	0.178706
1383	1	29	39	YLR113W	HOG1	0.839078	0.0138263	0.769087	0.0350015	0.917521	0.0572681	0/3	0/3	-0.0699913	0.17889
4305	3	26	33	YBL102W	SFT2	0.840536	0.0403341	0.862183	0.0526227	1.02515	0.0176043	0/3	0/3	0.0216473	0.179017
1940	2	9	20	YLR392C	ART10	1.023	0.0518491	1.16503	0.106841	1.13971	0.10115	0/3	1/3	0.14203	0.179044
2459	2	20	11	YNL239W	LAP3	0.801373	0.112017	0.95569	0.203244	1.18353	0.106479	0/3	1/3	0.154317	0.179131
649	1	14	25	YPL172C	COX10	0.871865	0.0215861	0.935635	0.0610882	1.07234	0.0489877	0/3	0/3	0.0637699	0.179245
954	1	20	42	YHR126C	YHR126C	0.956437	0.0191712	1.01729	0.0371274	1.06408	0.0455259	0/3	0/3	0.0608511	0.179279
1061	1	23	5	YML005W	TRM12	1.04813	0.0465022	1.1505	0.04054	1.1004	0.0727719	0/3	1/3	0.102368	0.179569
4631	4	1	23	YER180C	ISC10	1.05176	0.210545	1.2761	0.154087	1.24355	0.172861	0/3	2/3	0.224346	0.179646
3227	3	4	11	YCR095C	YCR095C	1.00235	0.0489959	1.14267	0.0695395	1.144	0.106581	0/3	1/3	0.140316	0.179647
2625	2	23	33	YOR105W	YOR105W	1.04802	0.01121	0.968431	0.0643725	0.923616	0.0536568	0/3	0/3	-0.0795921	0.179745
1473	1	31	33	YMR031W-A	YMR031W-A	0.812137	0.175894	0.961139	0.0783568	1.22549	0.20095	0/3	1/3	0.149002	0.180113
1541	2	1	5	YLR150W	STM1	1.02654	0.0678483	0.856941	0.0509948	0.841581	0.103574	2/3	0/3	-0.169604	0.18026
1752	2	5	24	YLR376C	PSY3	0.933558	0.0266638	0.734166	0.157405	0.783554	0.155896	1/3	0/3	-0.199392	0.180277
3581	3	11	29	YPR075C	OPY2	1.06883	0.0613059	1.06189	0.0625321	0.993423	0.00481163	0/3	0/3	-0.00694856	0.180307
4169	3	23	41	YJL096W	MRPL49	0.668154	0.0166179	0.735225	0.0334153	1.10198	0.0722307	0/3	1/3	0.0670706	0.180514
624	1	13	48	YOR031W	CRS5	1.16315	0.0453148	1.03132	0.0469696	0.889496	0.0729822	1/3	0/3	-0.131839	0.180609
6135	4	32	39	undefined	undefined	0.859152	0.220022	1.10867	0.0508276	1.38393	0.367246	0/3	1/3	0.249514	0.18102
761	1	16	41	YDR124W	YDR124W	1.33177	0.107943	1.09918	0.0554288	0.834172	0.108801	2/3	0/3	-0.232588	0.181051
1024	1	22	16	YHL030W	ECM29	1.11007	0.0195713	0.972715	0.106905	0.875518	0.0867055	1/3	0/3	-0.137351	0.181063
411	1	9	27	YLR018C	POM34	0.977254	0.0537715	1.04839	0.0960733	1.0709	0.0489514	0/3	0/3	0.0711386	0.181373
3048	2	32	24	YOL087C	YOL087C	1.02736	0.0316047	1.05888	0.0331996	1.03091	0.0222585	0/3	0/3	0.0315249	0.1815
2550	2	22	6	YKR042W	UTH1	0.977354	0.108193	1.2184	0.262811	1.23529	0.142414	0/3	2/3	0.241049	0.181514
3110	3	1	38	YLR432W	IMD3	1.11961	0.03715	1.05093	0.011311	0.940013	0.0409217	0/3	0/3	-0.0686786	0.181928
[truncated: 7,557 more rows]
