# Supplementary material for: Exonuclease domain mutants of yeast DIS3 display genome instability
Source: Nucleus. 2019 Feb 11;10(1):21–32. doi: 10.1080/19491034.2019.1578600 (PMC6380420; doi:10.1080/19491034.2019.1578600)
Supplement: Supplemental Material [file kncl-10-01-1578600-s001.zip › Supplementary information/Table S1_Revised.xls]

## Sheet: Sheet1
Table S2. Candidate negative genetic interaction partners of DIS3 by SGA. (Red = validated by tetrad analysis)
dis3-ts Query Strain					dis3E729K Query Strain					dis3-1 Query Strain (Costanzo et al., 2016) *The Cell Map
Gene	ORF/allele	Score	p-value		Gene	ORF/allele	Score	p-value		Gene	ORF/allele	Score	p-value
YKL112W	abf1-102	-1.31152	0.001245		YBR155W	cns1-1	-1.10698	0.0218084		YDR280W	rrp45-5001	-0.7905	0
YHR166C	cdc23-1	-1.2962	0.0295636		YNL059C	ARP5	-0.888674	0.00814964		YDL111C	rrp42-5001	-0.6238	3.246e-125
YKL210W	uba1-1	-1.24977	0.00647669		YGL075C	mps2-1	-0.744057	0.0117408		YNL232W	csl4-5001	-0.5695	8.893e-15
YKR037C	spc34-ts	-1.17511	0.0209743		YNL059C	ARP5	-0.724283	0.0475753		YDR156W	rpa14Δ	-0.5467	3.653e-25
YKR037C	spc34 41-1	-1.14829	0.00452443		YKL210W	UBA1	-0.723657	0.0469112		YLR065C	env10Δ	-0.4842	2.175e-09
YKL165C	mcd4-174	-1.10857	0.011801		YLR298C	YHC1	-0.672525	0.0202599		YJL050W	mtr4-1	-0.3642	3.775e-10
YKL193C	sds22-6	-1.0322	0.00693652		YOR257W	cdc31-2	-0.666436	0.0106338		YMR097C	mtg1-supp1Δ	-0.3483	0
YKL112W	abf1-101	-1.00966	0.0471135		YBL093C	ROX3	-0.64318	0.0178368		YGR195W	ski6-5001	-0.3463	8.523e-23
YOR058C	ASE1	-0.98459	0.0166864		YKL089W	MIF2	-0.619325	0.026264		YHR107C	cdc12-td	-0.3451	1.004e-09
YKR086W	prp16-ts	-0.957341	0.00226313		YLR127C	APC2	-0.584276	0.0456814		YEL050C	rml2Δ	-0.3399	0.01477
YKL042W	spc42-10	-0.8241	0.0184958		YOR103C	OST2	-0.563803	0.0314865		YPL022W	rad1Δ	-0.3344	7.556e-06
YHR007C	erg11-td	-0.723746	0.0206076		YJR032W	CPR7	-0.560756	0.0378726		YJL160C	pir5Δ	-0.3317	0.0008637
YPL010W	ret3-1	-0.722621	0.000861005		YMR309C	NIP1	-0.548071	0.00762027		YJR084W	yjr084wΔ	-0.3213	0.01113
YOR046C	DBP5	-0.715398	0.0430692		YLL037W	YLL037W	-0.542855	0.0318652		YJL175W	yjl175wΔ	-0.3161	2.702e-06
YKL009W	MRT4	-0.691817	0.00183871		YML041C	VPS71	-0.531959	0.0321758		YOR314W	yor314wΔ	-0.3139	1.361e-08
YKL192C	ACP1	-0.68586	0.00722878		YKR037C	SPC34	-0.528717	0.000872465		YDR105C	tms1Δ	-0.3069	9.786e-09
YGR095C	RRP46	-0.657897	0.0218193		YMR146C	TIF34	-0.519027	0.0408301		YBR256C	rib5-5002	-0.3009	0.009002
YOR077W	RTS2	-0.644574	0.00187373		YER110C	KAP123	-0.478908	0.00953771		YDR381W	yra1-5003	-0.2962	2.252e-99
YKL192C	ACP1	-0.627352	0.000427462		YKL112W	ABF1	-0.458499	0.034133		YIL084C	sds3Δ	-0.2947	9.393e-06
YKR063C	LAS1	-0.601124	0.0122313		YML031W	NDC1	-0.448716	0.013658		YDL112W	trm3Δ	-0.2826	0.0001732
YKR024C	DBP7	-0.597737	0.0217981		YML107C	PML39	-0.441091	0.0174343		YLR269C	ylr269cΔ	-0.2815	1.29e-11
YDR498C	SEC20	-0.586392	0.0262756		YOR057W	SGT1	-0.440616	0.0041506		YPL069C	bts1Δ	-0.2798	0.001042
YIL148W	RPL40A	-0.549682	0.0014317		YOR010C	TIR2	-0.420062	0.0259897		YML110C	coq5Δ	-0.2771	2.838e-05
YKL028W	tfa1-21	-0.544756	0.0131862		YJL206C	YJL206C	-0.403153	0.0467472		YIL070C	mam33Δ	-0.277	1.447e-14
YOR057W	SGT1	-0.544536	0.0249325		YOR025W	HST3	-0.401039	0.00265916		YDR116C	mrpl1Δ	-0.2748	0.0002207
YNR011C	PRP2	-0.539649	0.0302305		YHR007C	erg11-td	-0.400901	0.0373603		YHR066W	ssf1Δ	-0.2628	5.301e-09
YPL075W	GCR1	-0.536591	0.0196755		YOR149C	smp3-1	-0.373536	0.00306341		YDR083W	rrp8Δ	-0.2583	9.476e-07
YDR457W	TOM1	-0.526132	0.000437184		YML106W	URA5	-0.372708	0.0242832		YDR245W	mnn10-supp1Δ	-0.2531	0.0003762
YML098W	TAF13	-0.520007	0.014937		YNR024W	YNR024W	-0.366521	0.0051894		YPR032W	sro7Δ	-0.2517	1.067e-14
YNL171C	YNL171C	-0.514008	0.0394648		YJR128W	YJR128W	-0.365924	0.0369357		YMR272C	scs7Δ	-0.2503	8.999e-10
YGR216C	gpi1-1	-0.51066	0.022677		YOR013W	YOR013W	-0.348095	0.0313106		YLR222C	utp13-5001	-0.2488	2.511e-07
YOR057W	SGT1	-0.503603	0.0130376		YDR156W	RPA14	-0.346707	0.00633271		YJR076C	cdc11-4	-0.2483	9.655e-07
YGR122W	YGR122W	-0.497381	0.0153129		YDR381W	YRA1	-0.330248	0.00624515		YBR158W	amn1Δ	-0.2441	4.136e-37
YGR095C	RRP46	-0.497257	0.0375604		YDL111C	RRP42	-0.328536	0.000208449		YIL151C	esl1Δ	-0.2381	3.475e-07
YDL111C	RRP42	-0.496982	0.0308922		YIL148W	RPL40A	-0.327003	0.0155962		YDR248C	ydr248cΔ	-0.2282	0.001184
YOR077W	RTS2	-0.495849	0.00273597		YNL140C	YNL140C	-0.326294	0.0145227		YJR054W	kch1Δ	-0.2275	0.006233
YBR236C	abd1-5	-0.483707	0.0477429		YJL136C	RPS21B	-0.324999	0.00833113		YCL032W	ste50Δ	-0.2274	0.008729
YOR060C	YOR060C	-0.478164	0.0127364		YGR250C	YGR250C	-0.313126	0.0141146		YNL330C	rpd3Δ	-0.2274	0.02961
YJL090C	dpb11-1	-0.464699	0.0435478		YMR117C	spc24 4-2	-0.311894	0.014361		YBL084C	cdc27-2	-0.2217	5.982e-05
YOR004W	UTP23	-0.464533	0.0375576		YNL003C	PET8	-0.308063	0.0336145		YLR064W	per33Δ	-0.22	1.272e-07
YDL090C	ram1-119	-0.451373	0.0476818		YOR074C	cdc21-ts	-0.298821	0.0305656		YGR158C	mtr3-ts	-0.2185	5.776e-06
YGL042C	YGL042C	-0.443036	0.0218162		YOR056C	NOB1	-0.297456	0.0303566		YDL171C	glt1Δ	-0.2183	0.003404
YNL290W	RFC3	-0.419153	0.038512		YGR113W	dam1-1	-0.295942	0.00526741		YER017C	afg3Δ	-0.217	0.01316
YDR050C	TPI1	-0.406613	0.0435627		YOR003W	YSP3	-0.276152	0.00680257		YDL096C	opi6Δ	-0.2162	0.004073
YOL094C	RFC4	-0.396866	0.0150042		YNL084C	END3	-0.272773	0.000290211		YKL212W	sac1Δ	-0.2146	9.559e-21
YOR294W	rrs1-84	-0.395958	0.0313552		YMR174C	PAI3	-0.272704	0.00518569		YGR164W	ygr164wΔ	-0.2137	0.000507
YDR496C	PUF6	-0.394529	0.0480755		YOR066W	YOR066W	-0.272211	0.0341448		YNL061W	nop2-6	-0.2114	1.35e-05
YJL207C	LAA1	-0.388792	0.0423829		YKL192C	ACP1	-0.270861	0.00971568		YPR185W	atg13Δ	-0.2094	3.034e-08
YBR109C	CMD1	-0.387193	0.00648185		YPR179C	HDA3	-0.267658	0.0351074		YIL127C	rrt14Δ	-0.2028	1.411e-06
YBR091C	MRS5	-0.383325	0.0438172		YJL018W	YJL018W	-0.265415	0.0474073		YHR069C	rrp4-1	-0.2018	0.0001268
YPR179C	HDA3	-0.377699	0.0325507		YNL287W	SEC21	-0.263693	0.0336332		YOR271C	fsf1Δ	-0.1996	0.003012
YNR035C	arc35-5	-0.375653	0.0313826		YLR397C	AFG2	-0.263395	0.024868		YAL058W	cne1Δ	-0.1981	0.008507
YOR060C	YOR060C	-0.369594	0.0174504		YPR176C	BET2	-0.261385	0.0268537		YDR073W	snf11Δ	-0.1963	0.03043
YDR478W	SNM1	-0.368353	0.0080594		YKL113C	RAD27	-0.257366	0.0495818		YDR496C	puf6Δ	-0.1955	6.968e-17
YOR046C	DBP5	-0.36764	0.0192384		YOR034C	AKR2	-0.257179	0.000858217		YOR226C	isu2Δ	-0.1899	0.007997
YOL094C	RFC4	-0.364257	0.0121672		YOR016C	ERP4	-0.255608	0.00198011		YGL149W	ygl149wΔ	-0.1897	0.0001935
YOR294W	RRS1	-0.359123	0.0302484		YLR244C	MAP1	-0.253462	0.0152327		YDR128W	mtc5Δ	-0.1896	0.0004918
YDR443C	SSN2	-0.359092	0.000147124		YHR005C	GPA1	-0.251492	0.0102144		YDL103C	qri1-ts1	-0.189	1.989e-12
YBL034C	stu1-7	-0.354371	0.0277007		YPL010W	ret3-1	-0.249823	0.00285055		YLR197W	nop56-5001	-0.1879	2.81e-18
YPR143W	RRP15	-0.347873	0.00783151		YOR032C	HMS1	-0.247895	0.0122061		YPL239W	yar1Δ	-0.1859	0.01748
YNL140C	YNL140C	-0.345598	0.0470526		YLR334C	YLR334C	-0.245359	0.0430309		YMR103C	ymr103cΔ	-0.184	0.0001206
YOR004W	UTP23	-0.333656	0.043988		YFR005C	SAD1	-0.244036	0.0436217		YBR255W	mtc4Δ	-0.1834	0.01501
YOR003W	YSP3	-0.332763	0.00999782		YGL261C	YGL261C	-0.241663	0.00525985		YDL002C	nhp10Δ	-0.1833	0.002172
YGR092W	DBF2	-0.324626	0.00109469		YHR033W	YHR033W	-0.241321	0.0117903		YDR405W	mrp20Δ	-0.1832	4.448e-12
YNL109W	YNL109W	-0.312423	0.0137572		YGR238C	KEL2	-0.239328	0.00449813		YPL190C	nab3-11	-0.1819	0.04646
YOL150C	YOL150C	-0.311306	0.0105927		YFL008W	smc1-2	-0.238302	0.035655		YNR038W	dbp6-5001	-0.1785	2.739e-11
YJR056C	YJR056C	-0.310784	0.0470019		YBR278W	DPB3	-0.237518	0.0166343		YPL093W	nog1-5004	-0.1772	8.08e-05
YAL032C	PRP45	-0.306286	0.0393759		YOR060C	YOR060C	-0.235708	0.0143286		YPR073C	ltp1Δ	-0.1757	0.04327
YOR294W	RRS1	-0.305944	0.0442783		YPR060C	ARO7	-0.235405	0.025871		YDR449C	utp6-5001	-0.1757	0.006043
YOR310C	NOP58	-0.304775	0.0299901		YLR026C	SED5	-0.234393	0.0160744		YOR359W	vts1Δ	-0.1751	0.01529
YGR158C	MTR3	-0.296379	0.0350199		YJL132W	YJL132W	-0.23164	0.0481829		YOR196C	lip5Δ	-0.1702	1.423e-11
YOR048C	RAT1	-0.286366	0.00604706		YML042W	CAT2	-0.229156	0.0357933		YJL136C	rps21bΔ	-0.17	0.005899
YBL013W	FMT1	-0.278799	0.024548		YDL212W	SHR3	-0.228403	0.00911289		YHR189W	pth1Δ	-0.1697	0.0005008
YPR143W	RRP15	-0.27628	0.0084276		YBR150C	TBS1	-0.228151	0.001303		YCL008C	stp22Δ	-0.169	0.001035
YJR035W	RAD26	-0.275537	0.0215593		YLR296W	YLR296W	-0.226681	0.0331023		YJR076C	cdc11-5	-0.169	0.0112
YML013C-A	YML013C-A	-0.274349	0.00272442		YNL061W	nop2-5	-0.226588	0.00413146		YER056C	fcy2Δ	-0.1685	0.02614
YKR081C	RPF2	-0.274237	0.00499679		YOL138C	YOL138C	-0.225978	0.0453357		YBL008W	hir1Δ	-0.1646	0.0001061
YDR238C	sec26-F856AW860A	-0.271879	0.0330642		YLR426W	TDA5	-0.224195	0.0233878		YKR086W	prp16-ts	-0.1638	0.000101
YKL083W	YKL083W	-0.271409	0.0246536		YMR100W	MUB1	-0.224159	0.046543		YPL074W	yta6Δ	-0.1631	0.02517
YJL008C	CCT8	-0.268164	0.0492432		YOR077W	RTS2	-0.220911	0.0193759		YLR026C	sed5-1	-0.1625	0.001501
YOR029W	YOR029W	-0.264127	0.0473601		YDR303C	RSC3	-0.220841	0.00843154		YDL102W	cdc2-2	-0.1625	0.04982
YOR166C	SWT1	-0.262326	0.0303613		YOR046C	DBP5	-0.219843	0.0209706		YLR192C	hcr1Δ	-0.1613	8.12e-08
YNL110C	NOP15	-0.258512	0.00839956		YGL022W	stt3-1	-0.219746	0.0330696		YLR224W	ucc1Δ	-0.1608	0.006408
YLR127C	apc2-8	-0.254183	0.017609		YNL043C	YNL043C	-0.21809	0.0133193		YIR017C	met28Δ	-0.1607	0.006524
YKL022C	CDC16	-0.252109	0.0177031		YOR017W	PET127	-0.217543	0.00663455		YFL013W-A	yfl013w-aΔ	-0.1601	0.0001207
YLR212C	tub4-Y445D	-0.250039	0.0116209		YPR196W	YPR196W	-0.217501	0.0301768		YOR317W	faa1Δ	-0.16	0.002671
YMR061W	RNA14	-0.249643	0.0453564		YKL165C	MCD4	-0.215303	0.0150769		YKL075C	ykl075cΔ	-0.1599	0.0007202
YLL003W	sfi1-3	-0.249552	0.0292872		YDR054C	cdc34-1	-0.215155	0.00109709		YHR081W	lrp1Δ	-0.1593	0.005399
YOL102C	TPT1	-0.246741	0.000218748		YNL110C	NOP15	-0.213363	0.00371245		YDR198C	rkm2Δ	-0.1591	0.04269
YKR081C	RPF2	-0.246577	0.0226315		YCL032W	STE50	-0.211888	0.0291868		YLR239C	lip2Δ	-0.1586	0.005999
YDR526C	YDR526C	-0.245794	0.00661005		YJR118C	ILM1	-0.211177	0.00505538		YGR055W	mup1Δ	-0.1566	5.15e-18
YDL086W	YDL086W	-0.244051	0.024659		YIL161W	YIL161W	-0.208949	0.00312253		YPL064C	cwc27Δ	-0.155	0.01739
YML107C	PML39	-0.242164	0.0155397		YFL016C	MDJ1	-0.208837	0.0248146		YJL122W	alb1Δ	-0.1542	0.01518
YOR294W	rrs1-124	-0.241386	0.0411089		YHR049C-A	YHR049C-A	-0.208109	0.015589		YMR119W	asi1Δ	-0.1532	1.941e-08
YOR272W	YTM1	-0.238369	0.00407141		YOL104C	NDJ1	-0.206976	0.0118266		YLR079W	sic1Δ	-0.1522	0.000811
YLL039C	UBI4	-0.236558	0.0235968		YLR182W	SWI6	-0.205536	0.0131051		YAL056C-A	yal056c-aΔ	-0.1519	0.0272
YJR074W	MOG1	-0.235754	0.0141058		YFL016C	MDJ1	-0.205069	0.0336335		YDR349C	yps7Δ	-0.1517	0.01407
YFR044C	DUG1	-0.23054	0.0184568		YHR103W	SBE22	-0.204581	0.011812		YGR122W	ygr122wΔ	-0.1508	0.006604
YOR195W	SLK19	-0.229306	0.0132593		YMR048W	CSM3	-0.203991	0.0417205		YKL021C	mak11-2	-0.1505	0.01012
YGL195W	GCN1	-0.226927	0.016687		YPL057C	SUR1	-0.202073	0.049065		YHR088W	rpf1-5001	-0.1497	9.202e-35
YBR150C	TBS1	-0.226375	0.018982		YPL217C	bms1-1	-0.200859	0.00900216		YMR197C	vti1-11	-0.1467	0.01132
YDL111C	RRP42	-0.226024	0.0312964							YPL266W	dim1-2	-0.1461	8.519e-06
YDR293C	SSD1	-0.220478	0.0469863							YHL025W	snf6Δ	-0.1458	0.0006798
YJR139C	HOM6	-0.218678	0.0278594							YFL039C	act1-155	-0.145	3.239e-13
YNL014W	HEF3	-0.209922	0.0481049							YJL215C	yjl215cΔ	-0.144	0.02386
YKL019W	RAM2	-0.206631	0.0338475							YMR126C	dlt1Δ	-0.1435	0.00982
YIL096C	YIL096C	-0.205398	0.0366889							YKR034W	dal80Δ	-0.1431	0.02035
YMR131C	RRB1	-0.204796	0.0441065							YGL130W	ceg1-34	-0.1424	0.0004666
YAL025C	MAK16	-0.202215	0.0330903							YMR263W	sap30Δ	-0.1419	0.03374
YCL054W	SPB1	-0.200288	0.0303845							YJR045C	ssc1-2	-0.1416	0.04467
										YDL054C	mch1Δ	-0.1409	0.00115
										YPL144W	poc4Δ	-0.1406	0.005371
										YDR060W	mak21-1	-0.1406	1.155e-08
										YBR060C	orc2-1	-0.1404	0.007195
										YLR430W	sen1-1	-0.1403	1.501e-14
										YFL034C-B	mob2-24	-0.1397	0.01025
										YDR337W	mrps28Δ	-0.1396	0.02002
										YDR201W	spc19-5001	-0.1387	0.04198
										YGL130W	ceg1-3	-0.1383	0.001079
										YLR146C	spe4Δ	-0.138	0.02479
										YDR205W	msc2Δ	-0.1374	0.002374
										YAL065C	yal065cΔ	-0.1372	0.04766
								136		YJL151C	sna3Δ	-0.1368	0.03779
										YOR288C	mpd1Δ	-0.1368	0.0003595
										YER116C	slx8-supp1Δ	-0.1364	0.03247
										YNL047C	slm2Δ	-0.1356	9.605e-05
										YPR186C	pzf1-5001-supp1	-0.1349	0.005585
										YPL093W	nog1-5005	-0.1338	0.0212
										YKL186C	mtr2-5002	-0.1338	1.485e-09
										YOR142W	lsc1Δ	-0.1333	0.04771
										YLR003C	cms1Δ	-0.1329	0.005649
										YFL007W	blm10Δ	-0.1328	0.002337
										YBR026C	etr1Δ	-0.1326	0.04787
										YKL124W	ssh4Δ	-0.1324	0.02521
										YBL081W	ybl081wΔ	-0.1323	0.04598
										YML050W	aim32Δ	-0.1322	0.02579
										YAR030C	yar030cΔ	-0.1319	0.04764
										YJL029C	vps53-supp1Δ	-0.1318	0.001745
										YML006C	gis4Δ	-0.1308	0.02737
										YPL043W	nop4-3	-0.1298	3.84e-18
										YDR299W	bfr2-5001	-0.1293	0.04074
										YER047C	sap1Δ	-0.1276	0.01487
										YDR393W	she9Δ	-0.1276	0.0003109
										YOR231W	mkk1Δ	-0.1263	0.004154
										YAL013W	dep1Δ	-0.1262	0.01056
										YER108C	yer108cΔ	-0.1253	0.01586
										YML023C	nse5-ts4	-0.1248	0.01168
										YLR456W	ylr456wΔ	-0.1238	1.035e-05
										YPR153W	may24Δ	-0.1237	0.01585
										YFL034C-B	mob2-36	-0.1236	0.01858
										YBR247C	enp1-1	-0.1233	2.345e-12
										YEL055C	pol5-1	-0.1208	0.0007254
