# Supplementary material for: Exonuclease domain mutants of yeast DIS3 display genome instability
Source: Nucleus. 2019 Feb 11;10(1):21–32. doi: 10.1080/19491034.2019.1578600 (PMC6380420; doi:10.1080/19491034.2019.1578600)
Supplement: Supplemental Material [file kncl-10-01-1578600-s001.zip › Supplementary information/TableS2_Revised.xls]

## Sheet: Sheet1
Table S2. Gene Ontology term enrichment for negative genetic interactors of indicated DIS3 alleles
GO Biology Process (p<0.05, Bonferroni corrected)				GO Cellular Component (p<0.05, Bonferroni corrected)
dis3-ts	dis3E729K	dis3-1		dis3-ts	dis3E729K	dis3-1
GO:0000460	GO:0051303	GO:0016180		GO:0005634	GO:0032991	GO:0016180
GO:0000466	GO:0030474	GO:0031126		GO:0030687	GO:0044428	GO:0031126
GO:0042273		GO:0071051		GO:0032991	GO:0043228	GO:0071051
GO:0006364		GO:0000460		GO:0005730	GO:0043232	GO:0000460
GO:0034470		GO:0000466		GO:0044428	GO:0005816	GO:0000466
GO:0006396		GO:0031125		GO:0043228	GO:0031965	GO:0031125
GO:0022613		GO:0071027		GO:0043232	GO:0044454	GO:0071027
GO:0042254		GO:0043628		GO:0030684	GO:0005635	GO:0043628
GO:0000463		GO:0000467		GO:0005816	GO:0005815	GO:0000467
GO:0016072		GO:0042254		GO:0031981		GO:0042254
GO:0000470		GO:0071025		GO:0015630		GO:0071025
GO:0034660		GO:0016072		GO:0005815		GO:0016072
GO:0000469		GO:0000459		GO:0043231		GO:0000459
GO:0016070		GO:0034472		GO:0000178		GO:0034472
GO:0090501		GO:0043634		GO:1905354		GO:0043634
GO:0090304		GO:0071029		GO:0005819		GO:0071029
GO:0044085		GO:0071046		GO:0043227		GO:0071046
GO:0043170		GO:0071028		GO:0043229		GO:0071028
GO:0006139		GO:0043633		GO:0043226		GO:0043633
GO:0071028		GO:0034475		GO:0044450		GO:0034475
GO:1901360		GO:0071042		GO:0005965		GO:0071042
GO:0090503		GO:0071047		GO:0044430		GO:0071047
GO:0046483		GO:0006364		GO:1990904		GO:0006364
GO:0071027		GO:0016073				GO:0016073
GO:0090305		GO:0016078				GO:0016078
GO:0000226		GO:0071038				GO:0071038
GO:0071025		GO:0034470				GO:0034470
GO:0071840		GO:0043144				GO:0043144
		GO:0034661				GO:0034661
		GO:0022613				GO:0022613
		GO:0034660				GO:0034660
		GO:0071035				GO:0071035
		GO:0000469				GO:0000469
		GO:0090503				GO:0090503
		GO:0070481				GO:0070481
		GO:0016075				GO:0016075
		GO:0016074				GO:0016074
		GO:0031123				GO:0031123
		GO:0034427				GO:0034427
		GO:0070478				GO:0070478
		GO:0006396				GO:0006396
		GO:0043928				GO:0043928
		GO:0034476				GO:0034476
		GO:0000291				GO:0000291
		GO:0000956				GO:0000956
		GO:0070651				GO:0070651
		GO:0071034				GO:0071034
		GO:0071043				GO:0071043
		GO:0042273				GO:0042273
		GO:0006402				GO:0006402
		GO:0061188				GO:0061188
		GO:0006401				GO:0006401
		GO:0009057				GO:0009057
		GO:0061187				GO:0061187
		GO:0000184				GO:0000184
		GO:0061186				GO:0061186
		GO:0071033				GO:0071033
		GO:0044265				GO:0044265
