# Supplementary material for: Exonuclease domain mutants of yeast DIS3 display genome instability
Source: Nucleus. 2019 Feb 11;10(1):21–32. doi: 10.1080/19491034.2019.1578600 (PMC6380420; doi:10.1080/19491034.2019.1578600)
Supplement: Supplemental Material [file kncl-10-01-1578600-s001.zip › Supplementary information/TableS3_Revised.xls]

## Sheet: Table S3
Table S3. Yeast strains used in this study
Strain ID	Relevant Genotype	Source
PSY153	MATa ura3Δ0 leu2Δ0 his3Δ1 met15Δ0	P.Hieter, University of British Columbia, Vancouver, BC, Canada
PSY154	MATa ura3Δ0 leu2Δ0 his3Δ1 lys2Δ0	P.Hieter, University of British Columbia, Vancouver, BC, Canada
PSYL044	MATa dis3-ts::URA3 can1Δ::LEU2-MFA1pr::HIS3	P.Hieter, University of British Columbia, Vancouver, BC, Canada
PSYL299	MATa dis3-ts::URA3	This study
PSYL1151	MATa dis3-E729K::URA3 leu2D0	This study
PSYL1152	MATa dis3-E729K::URA3 leu2D0 lys2D	This study
PSYL1153	MATa dis3-E729K::KanMX	This study
PSYL189	MATa rnh1Δ::NatMX rnh201Δ::KanMX	This study
PSYL629	MATa dis3D::KanMX + pKM-B2 {DIS3-szz-pRS316, URA3, AMP, CEN}	C. Schneider, Newcastle University, Newcastle upon Tyne, UK
PSYL634	MATa dis3D::KanMX + pKM-B4 {dis3-endo-(D91N, E120Q, D171N, D198N)-szz-pRS315, LEU2, AMP, CEN}	C. Schneider, Newcastle University, Newcastle upon Tyne, UK
PSYL635	MATa dis3D::KanMX + pKM-B5 {dis3-exo-(D551N)-szz-pRS315, LEU2, AMP, CEN}	C. Schneider, Newcastle University, Newcastle upon Tyne, UK
PSYL1156	MATa dis3D::KanMX + pKM-B4 {dis3-endo-(D91N, E120Q, D171N, D198N)-szz-pRS315, LEU2, AMP, CEN}	C. Schneider, Newcastle University, Newcastle upon Tyne, UK
PSYL1157	MATa dis3D::KanMX + pKM-B5 {dis3-exo-(D551N)-szz-pRS315, LEU2, AMP, CEN}	C. Schneider, Newcastle University, Newcastle upon Tyne, UK
PSY279	MATa RAD52-YFP::KanMX ura3D0 leu2D0 his3D1 lys2D	P.Hieter, University of British Columbia, Vancouver, BC, Canada
PSYL1160	MATa RAD52-YFP::KanMX dis3-ts::URA3	This study
PSYL1161	MATa RAD52-YFP::KanMX dis3-E729K::URA3	This study
PSYL1162	MATa RAD52-YFP::KanMX dis3D::KanMX + pKM-B2 {DIS3-szz-pRS316, URA3, AMP, CEN}	This study
PSYL1158	MATa RAD52-YFP::KanMX dis3D::KanMX pKM-B5 {dis3-exo-(D551N)-szz-pRS315, LEU2, AMP, CEN}	This study
PSYL1159	MATa RAD52-YFP::KanMX dis3D::KanMX pKM-B4 {dis3-endo-(D91N, E120Q, D171N, D198N)-szz-pRS315, LEU2, AMP, CEN}	This study
PSYL1169	MATa dis3-E729K::URA3 dam1-1::KanMX	This study
PSYL1170	MATa dis3-E729K::URA3 spc24 4-2::KanMX	This study
PSYL1171	MATa dis3-ts::URA3 dam1-1::KanMX	This study
PSYL1172	MATa dis3-ts::URA3 spc24 4-2::KanMX	This study
PSYL1154	MATa dis3-E729K::URA3 can1Δ::STE2pr-Sp_HIS5 leu2Δ0 his3Δ1 lyp1Δ ura3Δ0	This study
PSYL1155	MATa dis3-ts::URA3 can1Δ::STE2pr-Sp_HIS5 leu2Δ0 his3Δ1 lyp1Δ ura3Δ0	This study
